# Supplementary material for: Comparative proteomic analysis of Methanothermobacter thermautotrophicus reveals methane formation from H2 and CO 2 under different temperature conditions
Source: Microbiologyopen. 2018 Sep 10;8(5):e00715. doi: 10.1002/mbo3.715 (PMC6528648; doi:10.1002/mbo3.715)
Supplement: Supplementary file 3 [file MBO3-8-e00715-s003.xlsx]

## Sheet: Supplementary Table 1. all_prot
Supplemental Table 1. all_protein_annotation
Hits	Accession	Desription	Mass	Seq	Score	Cov	SameSets	Spectrum	Unique Spectrum	Peptide	Unique Peptide	65°C-VS-4°C@Ratio@set1	65°C-VS-4°C@Ratio@set2	65°C-VS-4°C@QuantNumber@set1	65°C-VS-4°C@QuantNumber@set2	65°C-VS-4°C@Sig@set1	65°C-VS-4°C@Sig@set2	65°C-VS-71°C@Ratio@set1	65°C-VS-71°C@Ratio@set2	65°C-VS-71°C@QuantNumber@set1	65°C-VS-71°C@QuantNumber@se2	65°C-VS-71°C@Sig@set1	65°C-VS-71°C@Sig@set2	65°C-VS-71°C@Ratio@set1	65°C-VS-71°C@Ratio@set2	65°C-VS-71°C@QuantNumber@set1	65°C-VS-71°C@QuantNumber@set2	65°C-VS-71°C@Sig@set1	65°C-VS-71°C@Sig@set2	Accession	NCBInr Identity	NCBInr E_Value	NCBInr Accession	NCBInr Description	Uniprot_Swissprot Identity	Uniprot_Swissprot E_Value	Uniprot_Swissprot Accession	Uniprot_Swissprot Description	Uniprot_Tremble Identity	Uniprot_Tremble E_Value	Uniprot_Tremble Accession	Uniprot_Tremble Description	Protein_or_Domain	COG Identity	COG E-Value	COG_ID	COG Function-Description	COG Code	COG Functional-Categories
1	gi|3915180|sp|O26140.1|TRUB_METTH	RecName: Full=Probable tRNA pseudouridine synthase B; AltName: Full=tRNA pseudouridine(55) synthase; Short=Psi55 synthase; AltName: Full=tRNA pseudouridylate synthase; AltName: Full=tRNA-uridine isomerase >gi|2621069|gb|AAB84541.1| centromere/microt	40006	MQVSLMANFIELKEATTNPDYGCPPAERDIEAHISMGVVNLDKPSGPTSHQVDSWVRDMLHVEKVGHGGTLDPKVTGVLPLGIDRATRVMQLLLEAPKEYVCLMRVHREVDEERIREVLGEFQGKIFQIPPLKSAVKRDLRVRTIYRVDILEVDGQDVLFRIACEAGTYVRKYCHDVGEALGAGAHMAELRRTAVGPFTEEGLVTLHDLKDAYQFWVEDGDETFLRECILPMEFAVGHLPRVVILDSAVDAICHGADLARGGIAGLDDNIAWGDTVAIMTLKGELVGVGEASMSALDIAAADGGLVIETRKVFMEPGTYPRMWR	1406	50.3	-	75	75	13	13	0.908	0.916	70	68	-	-	1.178	0.897	71	68	*	*	1.256	0.975	70	71	-	-	gi|3915180|sp|O26140.1|TRUB_METTH	100	0	gi|15678063|ref|NP_275177.1|	H/ACA RNA-protein complex component Cbf5p [Methanothermobacter thermautotrophicus str. Delta H] >gi|3915180|sp|O26140.1|TRUB_METTH RecName: Full=Probable tRNA pseudouridine synthase B; AltName: Full=tRNA pseudouridine(55) synthase; Short=Psi55 synthase; AltName: Full=tRNA pseudouridylate synthase; AltName: Full=tRNA-uridine isomerase >gi|2621069|gb|AAB84541.1| centromere/microtubule-binding prote…	100	0	sp|O26140|TRUB_METTH	Probable tRNA pseudouridine synthase B OS=Methanothermobacter thermautotrophicus (strain ATCC 29096 / DSM 1053 / JCM 10044 / NBRC 100330 / Delta H) GN=truB PE=3 SV=1	89.34	8e-166	D9PV69	D9PV69_METTM Probable tRNA pseudouridine synthase B OS=Methanothermobacter marburgensis (strain DSM 2133 / 14651 / NBRC 100331 / OCM 82 / Marburg) GN=truB PE=3 SV=1	MTH32	660	0	COG0130	Pseudouridine synthase	J	Translation, ribosomal structure and biogenesis ;
2	gi|2622795|gb|AAB86138.1|	glutamate synthase (NADPH), alpha subunit related protein [Methanothermobacter thermautotrophicus str. Delta H] >gi|15679660|ref|NP_276777.1| glutamate synthase (NADPH) subunit alpha-like protein [Methanothermobacter thermautotrophicus str. Delta H]	48440	MRRQRRSEDDREYLKIVQIKRIAHSGEVPVESMGSEKRLPLGLDDLHFLPAQVSKIPLNAEDPVKTDVIIGPESKRPLRLKSPIIISGMSYGAVSEKTRIAIASVADRLKIGFNSGEGGVLQRELEKAGDYLIIQYSTGRFGITEDVLRGAAAIEIRFGQGAYPGKGSYLPPDKISPDVARVRGLAPGEGSYSPAHHHDIRDQMELEEKVKELRKMSGGAPIGAKIGCGNVEDDVKALLDAGVDFISLDGFGGGTGAVNPHIRDNTGIPLIAAIPRAVKTVINEGHGDRVSLIAGGGLRTAADMAKCLALGADAVYTGTAALIALNCQQHRLCHTGKCPTGITTHDPDLLKHMDLERAIEGLENFIRVSTAEIADFCQDHRKG	601	46	-	52	52	17	17	1.03	0.944	44	45	-	-	0.879	0.879	43	45	*	*	0.883	0.96	45	45	*	-	gi|2622795|gb|AAB86138.1|	100	0	gi|15679660|ref|NP_276777.1|	glutamate synthase (NADPH) subunit alpha-like protein [Methanothermobacter thermautotrophicus str. Delta H] >gi|2622795|gb|AAB86138.1| glutamate synthase (NADPH), alpha subunit related protein [Methanothermobacter thermautotrophicus str. Delta H]	38.78	3e-54	sp|O29309|AGLUS_ARCFU		100	0	O27702	O27702_METTH Glutamate synthase (NADPH), alpha subunit related protein OS=Methanothermobacter thermautotrophicus (strain ATCC 29096 / DSM 1053 / JCM 10044 / NBRC 100330 / Delta H) GN=MTH_1666 PE=4 SV=1	MTH1666	774	0	COG0069	Glutamate synthase domain 2	E	Amino acid transport and metabolism ;
3	gi|2621363|gb|AAB84815.1|	unknown [Methanothermobacter thermautotrophicus str. Delta H] >gi|15678337|ref|NP_275452.1| hypothetical protein MTH309 [Methanothermobacter thermautotrophicus str. Delta H]	97069	MRGVCRMNNCVLCRRESRELICPSCGNESSDSSCKNCSVDDICVCSECYDRYLILRAIESLEGMGPFSLKEFNERGLETGLFWKLLRWGFIKRHGSKGLSGRKYVLTGKCEEFMELNMGFNSAVKSLLRKSGTPGEPLSGSEEEGSTRESLNSTEETGPRPYSTEEDGENLNEKSGAPETDYYAYIGLGSHKSEKTRDEPVKLEDDPNAPLKPGSDSELCRGCMAELETETERCQGICRECSRTLYALESLEEILQIFKPGDEFNVNEYTSGMDDPDRTKFIAMTWILDEFGLLDYDHESGMCRLGPDDKLQRFIIENVELKRCRPETEEPVAPGVEEAPEGGELECSICGETLPVTEFQLKDGEDPRCRECSRKCCAADALVRIRRLVEPGVEFTVDD…	271	15.5	-	17	17	10	10	0.932	1.212	11	11	-	*	0.521	0.625	11	11	*	*	0.581	0.653	11	11	*	*	gi|2621363|gb|AAB84815.1|	100	0	gi|15678337|ref|NP_275452.1|	hypothetical protein MTH309 [Methanothermobacter thermautotrophicus str. Delta H] >gi|2621363|gb|AAB84815.1| unknown [Methanothermobacter thermautotrophicus str. Delta H]	-	-	-	-	100	0	O26409	O26409_METTH Putative uncharacterized protein OS=Methanothermobacter thermautotrophicus (strain ATCC 29096 / DSM 1053 / JCM 10044 / NBRC 100330 / Delta H) GN=MTH_309 PE=4 SV=1	-	-	-	-	-	-	-
4	gi|3183095|sp|O27495.1|OTC_METTH	RecName: Full=Ornithine carbamoyltransferase; Short=OTCase >gi|2622559|gb|AAB85921.1| ornithine carbamoyltransferase [Methanothermobacter thermautotrophicus str. Delta H] >gi|15679443|ref|NP_276560.1| ornithine carbamoyltransferase [Methanothermobac	36492	MKHLLSVCDMDNVVDLLDLADDYKEGKIREKILRGKTLAMIFEKSSTRTRVSFEVGAFQMGAQPLYLSASDLQLGRGEPIADTARTLSRYVDGIMIRAISHSDVVELAGEASVPVINGLTDLEHPCQALADMQTIREKLGGFDGRLVFVGDGNNVCHSLLLITATLGMDMDVACPPGYEPDPGIREMAGKIADETGSRIRVIHDPSEAVRGADVVYTDVWVSMGYEDEAEDRLEVFRPYQVNMELMELAAPEAIFMHCLPAVRGQETTAEVIDGPHSVVWDQAENRLHAQKAIMHWLMGDI	492	21.9	-	41	41	6	6	0.902	0.93	32	32	-	-	0.873	0.733	32	32	-	*	0.876	0.756	32	32	-	*	gi|3183095|sp|O27495.1|OTC_METTH	100	3e-164	gi|15679443|ref|NP_276560.1|	ornithine carbamoyltransferase [Methanothermobacter thermautotrophicus str. Delta H] >gi|3183095|sp|O27495.1|OTC_METTH RecName: Full=Ornithine carbamoyltransferase; Short=OTCase >gi|2622559|gb|AAB85921.1| ornithine carbamoyltransferase [Methanothermobacter thermautotrophicus str. Delta H]	100	2e-165	sp|O27495|OTC_METTH	Ornithine carbamoyltransferase OS=Methanothermobacter thermautotrophicus (strain ATCC 29096 / DSM 1053 / JCM 10044 / NBRC 100330 / Delta H) GN=argF PE=3 SV=1	86.29	2e-139	D9PYU8	D9PYU8_METTM Ornithine carbamoyltransferase OS=Methanothermobacter marburgensis (strain DSM 2133 / 14651 / NBRC 100331 / OCM 82 / Marburg) GN=argF PE=3 SV=1	MTH1446	620	1e-177	COG0078	Ornithine carbamoyltransferase	E	Amino acid transport and metabolism ;
5	gi|2622761|gb|AAB86107.1|	transcriptional control factor (enhancer-binding protein) [Methanothermobacter thermautotrophicus str. Delta H] >gi|15679629|ref|NP_276746.1| transcriptional control factor (enhancer-binding protein) [Methanothermobacter thermautotrophicus str. Delt	80690	MEREAEISAMMNEIRRLSPRQRERARRAVNGLNGKITGRELGFHLVKYGRRDPIDTQISVGDLVLISRGNPLRSDLTGTVAMKGKRFLVVALEHVPGWALKNVRIDLYANDVTFQRMIDNLKSPTRNVLRVLGFLCGTEKPSDGVDVVDFQAVDPELNESQRDAIRMALGSEDFFLIHGPFGTGKTRTLHELIRQEVMRGSRVLVTAESNAAVDNLLEGIAGHVKCVRLGHPQRVSRENLRETLAYKIENHPEYSKVREYQEKIDELIEERERHQKPTPQIRRGLSDTQILINATKRRGARGISPNVMISMARWIETNQRIDDLHSKLQEAEMRIADRILRESQVVLSTNSSAALEYIDGLRFDVAIVDEASQATIPSILIPLARAPRFILAGDHRQLP…	1325	44.1	-	109	109	26	26	0.997	1.057	83	84	-	-	0.954	0.889	83	85	-	-	0.922	0.902	87	84	-	-	gi|2622761|gb|AAB86107.1|	100	0	gi|15679629|ref|NP_276746.1|	transcriptional control factor (enhancer-binding protein) [Methanothermobacter thermautotrophicus str. Delta H] >gi|2622761|gb|AAB86107.1| transcriptional control factor (enhancer-binding protein) [Methanothermobacter thermautotrophicus str. Delta H]	47.95	1e-07	sp|Q8GYD9|SDE3_ARATH	Probable RNA helicase SDE3 OS=Arabidopsis thaliana GN=SDE3 PE=2 SV=1	100	0	O27671	O27671_METTH Transcriptional control factor (Enhancer-binding protein) OS=Methanothermobacter thermautotrophicus (strain ATCC 29096 / DSM 1053 / JCM 10044 / NBRC 100330 / Delta H) GN=MTH_1634 PE=4 SV=1	MTH1634	1302	0	COG1112	Superfamily I DNA and RNA helicases and helicase subunits	L	Replication, recombination and repair ;
6	gi|3123062|sp|O26762.1|PDXS_METTH	RecName: Full=Pyridoxal biosynthesis lyase PdxS >gi|2621749|gb|AAB85171.1| ethylene-inducible protein [Methanothermobacter thermautotrophicus str. Delta H] >gi|15678693|ref|NP_275808.1| pyridoxal biosynthesis lyase PdxS [Methanothermobacter thermaut	36829	MLHGTEVLKKGFAKMTKGGVIMDVVNAEQAAIAEDSGAVAVMALEKVPADIRASGGVARMADPNKVQEIMDAVSIPVMAKVRIGHFVEAQVLEALGVDMIDESEVLTPADERFHIDKKKFTVPFVCGARNLGEALRRIDEGAAMIRTKGEPGTGNIVEAVRHMRIMMSEIREIQNKEEEELWEVSRKIEAPLELVRETAKLGKLPVVNFAAGGVATPADAALMMQLGADGVFVGSGIFKSDNPEGYARAIVEATAHYDDPEVIAEVSRGLGTAMRGLEISEIPEEGRMQDRGW	2648	54.3	-	187	187	20	20	1.031	1.019	144	143	-	-	1.249	1.273	144	144	-	-	1.212	1.275	144	143	-	-	gi|3123062|sp|O26762.1|PDXS_METTH	100	3e-149	gi|15678693|ref|NP_275808.1|	pyridoxal biosynthesis lyase PdxS [Methanothermobacter thermautotrophicus str. Delta H] >gi|3123062|sp|O26762.1|PDXS_METTH RecName: Full=Pyridoxal biosynthesis lyase PdxS >gi|2621749|gb|AAB85171.1| ethylene-inducible protein [Methanothermobacter thermautotrophicus str. Delta H]	100	2e-150	sp|O26762|PDXS_METTH	Pyridoxal biosynthesis lyase PdxS OS=Methanothermobacter thermautotrophicus (strain ATCC 29096 / DSM 1053 / JCM 10044 / NBRC 100330 / Delta H) GN=pdxS PE=3 SV=1	98.29	2e-146	D9PWP4	D9PWP4_METTM Pyridoxal biosynthesis lyase PdxS OS=Methanothermobacter marburgensis (strain DSM 2133 / 14651 / NBRC 100331 / OCM 82 / Marburg) GN=pdxS PE=3 SV=1	MTH666	586	1e-167	COG0214	Pyridoxine biosynthesis enzyme	H	Coenzyme transport and metabolism ;
7	gi|2622799|gb|AAB86142.1|	conserved protein [Methanothermobacter thermautotrophicus str. Delta H] >gi|15679664|ref|NP_276781.1| hypothetical protein MTH1670 [Methanothermobacter thermautotrophicus str. Delta H]	32459	MSPEYRTVPVVTGYIEPGAGFSEIIERAGELARDGDFLVISETPVSVAQGNLVDESRFEPSITAVLLADIWSKYIWGYLLGPILGMKRRTIRNLRRLPPEARAHKEVVLRYYGLKHALKPASEAGIDLSNVPGTLVSLLPENPSGVANLIAGEILRRFGADVTTVIIDTDATYSILGRYFTSLPLSVPGIRSDTGFLGYLAGRFSGRTWPTPLASSRPVKLEVLLEVASAAEEYHRRNTERATVYDMAREFSGRPGNITVEMLSSVEHTPAVIVRPP	34	9.4	-	3	3	2	2	0.989	0.917	3	3	-	-	0.865	1.014	3	3	-	-	0.903	1.089	3	3	-	-	gi|2622799|gb|AAB86142.1|	100	7e-137	gi|2622799|gb|AAB86142.1|	conserved protein [Methanothermobacter thermautotrophicus str. Delta H]	39.44	3e-43	sp|Q58756|Y1361_METJA	Uncharacterized protein MJ1361 OS=Methanocaldococcus jannaschii (strain ATCC 43067 / DSM 2661 / JAL-1 / JCM 10045 / NBRC 100440) GN=MJ1361 PE=4 SV=1	100	1e-136	O27706	O27706_METTH Conserved protein OS=Methanothermobacter thermautotrophicus (strain ATCC 29096 / DSM 1053 / JCM 10044 / NBRC 100330 / Delta H) GN=MTH_1670 PE=4 SV=1	MTH1670	551	4e-157	COG4071	Uncharacterized protein conserved in archaea	S	Function unknown ;
8	gi|2622667|gb|AAB86020.1|	conserved protein [Methanothermobacter thermautotrophicus str. Delta H] >gi|15679542|ref|NP_276659.1| hypothetical protein MTH1546 [Methanothermobacter thermautotrophicus str. Delta H]	30939	MARFSQILLQSWVSGVARGSMGSAHFMIIVIHFIWIGIRSDGPFPTVFISYRVYIGIGVAMIIKEAIRDIIHNLEKMERDIDERTLDNFIEILTSAANVFVLGLGRSGLVARAFAMRLMHLEINAFVVGETITPAINEGDVLIAISGSGRTSYIVNAASIARERGAKVVAVTSYPDSDLAGLADLTVTIKGRTKIDGEKDYMKRQMRGNHHSRTPLGTLFEISALVFLDGIIAELMERFDKREEDLHHRHSSFD	145	9.8	-	13	12	3	2	0.899	1.05	9	9	-	-	0.687	0.961	9	9	*	-	0.711	0.873	9	7	*	*	gi|2622667|gb|AAB86020.1|	100	3e-143	gi|2622667|gb|AAB86020.1|	conserved protein [Methanothermobacter thermautotrophicus str. Delta H]	48.04	7e-42	sp|Q9YAK0|Y1940_AERPE	Uncharacterized protein APE_1940.1 OS=Aeropyrum pernix (strain ATCC 700893 / DSM 11879 / JCM 9820 / NBRC 100138 / K1) GN=APE_1940.1 PE=3 SV=2	100	5e-143	O27589	O27589_METTH Conserved protein OS=Methanothermobacter thermautotrophicus (strain ATCC 29096 / DSM 1053 / JCM 10044 / NBRC 100330 / Delta H) GN=MTH_1546 PE=4 SV=1	MTH1546	511	4e-145	COG0794	Predicted sugar phosphate isomerase involved in capsule formation	M	Cell wall/membrane/envelope biogenesis ;
9	gi|29336573|sp|O26779.1|RRP41_METTH	RecName: Full=Exosome complex component Rrp41 >gi|2621768|gb|AAB85188.1| ribonuclease PH [Methanothermobacter thermautotrophicus str. Delta H] >gi|15678710|ref|NP_275826.1| exosome complex exonuclease Rrp41 [Methanothermobacter thermautotrophicus st	30386	MITIITQDQLKTSPSVREDGRAFDELRPLKIEAGILERADGSSYLEFGGNKILVAVYGPREAQIRKLQRPDRAVIRCRYNMAPFSVEERKRPGPDRRSVEISKITAEALRPALILEKFPRSVIDVFIEVLEAEGGTRCAGITAASVALADAGIPMRDMVVACAAGKVGDQVVLDLSEEEDKEGQADVPVAILPRTREITLLQSDGNLTPEEFERALDLAVEGCLRIHEVQKEALRKRYGE	1378	45.4	-	89	89	10	10	0.948	0.894	64	64	-	*	1.004	0.906	64	64	-	*	1.07	0.956	64	64	*	-	gi|29336573|sp|O26779.1|RRP41_METTH	100	7e-133	gi|15678710|ref|NP_275826.1|	exosome complex exonuclease Rrp41 [Methanothermobacter thermautotrophicus str. Delta H] >gi|29336573|sp|O26779.1|ECX1_METTH RecName: Full=Probable exosome complex exonuclease 1 >gi|295321490|pdb|2WNR|B Chain B, The Structure Of Methanothermobacter Thermautotrophicus Exosome Core Assembly >gi|295321492|pdb|2WNR|D Chain D, The Structure Of Methanothermobacter Thermautotrophicus Exosome Core Assembl…	100	4e-134	sp|O26779|ECX1_METTH	Probable exosome complex exonuclease 1 OS=Methanothermobacter thermautotrophicus (strain ATCC 29096 / DSM 1053 / JCM 10044 / NBRC 100330 / Delta H) GN=MTH_683 PE=1 SV=1	96.97	2e-123	D9PWR6	D9PWR6_METTM Probable exosome complex exonuclease 1 OS=Methanothermobacter marburgensis (strain DSM 2133 / 14651 / NBRC 100331 / OCM 82 / Marburg) GN=rpr42 PE=3 SV=1	MTH683	476	1e-134	COG0689	RNase PH	J	Translation, ribosomal structure and biogenesis ;
10	gi|14285479|sp|O26876.2|HYPA_METTH	RecName: Full=Probable hydrogenase nickel incorporation protein HypA	15884	MHELSMADAIVRTVIDAAEKNDAVEVLEVTVEIGQLTLLNPEQIEFMLDVLSEGTILEGARFNLEVVPVEIECECGYEGVVEADELDHFAPVIKCPACGGHEFHVRAGRECNVKNIKIEKKD	323	16.4	-	16	16	2	2	1.358	0.896	14	14	*	-	1.145	0.817	14	14	-	*	0.9	0.877	14	14	-	-	gi|14285479|sp|O26876.2|HYPA_METTH	100	2e-63	gi|14285479|sp|O26876.2|HYPA_METTH	RecName: Full=Probable hydrogenase nickel incorporation protein HypA	100	9e-65	sp|O26876|HYPA_METTH	Probable hydrogenase nickel incorporation protein HypA OS=Methanothermobacter thermautotrophicus (strain ATCC 29096 / DSM 1053 / JCM 10044 / NBRC 100330 / Delta H) GN=hypA PE=3 SV=2	90.16	8e-57	D9PX23	D9PX23_METTM Probable hydrogenase nickel incorporation protein HypA OS=Methanothermobacter marburgensis (strain DSM 2133 / 14651 / NBRC 100331 / OCM 82 / Marburg) GN=hypA PE=3 SV=1	MTH783	243	8e-65	COG0375	Zn finger protein HypA/HybF (possibly regulating hydrogenase expression)	R	General function prediction only ;
11	gi|2621237|gb|AAB84699.1|	coenzyme F420-reducing hydrogenase, beta subunit homolog [Methanothermobacter thermautotrophicus str. Delta H] >gi|15678221|ref|NP_275336.1| coenzyme F420-reducing hydrogenase subunit beta-like protein [Methanothermobacter thermautotrophicus str. De	46353	MTRTYAMVGTPCQITAATLMDRYTEDFPVELKLGLFCMENFSYTYLKKLAEEEGIDLADVSELRIEKGRLWFHLNDGSKVSVSLERARAAMRKNCSVCMDFTSEQSDISIGSVGSPEGWSTIIIRTERGHELIEKARKAGYIETKPLTERGIRILEKLASGKKEDNLQEIKRRESVARPVLYWRVMPDEEYLEEVTDYQFDDLRSDVIDVGACVLCGACVASCPEDIVSIKDRKPEVEGTCPEGCNACYVACPRTYVPDSIIGHDSAITPLGEYIEILSARAPMFRGQDGGVVTALLTYALREGIIDGALVVDRDQERPWKPLPVLAEEPQDIVKAAGTKYSACPLLKVLKE	968	40.6	-	48	48	12	12	0.96	0.985	39	40	-	-	1.023	1.096	39	39	-	*	1.01	1.159	39	40	-	-	gi|2621237|gb|AAB84699.1|	100	0	gi|15678221|ref|NP_275336.1|	coenzyme F420-reducing hydrogenase subunit beta-like protein [Methanothermobacter thermautotrophicus str. Delta H] >gi|2621237|gb|AAB84699.1| coenzyme F420-reducing hydrogenase, beta subunit homolog [Methanothermobacter thermautotrophicus str. Delta H]	47.67	4e-11	sp|P19499|FRHB_METTH	Coenzyme F420 hydrogenase subunit beta OS=Methanothermobacter thermautotrophicus (strain ATCC 29096 / DSM 1053 / JCM 10044 / NBRC 100330 / Delta H) GN=frhB PE=1 SV=4	100	0	O26295	O26295_METTH Coenzyme F420-reducing hydrogenase, beta subunit homolog OS=Methanothermobacter thermautotrophicus (strain ATCC 29096 / DSM 1053 / JCM 10044 / NBRC 100330 / Delta H) GN=MTH_193 PE=4 SV=1	MTH193	719	0	COG1035	Coenzyme F420-reducing hydrogenase, beta subunit	C	Energy production and conversion ;
12	gi|42559725|sp|P60461.1|SECG_METTH	RecName: Full=Preprotein translocase subunit SecG; AltName: Full=Protein transport protein Sec61 subunit beta homolog	7907	MAKKDKKTLPPSGAGLVRYFEEETKGPKLTPEQVVVMSIILAVFCLVLRFSG	50	13.5	-	6	6	1	1	1.051	0.783	6	6	-	*	1.166	0.833	6	6	-	-	1.069	1.042	6	6	-	-	gi|42559725|sp|P60461.1|SECG_METTH	100	1e-21	gi|304313895|ref|YP_003849042.1|	preprotein translocase, subunit SecG [Methanothermobacter marburgensis str. Marburg] >gi|42559725|sp|P60461.1|SECG_METTH RecName: Full=Preprotein translocase subunit SecG; AltName: Full=Protein transport protein Sec61 subunit beta homolog	100	6e-23	sp|P60461|SECG_METTH	Preprotein translocase subunit SecG OS=Methanothermobacter thermautotrophicus (strain ATCC 29096 / DSM 1053 / JCM 10044 / NBRC 100330 / Delta H) GN=secG PE=3 SV=1	100	2e-21	D9PU31	D9PU31_METTM Preprotein translocase subunit SecG OS=Methanothermobacter marburgensis (strain DSM 2133 / 14651 / NBRC 100331 / OCM 82 / Marburg) GN=secG PE=3 SV=1	-	-	-	-	-	-	-
13	gi|74509356|sp|O26949.1|THIN_METTH	RecName: Full=Thiamine-phosphate synthase ThiN; Short=TP synthase; Short=TPS; AltName: Full=Thiamine-phosphate pyrophosphorylase; Short=TMP pyrophosphorylase; Short=TMP-PPase >gi|2621953|gb|AAB85359.1| conserved protein [Methanothermobacter thermaut	23436	MMIMEIENVRRALEMISSAEDFGILIPEVRSNIVMARSNPCGPEDVVAVPGRITEFQGRAFACRDPEYGASSHMARFIIALNEHLPGRRSALNIKFDESIISICEDMGLVVSSYDRSREPDSVRDTEGGSIPWGVEEALRNSESPPDVIYHRGAWGKEPMIVLTGRDAVEVAELAIKILRKYKSLKGDTR	799	65.3	-	38	38	11	11	0.99	1.018	34	34	-	-	0.989	1.029	34	34	-	-	1.027	0.974	34	34	-	-	gi|74509356|sp|O26949.1|THIN_METTH	100	1e-105	gi|74509356|sp|O26949.1|THIN_METTH	RecName: Full=Thiamine-phosphate synthase ThiN; Short=TP synthase; Short=TPS; AltName: Full=Thiamine-phosphate pyrophosphorylase; Short=TMP pyrophosphorylase; Short=TMP-PPase >gi|2621953|gb|AAB85359.1| conserved protein [Methanothermobacter thermautotrophicus str. Delta H]	100	8e-107	sp|O26949|THIN_METTH	Thiamine-phosphate synthase ThiN OS=Methanothermobacter thermautotrophicus (strain ATCC 29096 / DSM 1053 / JCM 10044 / NBRC 100330 / Delta H) GN=thiN PE=3 SV=1	78.8	7e-79	D9PX98	D9PX98_METTM Predicted phosphomethylpyrimidine kinase OS=Methanothermobacter marburgensis (strain DSM 2133 / 14651 / NBRC 100331 / OCM 82 / Marburg) GN=thiD2 PE=4 SV=1	MTH861	385	2e-107	COG1992	Uncharacterized conserved protein	S	Function unknown ;
14	gi|2622007|gb|AAB85409.1|	probable surface protein [Methanothermobacter thermautotrophicus str. Delta H] >gi|15678931|ref|NP_276048.1| surface protein [Methanothermobacter thermautotrophicus str. Delta H]	79208	MKWGFILFFGMTLLSGSSYGADYIVDNTTYLQVFTPGGVQGTFTLNGTEYTLEDGDTFTFLEGIYDTVNMVINRTISLVASGTVQLNGVIDAIAPSSITGFSVNGTVNLRGNGCNLSSTNITGTLNITGNSSRVNDSRILNPASAVMVSGDNVTITSSYINGSASHGIVVNGRNARIQGNNITNSNGSGILIHGDGCLAEGNTIYLSGGDGVTSDASGASIIRNSISFNSGDGIRSSGNNSVITNNTVLRNNGTGIYSSGKNATINSNTVKYSGDDGIYVAGNGSTVQGCYVQNNTKNGIKITGSGCTVSSSYTYYNGENGIYSTGDNTSFRYLDSSFNARNGIYSSGKNASFFYITSASYNGENGILSTGPSASMQIILDVTSNSQNGVSSRGDNAYI…	106	7.6	-	5	5	4	4	1.098	1.307	4	4	-	-	1.38	1.612	4	4	*	-	1.442	1.167	4	4	*	-	gi|2622007|gb|AAB85409.1|	100	0	gi|15678931|ref|NP_276048.1|	surface protein [Methanothermobacter thermautotrophicus str. Delta H] >gi|2622007|gb|AAB85409.1| probable surface protein [Methanothermobacter thermautotrophicus str. Delta H]	-	-	-	-	100	0	O26996	O26996_METTH Probable surface protein OS=Methanothermobacter thermautotrophicus (strain ATCC 29096 / DSM 1053 / JCM 10044 / NBRC 100330 / Delta H) GN=MTH_911 PE=4 SV=1	-	-	-	-	-	-	-
15	gi|2622883|gb|AAB86221.1|	conserved protein [Methanothermobacter thermautotrophicus str. Delta H] >gi|15679743|ref|NP_276861.1| hypothetical protein MTH1751 [Methanothermobacter thermautotrophicus str. Delta H]	42047	MILPTMGCSWALSESGGCNMCSYISDSFLEPVKSSEITEIFDEIMSRHEFDDRMAVKIFTSGSFLNPEEFPEDARTHILERLSRIDAVEEIIFESRPEYIEENVLRECCELVPDKIVEVSIGLETCDEKTRLLKINKGFTGSEFERGISIISGLKEEFMLKSKAYILVKPVLVSEKRAIDEAISTAVYAEKTGVDRVSFCPSTVHRGTIMEDLWRRGSYRPPWIWSLVEIINRTRETVSIPSIMDTSGFGTSRGPYNCRKCNRDLKKLIIKSNLEQEMVPPYECECRERWSAELKFSELTGSTDIRYKDYS	389	37	-	25	25	11	11	1.008	1.103	24	24	-	-	0.848	0.914	23	23	*	-	0.818	0.837	24	24	*	*	gi|2622883|gb|AAB86221.1|	100	3e-179	gi|2622883|gb|AAB86221.1|	conserved protein [Methanothermobacter thermautotrophicus str. Delta H]	39.53	9e-55	sp|Q57970|Y550_METJA	Uncharacterized protein MJ0550 OS=Methanocaldococcus jannaschii (strain ATCC 43067 / DSM 2661 / JAL-1 / JCM 10045 / NBRC 100440) GN=MJ0550 PE=4 SV=1	100	5e-179	O27783	O27783_METTH Conserved protein OS=Methanothermobacter thermautotrophicus (strain ATCC 29096 / DSM 1053 / JCM 10044 / NBRC 100330 / Delta H) GN=MTH_1751 PE=4 SV=1	MTH1751	631	0	COG1244	Predicted Fe-S oxidoreductase	R	General function prediction only ;
16	gi|14194463|sp|O26896.1|AROK_METTH	RecName: Full=Shikimate kinase; Short=SK >gi|2621895|gb|AAB85305.1| conserved protein (homoserine kinase related) [Methanothermobacter thermautotrophicus str. Delta H] >gi|15678827|ref|NP_275944.1| shikimate kinase [Methanothermobacter thermautotrop	32451	MMVVKKTVRSPGSATVINAIATGRGSAFGIGLRVEAEAELIDSGVECISREGADTSLMELCTRMVIEHYGVDAGVRVVTSSDLPVASGLSSSSAASNATVMAVSSLLSDEFGLQPMEDFEMLNMAVDASLQAGVSVTGAYDDASASFYGGLTVTDNMERRIILREPMENQKVLIYMPDRKSLTAQSDVPRMKLLAPWVDMAFREVLDGRVHSALTLNGILYCASLGFDPGIALDALEAGALAAGLSGTGPSFVALTHEDSEADIIDAWENLEGDVLVTSVDNEGTRVLE	857	32.9	-	48	48	9	9	1.118	1.043	42	42	-	-	1.069	1.121	37	41	-	*	1.031	1.089	42	42	-	-	gi|14194463|sp|O26896.1|AROK_METTH	100	5e-133	gi|15678827|ref|NP_275944.1|	shikimate kinase [Methanothermobacter thermautotrophicus str. Delta H] >gi|14194463|sp|O26896.1|AROK_METTH RecName: Full=Shikimate kinase; Short=SK >gi|2621895|gb|AAB85305.1| conserved protein (homoserine kinase related) [Methanothermobacter thermautotrophicus str. Delta H]	100	2e-134	sp|O26896|AROK_METTH	Shikimate kinase OS=Methanothermobacter thermautotrophicus (strain ATCC 29096 / DSM 1053 / JCM 10044 / NBRC 100330 / Delta H) GN=aroK PE=3 SV=1	84.62	1e-108	D9PX43	D9PX43_METTM Shikimate kinase OS=Methanothermobacter marburgensis (strain DSM 2133 / 14651 / NBRC 100331 / OCM 82 / Marburg) GN=aroK PE=3 SV=1	MTH805	581	6e-166	COG1685	Archaeal shikimate kinase	EH	Amino acid transport and metabolism ; Coenzyme transport and metabolism ;
17	gi|3915162|sp|O26928.1|TRUA_METTH	RecName: Full=tRNA pseudouridine synthase A; AltName: Full=tRNA pseudouridine(38-40) synthase; AltName: Full=tRNA pseudouridylate synthase I; AltName: Full=tRNA-uridine isomerase I >gi|2621931|gb|AAB85338.1| pseudouridylate synthase I [Methanothermo	35883	MRKIALKVAYIGTNYHGFQRQPDVPTVEGKLLEALEGAGIIEDPKRARFQIAGRTDRGVHALGNFVSFFTEEDIHVNQINDLLPRDIRVLAWASVMYPFKVRYPLERHYRYILHREESMDTYSMAEAAAHFRGTHDFSNFSRRSDRDPVRRINDVRISEVGDSIIIDVYGESFLWQMVRKMVRALLMVSEGELAPDDMAGLLDTDRRVFLEPMPPENLILMDLKYGVKIKLRHDEYAFKRFISLLEEEFKVYREMSMVRRAMSDHLRDLQEHELD	902	49.8	-	62	62	14	14	0.967	1.027	54	54	-	-	1.376	1.205	54	54	*	*	1.297	1.239	54	53	-	*	gi|3915162|sp|O26928.1|TRUA_METTH	100	3e-158	gi|15678860|ref|NP_275977.1|	tRNA pseudouridine synthase A [Methanothermobacter thermautotrophicus str. Delta H] >gi|3915162|sp|O26928.1|TRUA_METTH RecName: Full=tRNA pseudouridine synthase A; AltName: Full=tRNA pseudouridine(38-40) synthase; AltName: Full=tRNA pseudouridylate synthase I; AltName: Full=tRNA-uridine isomerase I >gi|2621931|gb|AAB85338.1| pseudouridylate synthase I [Methanothermobacter thermautotrophicus str. …	100	1e-159	sp|O26928|TRUA_METTH	tRNA pseudouridine synthase A OS=Methanothermobacter thermautotrophicus (strain ATCC 29096 / DSM 1053 / JCM 10044 / NBRC 100330 / Delta H) GN=truA PE=3 SV=1	80.59	3e-127	D9PX77	D9PX77_METTM Pseudouridine synthase OS=Methanothermobacter marburgensis (strain DSM 2133 / 14651 / NBRC 100331 / OCM 82 / Marburg) GN=truA PE=3 SV=1	MTH840	561	3e-160	COG0101	Pseudouridylate synthase	J	Translation, ribosomal structure and biogenesis ;
18	gi|2621752|gb|AAB85174.1|	phosphoribosylformimino-5-aminoimidazole carboxamide ribotide isomerase related protein [Methanothermobacter thermautotrophicus str. Delta H] >gi|15678696|ref|NP_275811.1| phosphoribosylformimino-5-aminoimidazole carboxamide ribotide isomerase-like	26167	MLEIIPVIDLMDGIAVSGKSGEREKYRPLESVYSPSPDPVNIALSLRAAGARSIYIADLDAIEGTGSNLEAVRRVNHVLPVILDAGVRDLETFHFMLEFASRVVVATETLESTEELEEILRNYPPERTVVSVDVKDMRLHSRNLEIGLEELRDLLMGYEVDIILLDIGSVGTSSGFNRELLELFRPLIERVIPGGGVLPEEIPELEAMGVRAALVGRALHEGMVRPG	628	56.4	-	35	35	9	9	1.051	1.035	30	28	-	-	0.854	1.002	27	27	*	-	0.795	0.972	28	29	-	-	gi|2621752|gb|AAB85174.1|	100	7e-112	gi|15678696|ref|NP_275811.1|	phosphoribosylformimino-5-aminoimidazole carboxamide ribotide isomerase-like protein [Methanothermobacter thermautotrophicus str. Delta H] >gi|2621752|gb|AAB85174.1| phosphoribosylformimino-5-aminoimidazole carboxamide ribotide isomerase related protein [Methanothermobacter thermautotrophicus str. Delta H]	39.04	7e-28	sp|Q58114|Y703_METJA	Uncharacterized protein MJ0703 OS=Methanocaldococcus jannaschii (strain ATCC 43067 / DSM 2661 / JAL-1 / JCM 10045 / NBRC 100440) GN=MJ0703 PE=3 SV=1	100	1e-111	O26765	O26765_METTH Phosphoribosylformimino-5-aminoimidazole carboxamide ribotide isomerase related protein OS=Methanothermobacter thermautotrophicus (strain ATCC 29096 / DSM 1053 / JCM 10044 / NBRC 100330 / Delta H) GN=MTH_669 PE=3 SV=1	MTH669	439	2e-123	COG1411	Uncharacterized protein related to proFAR isomerase (HisA)	R	General function prediction only ;
19	gi|6686115|sp|O26977.1|DNAG_METTH	RecName: Full=DNA primase DnaG >gi|2621986|gb|AAB85389.1| conserved protein [Methanothermobacter thermautotrophicus str. Delta H] >gi|15678911|ref|NP_276028.1| DNA primase [Methanothermobacter thermautotrophicus str. Delta H]	53801	MGKEEISTTKYLIHAQINANGIVEKPDVVGAIFGQTEGLLSNDLDLREFQKTGRIGRIKVNITSRGGKSKGEIIIPSSLDRVETAILAASLETINRVGPCEAYIQVTKVEDVRAVKRKRVVERAKEIYASMMEEVTPESLKMIEEVKEAMRVHEITEYGEEKLPAGPNVETSDAILVVEGRSDVLNLLKYGIKNAIAVEGVSVPKTVADLTRKKTVTAFVDGDRGGELILKELLQVGEIDYVTRAPKGKEVEDLEKDEIMMALRNKVPVEQFYHDLGMKKEKKKTEDKMVLLRNILKELEGTGNAEILDDALNILREVKVENLYDELSRVNNHPYAVVFDGVITQRLVDLSFEKGLRYLVAVRSGDIVKKPHNLKLITGHT	2722	66.9	-	157	157	26	26	1.003	1.003	129	129	-	-	0.819	0.805	128	129	-	-	0.838	0.768	129	130	-	-	gi|6686115|sp|O26977.1|DNAG_METTH	100	0	gi|15678911|ref|NP_276028.1|	DNA primase [Methanothermobacter thermautotrophicus str. Delta H] >gi|6686115|sp|O26977.1|Y891_METTH RecName: Full=UPF0095 protein MTH_891 >gi|2621986|gb|AAB85389.1| conserved protein [Methanothermobacter thermautotrophicus str. Delta H]	100	0	sp|O26977|Y891_METTH	UPF0095 protein MTH_891 OS=Methanothermobacter thermautotrophicus (strain ATCC 29096 / DSM 1053 / JCM 10044 / NBRC 100330 / Delta H) GN=MTH_891 PE=3 SV=1	97.38	0	D9PXC6	D9PXC6_METTM DNA primase OS=Methanothermobacter marburgensis (strain DSM 2133 / 14651 / NBRC 100331 / OCM 82 / Marburg) GN=MTBMA_c12860 PE=3 SV=1	MTH891	759	0	COG0358	DNA primase (bacterial type)	L	Replication, recombination and repair ;
20	gi|2621714|gb|AAB85138.1|	unknown [Methanothermobacter thermautotrophicus str. Delta H] >gi|15678660|ref|NP_275775.1| hypothetical protein MTH632 [Methanothermobacter thermautotrophicus str. Delta H]	81816	MITVTGDITVDWIQWSVKGDSDVSEFNWKNHLGFKRKALEGGALLTARMLKNFTEVNHPSIGDEPGNTDPSEFIHSFAELKATGDGYHVKKFMGYTGPDSGLPSMPFSLKEHESPIIVIDDAGNGFREMEERWPSQIMGGDPLIVLKMSSPLFRGSLWEHLLEEHPEKLIVIITADDLREHGANITRRLSWERTAEDFIWQMENNRSLEDLRDLNVVVRIGLEGAINYNRGDVRLFYHPQFFEGDLTERAPGKMQGCGSAFTAAFTAALSEGREMDECIRRGITAAARLLERGFSSEPDYPISDVFMSADDEIGAVEIPQHPRGLWTIASSPPLFDIESVSRYIVINGYSRKKCPLPVAHFGKLITADRREIEGYQSIRNLMVEYMKNDNPERPLCIGV…	1833	44.3	-	115	115	28	28	1.09	1.113	88	87	-	-	1.136	1.284	89	87	-	-	1.022	1.093	89	90	-	-	gi|2621714|gb|AAB85138.1|	100	0	gi|15678660|ref|NP_275775.1|	hypothetical protein MTH632 [Methanothermobacter thermautotrophicus str. Delta H] >gi|2621714|gb|AAB85138.1| unknown [Methanothermobacter thermautotrophicus str. Delta H]	-	-	-	-	100	0	O26729	O26729_METTH Putative uncharacterized protein OS=Methanothermobacter thermautotrophicus (strain ATCC 29096 / DSM 1053 / JCM 10044 / NBRC 100330 / Delta H) GN=MTH_632 PE=4 SV=1	-	-	-	-	-	-	-
21	gi|2622773|gb|AAB86118.1|	ABC transporter [Methanothermobacter thermautotrophicus str. Delta H] >gi|15679640|ref|NP_276757.1| ABC transporter [Methanothermobacter thermautotrophicus str. Delta H]	72425	MINMNIGPYNNRPDMGRLREIIRVMTKYHFGNILEAVGLKNRLFETLKLYIKSPEEVHEPAHVRLRLVLEELGTTFIKLGQVLSTRADLVGREVAEELAKLQDEAPPFPFEDVKRVLESELGVPMEEVFAEFQEEPVASASIGQVHRARLRNGDAVAVKVQRPGIADTVKSDIILMKYLAKLANDRVPGLRYYNLPGIVAEFERAIRKELDYHQEANNVERFRAMFMDDETVYAPYVYREYSTGRVLTMEYVDGVKLTDILKSDIKFNARVIAERGARCYFKQIFIHGFFHADPHPGNILVQKGNVLCFLDFGMMGHLDRSFRDRLAELFILLMNYDVNGIVNQLRYMNILTEETDLEEVKYDIIDLLDRYYGADVRKVGEILTEFTMPGMIRRHRIRI…	339	23.7	-	32	32	14	14	1.027	0.89	24	27	-	*	0.733	0.676	25	27	*	*	0.793	0.705	26	27	-	-	gi|2622773|gb|AAB86118.1|	100	0	gi|15679640|ref|NP_276757.1|	ABC transporter [Methanothermobacter thermautotrophicus str. Delta H] >gi|2622773|gb|AAB86118.1| ABC transporter [Methanothermobacter thermautotrophicus str. Delta H]	37	1e-40	sp|Q5M7P6|ADCK1_XENTR	Uncharacterized aarF domain-containing protein kinase 1 OS=Xenopus tropicalis GN=adck1 PE=2 SV=1	100	0	O27682	O27682_METTH ABC transporter OS=Methanothermobacter thermautotrophicus (strain ATCC 29096 / DSM 1053 / JCM 10044 / NBRC 100330 / Delta H) GN=MTH_1645 PE=4 SV=1	MTH1645	1133	0	COG0661	Predicted unusual protein kinase	R	General function prediction only ;
22	gi|2622283|gb|AAB85665.1|	nucleotide-binding protein (putative ATPase) [Methanothermobacter thermautotrophicus str. Delta H] >gi|15679187|ref|NP_276304.1| nucleotide-binding protein [Methanothermobacter thermautotrophicus str. Delta H]	37390	MRCIMTEDAQKLAIMEQDVKIVRALSKIKHKIVVMSGKGGVGKSTVTVKLAEEFSRNGYSVCVLDADVHGPDIPKMMRVREPEITLTGNLINPIPTPVGATVMSIEFFLPSEDTPVIWRGPKKTGAIRQLLADVNWEGIDVLIVDNPPGTGDEPLTVLQSIPGIDGVVIVTTPQEVSIHDVEKCINMVNHLKIPVLGIIENMSYLQCPECGKKVFLFGKDGGKYLADKFDLQFLGEIPFETGISGDNESSASSYINNEMVKIFNKLAKYLKDGGAN	208	10.5	-	24	24	4	4	0.907	1.07	20	17	-	-	1.15	0.965	20	18	-	-	1.281	0.903	20	20	-	-	gi|2622283|gb|AAB85665.1|	100	4e-146	gi|15679187|ref|NP_276304.1|	nucleotide-binding protein [Methanothermobacter thermautotrophicus str. Delta H]	55.79	2e-55	sp|Q57731|Y283_METJA	Uncharacterized ATP-binding protein MJ0283 OS=Methanocaldococcus jannaschii (strain ATCC 43067 / DSM 2661 / JAL-1 / JCM 10045 / NBRC 100440) GN=MJ0283 PE=3 SV=1	100	6e-146	O27244	O27244_METTH Nucleotide-binding protein (Putative ATPase) OS=Methanothermobacter thermautotrophicus (strain ATCC 29096 / DSM 1053 / JCM 10044 / NBRC 100330 / Delta H) GN=MTH_1176 PE=4 SV=1	MTH1176	563	1e-160	COG0489	ATPases involved in chromosome partitioning	D	Cell cycle control, cell division, chromosome partitioning ;
23	gi|2621502|gb|AAB84943.1|	endo-1,4-beta-glucanase [Methanothermobacter thermautotrophicus str. Delta H] >gi|15678465|ref|NP_275580.1| endo-1,4-beta-glucanase [Methanothermobacter thermautotrophicus str. Delta H]	43238	MVIMKELMKRLSVASGISGFEGEVRDIIRSELEGHVDEIEEDSLGNIIAVKRGSGPSIMLAAHMDEIGLMVRHIDKKGFIRFSKIGGISDQMILNQAVWIHGENGPVMGVIGSKPPHRMKASERKKVTTHDNMFIDIGASSREDAEELVAVGDPITFHAPYSELANSRFTGKALDNRIGCLVMVEVLKRVETGATVYGVGTVQEEVGLKGAKTSAFRLNPDMTLALDVTIAGDHPGMKEEEAPAKLEGGPAIILTDASGRGIITHPRVKDWLLETAREEDIPVQIEVSEGGTTDATAIHLTREGIPAGVVSVPTRYIHTTVSMASMKDIEMTVDLLVKAIERL	2822	54.8	-	134	134	15	15	0.945	0.97	113	111	-	-	1.139	1.041	113	111	-	-	1.144	1.091	112	114	-	-	gi|2621502|gb|AAB84943.1|	100	0	gi|15678465|ref|NP_275580.1|	endo-1,4-beta-glucanase [Methanothermobacter thermautotrophicus str. Delta H] >gi|2621502|gb|AAB84943.1| endo-1,4-beta-glucanase [Methanothermobacter thermautotrophicus str. Delta H]	54.97	1e-106	sp|Q57975|Y555_METJA	Putative aminopeptidase MJ0555 OS=Methanocaldococcus jannaschii (strain ATCC 43067 / DSM 2661 / JAL-1 / JCM 10045 / NBRC 100440) GN=MJ0555 PE=3 SV=1	100	0	O26537	O26537_METTH Endo-1,4-beta-glucanase OS=Methanothermobacter thermautotrophicus (strain ATCC 29096 / DSM 1053 / JCM 10044 / NBRC 100330 / Delta H) GN=MTH_437 PE=4 SV=1	MTH437	689	0	COG1363	Cellulase M and related proteins	G	Carbohydrate transport and metabolism ;
24	gi|2622672|gb|AAB86025.1|	molybdopterin-guanine dinucleotide biosynthesis protein B related [Methanothermobacter thermautotrophicus str. Delta H] >gi|15679547|ref|NP_276664.1| molybdopterin-guanine dinucleotide biosynthesis protein MobB/FeS domain-containing protein [Methano	31403	MKIIGVTGTKDTGKTTLVEKIVEKLTGEGYRVATLKHTHTGFDFPGKDTDKHRRAGAEIVAGSGRETFFLLEREMDLEEIAGTLEILDDLDFLIVEGFKEMEYASISTSTPGEFTVKVVDPFSLEDVDELIDLIKKRSYGLLQNLNCKKCGFSSCREFREAKIRGEADDIDCRSQPERVLLRIDGKPVPLNPFVQEFISKTVRGMIDALETESLKNGRVDLIIK	588	41.1	-	44	44	10	10	1.088	1.052	36	36	-	-	1.045	0.994	36	36	-	-	0.958	0.958	36	35	-	-	gi|2622672|gb|AAB86025.1|	100	1e-115	gi|15679547|ref|NP_276664.1|	molybdopterin-guanine dinucleotide biosynthesis protein MobB/FeS domain-containing protein [Methanothermobacter thermautotrophicus str. Delta H] >gi|2622672|gb|AAB86025.1| molybdopterin-guanine dinucleotide biosynthesis protein B related [Methanothermobacter thermautotrophicus str. Delta H]	35.05	5e-07	sp|P32125|MOBB_ECOLI	Molybdopterin-guanine dinucleotide biosynthesis adapter protein OS=Escherichia coli (strain K12) GN=mobB PE=1 SV=3	100	2e-115	O27594	O27594_METTH Molybdopterin-guanine dinucleotide biosynthesis protein B related OS=Methanothermobacter thermautotrophicus (strain ATCC 29096 / DSM 1053 / JCM 10044 / NBRC 100330 / Delta H) GN=MTH_1551 PE=4 SV=1	MTH1551	449	1e-126	COG1763	Molybdopterin-guanine dinucleotide biosynthesis protein	H	Coenzyme transport and metabolism ;
25	gi|2622106|gb|AAB85501.1|	conserved protein [Methanothermobacter thermautotrophicus str. Delta H] >gi|15679023|ref|NP_276140.1| hypothetical protein MTH1005 [Methanothermobacter thermautotrophicus str. Delta H]	36405	MILMDPEETGKAPEIRALKSRAVNRVDSDLGRMEAVKRLKGVEDRRVGSEVFDELTLKTLYKLANSGYLAVLNGAVSTGKEANVFKGITDTDDFVAVKIYRVATSDFKKMQYYIQGDPRFKVRTTNRRQLVQAWVNKEFRNLKRALEAGVRVPEPVTARDNVLIMEFIGKDGVPAPTMRDAPPEDPEEALETIIEYMHRLYKGARLVHGDLSFFNILNHCGEPVIIDVSQAMVLDHPLAGELLERDIENIIRDFRRIGVSVSADYIRERITGK	677	42.9	-	41	41	13	13	1.061	1.063	34	35	-	-	0.981	1.011	35	35	-	-	0.953	0.966	33	35	-	-	gi|2622106|gb|AAB85501.1|	100	3e-149	gi|2622106|gb|AAB85501.1|	conserved protein [Methanothermobacter thermautotrophicus str. Delta H]	48.1	3e-51	sp|Q57886|RIO1_METJA	RIO-type serine/threonine-protein kinase Rio1 OS=Methanocaldococcus jannaschii (strain ATCC 43067 / DSM 2661 / JAL-1 / JCM 10045 / NBRC 100440) GN=rio1 PE=3 SV=1	100	5e-149	O27086	O27086_METTH Conserved protein OS=Methanothermobacter thermautotrophicus (strain ATCC 29096 / DSM 1053 / JCM 10044 / NBRC 100330 / Delta H) GN=MTH_1005 PE=4 SV=1	MTH1005	557	9e-159	COG1718	Serine/threonine protein kinase involved in cell cycle control	TD	Signal transduction mechanisms ; Cell cycle control, cell division, chromosome partitioning ;
26	gi|2621783|gb|AAB85202.1|	conserved protein [Methanothermobacter thermautotrophicus str. Delta H] >gi|15678724|ref|NP_275840.1| hypothetical protein MTH697 [Methanothermobacter thermautotrophicus str. Delta H]	28662	MTEKLSVAWCITGAGEKLTETYAIMKDVKKIYGDRVKIDVFISKAGDQVVKYYGLYRDLETSFDRKWVEINANSPFLAGQVQLGKYDFILVAPCTSNSTAKISLRIGDTLVTNAVIMAQKASVPVYIMPSDYSEGKVVTTLPNGKKLELRITKEDVEHVKKISKMDRTEVFSDPQKIYKIFEEWTYPKDQ	1464	67.4	-	120	120	15	15	1.014	0.88	103	103	-	-	1.074	0.843	103	102	-	*	1.066	0.948	103	103	*	-	gi|2621783|gb|AAB85202.1|	100	6e-107	gi|2621783|gb|AAB85202.1|	conserved protein [Methanothermobacter thermautotrophicus str. Delta H]	48.59	1e-40	sp|Q58140|Y730_METJA	Uncharacterized protein MJ0730 OS=Methanocaldococcus jannaschii (strain ATCC 43067 / DSM 2661 / JAL-1 / JCM 10045 / NBRC 100440) GN=MJ0730 PE=4 SV=1	100	9e-107	O26793	O26793_METTH Conserved protein OS=Methanothermobacter thermautotrophicus (strain ATCC 29096 / DSM 1053 / JCM 10044 / NBRC 100330 / Delta H) GN=MTH_697 PE=4 SV=1	MTH697	390	9e-109	COG1036	Archaeal flavoproteins	C	Energy production and conversion ;
27	gi|11387240|sp|O26951.1|Y863_METTH	RecName: Full=Uncharacterized protein MTH_863 >gi|2621955|gb|AAB85361.1| conserved protein [Methanothermobacter thermautotrophicus str. Delta H] >gi|15678883|ref|NP_276000.1| hypothetical protein MTH863 [Methanothermobacter thermautotrophicus str. D	28561	MSGALKENSGKPSEVEYTHFKDLQALEMERGRLYETIVVTWDDSMVGNAAPIGVLCTGDDTVTLYLYQGTRTVENVLNNGRFTVNVTLDPLIFTDSTLGDLEEDMFSHYRDFLHLRGADAFFTAEVVSVKKLVKRDRFGESELHVVKARAGDVMRAESFRMALNRGIYAVIESLIAYTRAEFSDPLVLRERIAEMNRVARKVGGPREKEAMRRIIQALESKIS	367	25.6	1	27	27	6	6	0.858	0.875	25	23	*	*	0.704	0.615	24	24	-	*	0.847	0.666	24	23	-	-	gi|11387240|sp|O26951.1|Y863_METTH	100	5e-127	gi|11387240|sp|O26951.1|Y863_METTH	RecName: Full=Uncharacterized protein MTH_863 >gi|2621955|gb|AAB85361.1| conserved protein [Methanothermobacter thermautotrophicus str. Delta H]	100	3e-128	sp|O26951|Y863_METTH	Uncharacterized protein MTH_863 OS=Methanothermobacter thermautotrophicus (strain ATCC 29096 / DSM 1053 / JCM 10044 / NBRC 100330 / Delta H) GN=MTH_863 PE=1 SV=1	66.67	5e-78	D9PXA0	D9PXA0_METTM Putative uncharacterized protein OS=Methanothermobacter marburgensis (strain DSM 2133 / 14651 / NBRC 100331 / OCM 82 / Marburg) GN=MTBMA_c12600 PE=4 SV=1	MTH863	457	7e-129	COG2457	Uncharacterized conserved protein	S	Function unknown ;
28	gi|3334465|sp|P19499.4|FRHB_METTH	RecName: Full=Coenzyme F420 hydrogenase subunit beta; AltName: Full=8-hydroxy-5-deazaflavin-reducing hydrogenase subunit beta; Short=FRH >gi|2622404|gb|AAB85777.1| coenzyme F420-reducing hydrogenase, beta subunit [Methanothermobacter thermautotrophi	39858	MVLGTYKEIVSARSTDREIQKLAQDGGIVTGLLAYALDEGIIEGAVVAGPGKEFWKPEPMVAMTSDELKAAAGTKYTFSPNVLMLKKAVRQYGIEKLGTVAIPCQTMGIRKAQTYPFGVRFVADKIKLLVGIYCMENFPYTSLQTFICEKLGLNMELVEKMDIGKGKFWVYTQDDVYTLPLKETHGYEQAGCKICKDYVAELADVSTGSVGSPDGWSTVITRTDSGDSILKQAVEAGIFETKPIEEVKPGLGLLEKLSAQKKEKAEKNIAARKEMGLPTPY	1604	40.9	-	190	190	14	14	1.098	0.898	143	143	-	-	0.687	0.573	143	143	-	-	0.632	0.647	143	143	-	-	gi|3334465|sp|P19499.4|FRHB_METTH	100	1e-161	gi|15679299|ref|NP_276416.1|	coenzyme F420-reducing hydrogenase subunit beta [Methanothermobacter thermautotrophicus str. Delta H] >gi|3334465|sp|P19499.4|FRHB_METTH RecName: Full=Coenzyme F420 hydrogenase subunit beta; AltName: Full=8-hydroxy-5-deazaflavin-reducing hydrogenase subunit beta; Short=FRH >gi|2622404|gb|AAB85777.1| coenzyme F420-reducing hydrogenase, beta subunit [Methanothermobacter thermautotrophicus str. Delt…	100	8e-163	sp|P19499|FRHB_METTH	Coenzyme F420 hydrogenase subunit beta OS=Methanothermobacter thermautotrophicus (strain ATCC 29096 / DSM 1053 / JCM 10044 / NBRC 100330 / Delta H) GN=frhB PE=1 SV=4	95.02	2e-155	D9PYF6	D9PYF6_METTM F420-reducing hydrogenase, subunit beta OS=Methanothermobacter marburgensis (strain DSM 2133 / 14651 / NBRC 100331 / OCM 82 / Marburg) GN=frhB PE=4 SV=1	MTH1297	572	2e-163	COG1035	Coenzyme F420-reducing hydrogenase, beta subunit	C	Energy production and conversion ;
29	gi|2622695|gb|AAB86046.1|	unknown [Methanothermobacter thermautotrophicus str. Delta H] >gi|15679568|ref|NP_276685.1| hypothetical protein MTH1573 [Methanothermobacter thermautotrophicus str. Delta H]	39690	MRGFNVSDDLDFSEGACGICHAVLADISRTGFMVETAEYPEGVRARITDPSGDSVGEGSDITWAPAILEAEINAGFLDDEAADKLSPFLTGRRDQIRVAEMSGYGRVVNTASMIISDIWSAGGSVEVRRDGPGIEVILYSAEGDEIVSAASGFCPVCAVNIAASRVPSIRRRMASRKSRNTGMEKYERGVTGRVAWRRNRIHVSLLENGEVIGRNWGCCIAYATVRAEIDAGFGSSKWNRIFKNYCDLCPLKHFWFGKSMGALGNRILQRMTRVGVREHVRMEDYITVDILSGDRRVGCGIGTLCSFSATVNALLRSDASLILKPDPADGFPYP	73	9.9	-	2	2	2	2	0.778	0.882	2	2	-	-	1.344	1.302	2	2	-	-	1.728	1.481	2	2	-	-	gi|2622695|gb|AAB86046.1|	100	0	gi|15679568|ref|NP_276685.1|	hypothetical protein MTH1573 [Methanothermobacter thermautotrophicus str. Delta H] >gi|2622695|gb|AAB86046.1| unknown [Methanothermobacter thermautotrophicus str. Delta H]	-	-	-	-	100	0	O27614	O27614_METTH Putative uncharacterized protein OS=Methanothermobacter thermautotrophicus (strain ATCC 29096 / DSM 1053 / JCM 10044 / NBRC 100330 / Delta H) GN=MTH_1573 PE=4 SV=1	-	-	-	-	-	-	-
30	gi|2621441|gb|AAB84886.1|	UDP-glucose 4-epimerase homolog [Methanothermobacter thermautotrophicus str. Delta H] >gi|15678408|ref|NP_275523.1| UDP-glucose 4-epimerase-like protein [Methanothermobacter thermautotrophicus str. Delta H] >gi|300585347|emb|CBV29570.1| unnamed prot	36779	MRDMDVAVTGGLGFIGSHLTDELLERGNRVTVIDDLSTGSPDNLRDPHHEDLEIIEGSINDLDLEKVFQGKDYVFHQAALASVPESVRDPLRCHRVNATGTLRVLMASSRAGVRKVVNASTSAVYGNNPEIPLREDARPMPLSPYAVSKVTGEYYCQVFEDQGLETVSLRYFNVYGPRQRPDSQYAAVIPRFIDALLSGRSPEIYGDGEQSRDFIYVGDVVRANIFLAESRGSGVYNVAGGSSVTVNRLFDIISGILESDAEPEYLDERPGDVRHSLADTSRLAAAGFRPEVGLEEGLMRTVEWFLERLKIGSSYQ	602	41.1	-	44	44	12	12	0.954	0.853	38	38	-	*	0.897	0.903	38	38	-	-	0.977	1.012	38	38	-	-	gi|2621441|gb|AAB84886.1|	100	0	gi|15678408|ref|NP_275523.1|	UDP-glucose 4-epimerase-like protein [Methanothermobacter thermautotrophicus str. Delta H] >gi|2621441|gb|AAB84886.1| UDP-glucose 4-epimerase homolog [Methanothermobacter thermautotrophicus str. Delta H]	40.06	2e-43	sp|A0R5C5|GALE_MYCS2		100	0	O26480	O26480_METTH UDP-glucose 4-epimerase homolog OS=Methanothermobacter thermautotrophicus (strain ATCC 29096 / DSM 1053 / JCM 10044 / NBRC 100330 / Delta H) GN=MTH_380 PE=4 SV=1	MTH380	640	0	COG0451	Nucleoside-diphosphate-sugar epimerases	MG	Cell wall/membrane/envelope biogenesis ; Carbohydrate transport and metabolism ;
31	gi|74510757|sp|O27705.1|TFE_METTH	RecName: Full=Transcription factor E; Short=TFE; AltName: Full=TFIIE subunit alpha homolog; AltName: Full=Transcription initiation factor TFIIE >gi|2622798|gb|AAB86141.1| conserved protein [Methanothermobacter thermautotrophicus str. Delta H] >gi|15	25941	MIDEQVLQELIHEVITEEEEEEAIPVLECLMKGKVTDEEISEKTQLKLNIVRRILYRLYDAGVASYKRSKDPETQWYTYTWKFEPEKVTEMIKRKHSEIVRKLREALEFEENNMFFVCVNGHYRFTFDEATEENFTCPECGSKMEFMDNSEIIQEIKDELSLYENNGFDSIKTTTINS	172	14	-	12	12	3	3	0.786	0.769	11	11	*	*	0.852	0.694	11	11	-	-	0.931	0.892	11	10	-	*	gi|74510757|sp|O27705.1|TFE_METTH	100	2e-84	gi|15679663|ref|NP_276780.1|	transcription initiation factor E subunit alpha [Methanothermobacter thermautotrophicus str. Delta H] >gi|74510757|sp|O27705.1|TFE_METTH RecName: Full=Transcription factor E; Short=TFE; AltName: Full=TFIIE subunit alpha homolog; AltName: Full=Transcription initiation factor TFIIE >gi|2622798|gb|AAB86141.1| conserved protein [Methanothermobacter thermautotrophicus str. Delta H]	100	1e-85	sp|O27705|TFE_METTH	Transcription factor E OS=Methanothermobacter thermautotrophicus (strain ATCC 29096 / DSM 1053 / JCM 10044 / NBRC 100330 / Delta H) GN=tfe PE=1 SV=1	91.76	3e-25	D9PUF8	D9PUF8_METTM Predicted transcription initiation factor IIE, alpha subunit OS=Methanothermobacter marburgensis (strain DSM 2133 / 14651 / NBRC 100331 / OCM 82 / Marburg) GN=MTBMA_c02480 PE=4 SV=1	MTH1669	365	3e-101	COG1675	Transcription initiation factor IIE, alpha subunit	K	Transcription ;
32	gi|2622968|gb|AAB86300.1|	conserved protein [Methanothermobacter thermautotrophicus str. Delta H] >gi|15679822|ref|NP_276940.1| hypothetical protein MTH1834 [Methanothermobacter thermautotrophicus str. Delta H]	26908	MNQQDMKIDCPVCGGERCMTAVTRVEKIPYFGEIMESVLICERCNYRSTDIICLEQKEPSRYIIEAGADTLNARVVKSQSATIRIPELGLKVEPGPRSAGYISNIEGVVERFEAALKTALNLFEDDESKKKASKILEMLHEVREGVRKVTVIIEDPFGQSFVGHPRALKEKLSEDEIRSLKTGFLVFESEGNDDED	645	40.8	-	34	34	7	7	1.022	0.816	29	28	-	-	1.007	0.96	28	28	-	-	0.952	0.924	26	27	-	-	gi|2622968|gb|AAB86300.1|	100	9e-110	gi|2622968|gb|AAB86300.1|	conserved protein [Methanothermobacter thermautotrophicus str. Delta H]	43.32	1e-38	sp|O58960|Y1223_PYRHO	Uncharacterized ZPR1-like protein PH1223 OS=Pyrococcus horikoshii (strain ATCC 700860 / DSM 12428 / JCM 9974 / NBRC 100139 / OT-3) GN=PH1223 PE=3 SV=1	100	1e-109	O27862	O27862_METTH Conserved protein OS=Methanothermobacter thermautotrophicus (strain ATCC 29096 / DSM 1053 / JCM 10044 / NBRC 100330 / Delta H) GN=MTH_1834 PE=4 SV=1	MTH1834	399	1e-111	COG1779	C4-type Zn-finger protein	R	General function prediction only ;
33	gi|2623045|gb|AAB86371.1|	unknown [Methanothermobacter thermautotrophicus str. Delta H] >gi|15679893|ref|NP_277011.1| hypothetical protein MTH1911 [Methanothermobacter thermautotrophicus str. Delta H]	30153	MFDFSLSEDIELSGLVDTHVHTAPDVKERIMNDLELAHAALDEGMEAVVIKSHTEPTAGRARLASEVTGMRVIGGVTLNTPVGGLNPDAVEAAALMGGKFVWLPTTSAGRAGGDLDAVLSAVAEHEMVLGTGHLKPDEIFSVIDLAAEHGVRRIIINHPLTGVVGATPEEQREMSRRAYLEHCLVACMPRHDGLDFESIAGAVRYVGVRRCILATDFGQGHNPSPILGMKHFIYLMRQHGFSDRDLRIMCRENPLRLIS	194	19.7	-	10	10	4	4	0.949	0.958	8	9	-	-	0.889	0.876	9	9	-	-	0.861	0.896	9	9	-	-	gi|2623045|gb|AAB86371.1|	100	1e-147	gi|15679893|ref|NP_277011.1|	hypothetical protein MTH1911 [Methanothermobacter thermautotrophicus str. Delta H] >gi|2623045|gb|AAB86371.1| unknown [Methanothermobacter thermautotrophicus str. Delta H]	-	-	-	-	100	1e-147	O27933	O27933_METTH Putative uncharacterized protein OS=Methanothermobacter thermautotrophicus (strain ATCC 29096 / DSM 1053 / JCM 10044 / NBRC 100330 / Delta H) GN=MTH_1911 PE=4 SV=1	-	-	-	-	-	-	-
34	gi|2621391|gb|AAB84841.1|	galactosyl-transferase RfpB related protein [Methanothermobacter thermautotrophicus str. Delta H] >gi|15678363|ref|NP_275478.1| galactosyl-transferase RfpB-like protein [Methanothermobacter thermautotrophicus str. Delta H]	52800	MKIAFFHHTMVRGSGIDTVIWELAKRLKKDHDVSIFTFFNEYDNPIVNTISIPFHENRLVNAVFAPIIPSSYSFRKKVKDFDVVNVHHFPANFFPFFPTNMDTLNIVTEWSGPPMCLLENMNFNERLYMKLARFMNKYAANRADGLLAPCSFVKQWIMDNYGLNSHKMYLDGINFDYFDYRNEYNKPDFGGPTILYVGRIAPNKNIDLLIESFEIVKKEFDDSKLVIVGRKTFPAYYRKLKKVIKNKNLQEDVIFTGEVPWGELPDYYASCDVYATCSSWEGFLRAEAFAMKKPMVAFDTGANRDTIKDGINGFLVENGDYVSFAEAIIKLIEDPTLNKHMGNEGYRWARKHLDFDVICQNFSKYLEEEISCR	171	12.3	-	8	8	4	4	1.033	1.042	7	7	-	-	0.555	0.376	7	7	*	*	0.447	0.4	7	7	*	*	gi|2621391|gb|AAB84841.1|	100	0	gi|15678363|ref|NP_275478.1|	galactosyl-transferase RfpB-like protein [Methanothermobacter thermautotrophicus str. Delta H] >gi|2621391|gb|AAB84841.1| galactosyl-transferase RfpB related protein [Methanothermobacter thermautotrophicus str. Delta H]	30.77	1e-06	sp|P26470|WAAK_SALTY	Lipopolysaccharide 1,2-N-acetylglucosaminetransferase OS=Salmonella typhimurium (strain LT2 / SGSC1412 / ATCC 700720) GN=waaK PE=3 SV=1	100	0	O26435	O26435_METTH Galactosyl-transferase RfpB related protein OS=Methanothermobacter thermautotrophicus (strain ATCC 29096 / DSM 1053 / JCM 10044 / NBRC 100330 / Delta H) GN=MTH_335 PE=4 SV=1	MTH335	774	0	COG0438	Glycosyltransferase	M	Cell wall/membrane/envelope biogenesis ;
35	gi|2622063|gb|AAB85461.1|	conserved protein [Methanothermobacter thermautotrophicus str. Delta H] >gi|15678983|ref|NP_276100.1| hypothetical protein MTH965 [Methanothermobacter thermautotrophicus str. Delta H]	50874	MGRFITITVIFKGNIVGSMMTRRLAEFVSSLSYSDIPPDATEMARLCFLDFLGVALRGSSEMSGLMALGAMGKGSGGATIIGHGRGDTERAALLNGIFAHNLDLDDGHRGAQMHPGSCVIPAALAAAEATGATFRDFITAMVAGYEAAIFMGILANPGHRELGFHTTGTCGTFGAAAAASRIICSDVDAVVNALGIAGTQAAGLLESDHAGTMAKHLHAGRAAQSGLISARLASQGFTGAESVIEGDEGFLRAMCRSDGYGGESPEVGAFHIRNVYLKRYPVCRHLHSTLDAAAEIIRENDFRASEIEEVIVSTYRIAAEHDSYSPATVEAVRQSLPVSLGILLEGGELRVEDLEGGFSPEMASRIRIEVDPAMEELRNMRPSRVTVRLRNGDVLTAYR…	648	36.7	-	31	31	12	12	0.966	1.114	22	23	-	*	0.882	1.037	22	23	*	-	0.881	0.908	22	23	-	-	gi|2622063|gb|AAB85461.1|	100	0	gi|2622063|gb|AAB85461.1|	conserved protein [Methanothermobacter thermautotrophicus str. Delta H]	29.05	5e-20	sp|P54956|YXEQ_BACSU	Uncharacterized protein yxeQ OS=Bacillus subtilis (strain 168) GN=yxeQ PE=3 SV=2	100	0	O27046	O27046_METTH Conserved protein OS=Methanothermobacter thermautotrophicus (strain ATCC 29096 / DSM 1053 / JCM 10044 / NBRC 100330 / Delta H) GN=MTH_965 PE=4 SV=1	MTH965	912	0	COG2079	Uncharacterized protein involved in propionate catabolism	R	General function prediction only ;
36	gi|6685582|sp|O27113.1|KORB_METTH	RecName: Full=2-oxoglutarate synthase subunit KorB; AltName: Full=2-ketoglutarate oxidoreductase beta chain; Short=KOR; AltName: Full=2-oxoglutarate-ferredoxin oxidoreductase subunit beta >gi|2622137|gb|AAB85530.1| 2-oxoglutarate oxidoreductase, bet	36170	MEKRENPYLRYLRRERLPHIFCAGCGNGIVLNSFFKGMEMAGIDFDNIAMVSGIGCSSRIPGYVNCDSLHTTHGRPISFATGLKLGNPSLDVVVFTGDGDAAAIGGNHLIHGARRNIDMTVICINNSIYGMTGGQISPTFPEGSYGSTAPYGALEDPFDLAELVTAAGASYVARWTTAHPLQLANSIKKGLKNRGFSFIEAISQCPTYFGRKNRMRSPVEMMRFMKENSLNRRKALKMEPDEVEGKIIVGEFANRPQPELCEKICSMVDEKSGRALDMIRSAYRDD	317	34.3	-	24	24	8	8	1.073	1.104	20	20	-	-	1.375	1.244	20	20	-	-	1.054	1.16	20	20	-	-	gi|6685582|sp|O27113.1|KORB_METTH	100	6e-157	gi|15679052|ref|NP_276169.1|	2-oxoglutarate ferredoxin oxidoreductase subunit beta [Methanothermobacter thermautotrophicus str. Delta H] >gi|6685582|sp|O27113.1|KORB_METTH RecName: Full=2-oxoglutarate synthase subunit KorB; AltName: Full=2-ketoglutarate oxidoreductase beta chain; Short=KOR; AltName: Full=2-oxoglutarate-ferredoxin oxidoreductase subunit beta >gi|2622137|gb|AAB85530.1| 2-oxoglutarate oxidoreductase, beta subun…	100	3e-158	sp|O27113|KORB_METTH	2-oxoglutarate synthase subunit korB OS=Methanothermobacter thermautotrophicus (strain ATCC 29096 / DSM 1053 / JCM 10044 / NBRC 100330 / Delta H) GN=korB PE=4 SV=1	72.96	9e-118	F0T6I6	F0T6I6_METSL 2-oxoglutarate synthase OS=Methanobacterium sp. (strain AL-21) GN=Metbo_2407 PE=4 SV=1	MTH1034	595	4e-170	COG1013	Pyruvate:ferredoxin oxidoreductase and related 2-oxoacid:ferredoxin oxidoreductases, beta subunit	C	Energy production and conversion ;
37	gi|2622156|gb|AAB85548.1|	translation elongation factor, EF-2 [Methanothermobacter thermautotrophicus str. Delta H] >gi|15679070|ref|NP_276187.1| elongation factor EF-2 [Methanothermobacter thermautotrophicus str. Delta H]	95405	MVLVSRRAKMISKIKELMYQPEYIRNIGIVAHIDHGKTTLSDNLLAGAGMISAELAGDQRFLDFDEQEQARGITIDAANVSMVHSYEGNEYLINLIDTPGHVDFGGDVTRAMRAVDGAVVVVCAVEGIMPQTETVLRQALKENVRPVLFINKVDRLINELKLDASELQERFVKIIANANKLIKNMAPEEFRDKWQVRVEDGSVAFGSAYHNWAINVPIMQETGINFNDIYKYCTEDNQKELAQKVPLHQVLLGMVVEHLPSPAESQAYRVPIIWSGDLESEEGQAMLKTDPEGPLAVMVTDVSIDKHAGEVATGRVYGGAIEKGSEVFLVGSHSKARVQQVGVYMGPERVNTDKVPAGNIVAITGAKNAVAGETICDTGRKIKAFEGLEHISEPVVTVA…	11620	61.3	1	655	634	44	43	1.033	0.971	520	514	-	-	1.172	1.074	519	517	-	-	1.15	1.118	521	515	-	-	gi|2622156|gb|AAB85548.1|	100	0	gi|15679070|ref|NP_276187.1|	elongation factor EF-2 [Methanothermobacter thermautotrophicus str. Delta H] >gi|2622156|gb|AAB85548.1| translation elongation factor, EF-2 [Methanothermobacter thermautotrophicus str. Delta H]	99.86	0	sp|O27131|EF2_METTH	Elongation factor 2 OS=Methanothermobacter thermautotrophicus (strain ATCC 29096 / DSM 1053 / JCM 10044 / NBRC 100330 / Delta H) GN=fusA PE=3 SV=2	96.85	0	D9PXS8	D9PXS8_METTM Elongation factor 2 OS=Methanothermobacter marburgensis (strain DSM 2133 / 14651 / NBRC 100331 / OCM 82 / Marburg) GN=fusA PE=3 SV=1	MTH1057	1503	0	COG0480	Translation elongation factors (GTPases)	J	Translation, ribosomal structure and biogenesis ;
38	gi|2622997|gb|AAB86327.1|	molybdenum cofactor biosynthesis MoaB [Methanothermobacter thermautotrophicus str. Delta H] >gi|15679849|ref|NP_276967.1| molybdenum cofactor biosynthesis MoaB [Methanothermobacter thermautotrophicus str. Delta H]	21976	MMNMKSQSMEEHRASAPEDISCGVITLSDSKYREFQETGEIPESDTSGRLLVDALSHDYSVSEYTVIPDDGEKLISTIHDMIDEGVSVIFTTGGTGIGSRDITVETLRGIFEKELDGFGEIFRYLSFKELGAGAILSRATAGVYRGTLIFALPGSPNAVKLGIEIVVPEIGHLVKHLRE	928	54.2	-	41	41	8	8	0.854	0.983	36	37	*	-	1.111	1.431	36	37	*	-	1.157	1.363	37	37	*	*	gi|2622997|gb|AAB86327.1|	100	7e-98	gi|15679849|ref|NP_276967.1|	molybdenum cofactor biosynthesis MoaB [Methanothermobacter thermautotrophicus str. Delta H] >gi|2622997|gb|AAB86327.1| molybdenum cofactor biosynthesis MoaB [Methanothermobacter thermautotrophicus str. Delta H]	46.34	2e-31	sp|Q57631|MOAB_METJA	Probable molybdopterin adenylyltransferase OS=Methanocaldococcus jannaschii (strain ATCC 43067 / DSM 2661 / JAL-1 / JCM 10045 / NBRC 100440) GN=moaB PE=3 SV=1	100	1e-97	O27889	O27889_METTH Molybdenum cofactor biosynthesis MoaB OS=Methanothermobacter thermautotrophicus (strain ATCC 29096 / DSM 1053 / JCM 10044 / NBRC 100330 / Delta H) GN=MTH_1861 PE=4 SV=1	MTH1861	359	1e-99	COG0521	Molybdopterin biosynthesis enzymes	H	Coenzyme transport and metabolism ;
39	gi|74511194|sp|O27936.1|Y1914_METTH	RecName: Full=UPF0425 pyridoxal phosphate-dependent protein MTH_1914 >gi|2623048|gb|AAB86374.1| conserved protein [Methanothermobacter thermautotrophicus str. Delta H] >gi|15679896|ref|NP_277014.1| hypothetical protein MTH1914 [Methanothermobacter t	45972	MLEDPVNEVKRREHALRIIGEKMKKHGRDGIYDLTGLSGGFPLEEEDLDLIETYVGPAIFEEKLQEAGREHMGGEMIAAFNRTSSAILAAVLALTEPGSTVFHYLPELPSHPSVPGSTELASAGYQETEDFTEKPPADTSLVVVTGSTMDHRVVGESDLVRVIEIAHDAGIPVLVDDASGARLRTVLYGQRRACDLGADLAVTSTDKLMHGPRGGLMAGRAELIERVKSKAYQFGLEAQPPLVAAMVRALEEFEPSEIRDAIKRKEEFLRDFRGPEVEETPTGFIIKSSSLEDLQGSGYDGDEISTALSMILLSEHGIVTIPAVGMPGASKTLRFDLAARDAGRIEISFLREAIYDAIKLVSGFINDDEKMRRLILG	2027	45.1	-	131	130	18	17	0.994	1.008	111	111	-	-	0.983	1.061	111	111	-	-	0.993	1.062	111	111	-	-	gi|74511194|sp|O27936.1|Y1914_METTH	100	0	gi|74511194|sp|O27936.1|Y1914_METTH	RecName: Full=UPF0425 pyridoxal phosphate-dependent protein MTH_1914 >gi|2623048|gb|AAB86374.1| conserved protein [Methanothermobacter thermautotrophicus str. Delta H]	100	0	sp|O27936|Y1914_METTH	UPF0425 pyridoxal phosphate-dependent protein MTH_1914 OS=Methanothermobacter thermautotrophicus (strain ATCC 29096 / DSM 1053 / JCM 10044 / NBRC 100330 / Delta H) GN=MTH_1914 PE=3 SV=1	72.15	5e-155	D9PV33	D9PV33_METTM SelA-related protein OS=Methanothermobacter marburgensis (strain DSM 2133 / 14651 / NBRC 100331 / OCM 82 / Marburg) GN=MTBMA_c04850 PE=3 SV=1	MTH1914	752	0	COG1921	Selenocysteine synthase [seryl-tRNASer selenium transferase]	E	Amino acid transport and metabolism ;
40	gi|2621958|gb|AAB85363.1|	conserved protein [Methanothermobacter thermautotrophicus str. Delta H] >gi|15678885|ref|NP_276002.1| hypothetical protein MTH865 [Methanothermobacter thermautotrophicus str. Delta H]	10574	MKMGVKEDIRGQIIGALAGADFPINSPEELMAALPNGPDTTCKSGDVELKASDAGQVLTADDFPFKSAEEVADTIVNKAGL	136	43.2	1	5	5	3	3	0.529	1.244	5	5	*	-	0.422	0.958	5	5	*	-	0.873	0.814	5	5	-	-	gi|2621958|gb|AAB85363.1|	100	2e-37	gi|44579|emb|CAA48865.1|	unnamed protein product [Methanothermobacter thermautotrophicus] >gi|44585|emb|CAA48863.1| unnamed protein product [Methanothermobacter thermautotrophicus]	-	-	-	-	100	1e-38	Q04926	Q04926_METTH Conserved protein OS=Methanothermobacter thermautotrophicus (strain ATCC 29096 / DSM 1053 / JCM 10044 / NBRC 100330 / Delta H) GN=MTH_865 PE=1 SV=2	MTH865	163	8e-41	COG4746	Uncharacterized protein conserved in archaea	S	Function unknown ;
41	gi|2622556|gb|AAB85919.1|	acetolactate synthase, large subunit [Methanothermobacter thermautotrophicus str. Delta H] >gi|15679441|ref|NP_276558.1| acetolactate synthase catalytic subunit [Methanothermobacter thermautotrophicus str. Delta H] >gi|300658364|emb|CBV22937.1| unna	71114	MFPMKGGQAIIRSLLDQGADTVFGYPGGQLLPLYDMLYDSELKHILVRHEQCAAHAADGYARASGRVGVCIATSGPGATNLVTGIATAYMDSAPIVAIAGQVPTHLIGNDAFQEVDMIGITMPITKHSFQPSDASEIPAIVRASFHIAKTGRPGPVVIDLPKDIQEQEIMEEVDDLELPGYRPNVKGHPLQIKRAAELIRRSEKPVILAGGGVIISGASREIKELSDLIKAPVTTTLLGKGSFPEDHPSAMGMLGMHGRKVANLTVDECDCLIAVGCRFSDRTTGNVAEFAPNARIIHVDIDPAEIGKNVGVDVPIVGDARNVLRELIAKLKKYEKRDSQWLESVQKFRADCMPRMSYDEVPLKPQQVIKEISQVLDDETVVTTDVGQNQMWMAHFYTS…	1812	38	-	140	140	21	21	0.952	0.981	105	107	-	-	0.775	0.779	107	106	-	*	0.812	0.826	105	106	-	*	gi|2622556|gb|AAB85919.1|	100	0	gi|15679441|ref|NP_276558.1|	acetolactate synthase catalytic subunit [Methanothermobacter thermautotrophicus str. Delta H] >gi|2622556|gb|AAB85919.1| acetolactate synthase, large subunit [Methanothermobacter thermautotrophicus str. Delta H]	64.08	0	sp|Q57725|ILVB_METJA	Probable acetolactate synthase large subunit OS=Methanocaldococcus jannaschii (strain ATCC 43067 / DSM 2661 / JAL-1 / JCM 10045 / NBRC 100440) GN=ilvB PE=3 SV=1	100	0	O27493	O27493_METTH Acetolactate synthase OS=Methanothermobacter thermautotrophicus (strain ATCC 29096 / DSM 1053 / JCM 10044 / NBRC 100330 / Delta H) GN=MTH_1444 PE=3 SV=1	MTH1444	1180	0	COG0028	Thiamine pyrophosphate-requiring enzymes [acetolactate synthase, pyruvate dehydrogenase (cytochrome), glyoxylate carboligase, phosphonopyruvate decarboxylase]	EH	Amino acid transport and metabolism ; Coenzyme transport and metabolism ;
42	gi|32469612|sp|O27105.1|PSD_METTH	RecName: Full=Phosphatidylserine decarboxylase proenzyme; Contains: RecName: Full=Phosphatidylserine decarboxylase alpha chain; Contains: RecName: Full=Phosphatidylserine decarboxylase beta chain >gi|2622129|gb|AAB85522.1| phosphatidylserine decarbo	27979	MLPKRASFLVSVATIPLLFGYHAIGILMFTVIAFMMQFFRDPDRIPPSDEDLIIAPADGRRLSGKIDRIERVGSDYPLIDRIFPDGSGGILISTFMSPFDVHVNRAPVSGKVIYTEHVDGRFQVARSRVLTENEKNLIVIKTDYGNVGVIQIAGFVARRIVQYVKEGEYVERGDRIGMIRFGSRVDLVLPENCEVLVKTGSRPMAGETVVARFNPGKKRVNVQ	72	13.5	-	5	5	3	3	1.011	1.029	5	4	-	-	1.128	0.801	5	5	-	-	1.07	0.822	5	5	-	-	gi|32469612|sp|O27105.1|PSD_METTH	100	8e-124	gi|15679044|ref|NP_276161.1|	phosphatidylserine decarboxylase [Methanothermobacter thermautotrophicus str. Delta H] >gi|32469612|sp|O27105.1|PSD_METTH RecName: Full=Phosphatidylserine decarboxylase proenzyme; Contains: RecName: Full=Phosphatidylserine decarboxylase alpha chain; Contains: RecName: Full=Phosphatidylserine decarboxylase beta chain >gi|2622129|gb|AAB85522.1| phosphatidylserine decarboxylase [Methanothermobacter …	100	5e-125	sp|O27105|PSD_METTH	Phosphatidylserine decarboxylase proenzyme OS=Methanothermobacter thermautotrophicus (strain ATCC 29096 / DSM 1053 / JCM 10044 / NBRC 100330 / Delta H) GN=psd PE=3 SV=1	80.09	2e-99	D9PXP7	D9PXP7_METTM Phosphatidylserine decarboxylase proenzyme OS=Methanothermobacter marburgensis (strain DSM 2133 / 14651 / NBRC 100331 / OCM 82 / Marburg) GN=psd PE=3 SV=1	MTH1026	446	1e-125	COG0688	Phosphatidylserine decarboxylase	I	Lipid transport and metabolism ;
43	gi|2621549|gb|AAB84985.1|	conserved protein [Methanothermobacter thermautotrophicus str. Delta H] >gi|15678507|ref|NP_275622.1| hypothetical protein MTH479 [Methanothermobacter thermautotrophicus str. Delta H]	39597	MDRKYIALAAIAAVIIIAIAFYAISGNGDREILRISTTTSLEDTGLLEDVEAAFERKYPNIDVQIVSGGTGIALERGKRGDADLLIVHDKKREEEFIKDGYGVKRYPFAYNYFYIVGPADDPAGIKDAKTGKDAFRKILEGAEKNPEKVKFVSRGDNSGTNSREIKIWKNVTDYNSTVNGSAWYIETGSGMADTLRVANEKKAYALTDSGTYLAYRNRTTLVAYLTEDKSLLNVYSAVTINPARVKGVNTDAAEKFVEFLMSEECQNLIAGYGKAEYGQPLFTALFGGEEPKS	5781	41	-	347	347	14	14	0.941	0.999	278	275	-	-	0.863	0.92	277	275	-	-	0.92	0.938	278	277	-	-	gi|2621549|gb|AAB84985.1|	100	1e-154	gi|2621549|gb|AAB84985.1|	conserved protein [Methanothermobacter thermautotrophicus str. Delta H]	41.22	7e-44	sp|D4GSY9|ANTRB_HALVD		100	2e-154	O26579	O26579_METTH Conserved protein OS=Methanothermobacter thermautotrophicus (strain ATCC 29096 / DSM 1053 / JCM 10044 / NBRC 100330 / Delta H) GN=MTH_479 PE=4 SV=1	MTH479	592	2e-169	COG2998	ABC-type tungstate transport system, permease component	H	Coenzyme transport and metabolism ;
44	gi|2622400|gb|AAB85774.1|	unknown [Methanothermobacter thermautotrophicus str. Delta H] >gi|15679296|ref|NP_276413.1| hypothetical protein MTH1294 [Methanothermobacter thermautotrophicus str. Delta H]	20932	MGPVELLAILILAGAIVVLIYYYLMESGNIAPVTRIYGAGEGTAEGREGYMAGVGEKMSDVSDRIMGKVREVPISTDVISNKIDAFLNEKSDELIEDWSLATMDDISKLEKRLELVSRNIDELEQRFNEYRGHTNKKLESLDRRLRRLEEKEEKD	1910	51.6	-	114	114	9	9	1.06	0.894	104	104	-	*	1.351	1.143	104	104	-	*	1.229	1.288	103	104	*	-	gi|2622400|gb|AAB85774.1|	100	4e-52	gi|15679296|ref|NP_276413.1|	hypothetical protein MTH1294 [Methanothermobacter thermautotrophicus str. Delta H] >gi|2622400|gb|AAB85774.1| unknown [Methanothermobacter thermautotrophicus str. Delta H]	-	-	-	-	100	6e-52	O27353	O27353_METTH Putative uncharacterized protein OS=Methanothermobacter thermautotrophicus (strain ATCC 29096 / DSM 1053 / JCM 10044 / NBRC 100330 / Delta H) GN=MTH_1294 PE=4 SV=1	-	-	-	-	-	-	-
45	gi|2622451|gb|AAB85822.1|	conserved protein [Methanothermobacter thermautotrophicus str. Delta H] >gi|15679344|ref|NP_276461.1| hypothetical protein MTH1345 [Methanothermobacter thermautotrophicus str. Delta H]	26429	MKGNNENMVYHHHLYLNRDPEIGRVIVMDYEDIVGFHGHSCAGTALGYKVGEIVAERFGRSEDEEIVAVVENDSCSIDAIQFMTGCTFGKGNLIFRDYGKHVYTFFNRKTGDGIRISLKKPMDQLMKELGVTDRAELTEKILEMDPHDLFEVRDVSEKPPEEARIYGSIICAECGEPVSEHRARVKNGRMVCIPCFEG	555	26.3	-	44	44	6	6	0.906	1.095	34	34	-	-	0.837	0.953	34	34	-	-	0.891	0.875	34	34	*	*	gi|2622451|gb|AAB85822.1|	100	2e-112	gi|2622451|gb|AAB85822.1|	conserved protein [Methanothermobacter thermautotrophicus str. Delta H]	33.51	2e-14	sp|O29816|Y433_ARCFU	UPF0066 protein AF_0433 OS=Archaeoglobus fulgidus (strain ATCC 49558 / VC-16 / DSM 4304 / JCM 9628 / NBRC 100126) GN=AF_0433 PE=3 SV=1	100	3e-112	O27399	O27399_METTH Conserved protein OS=Methanothermobacter thermautotrophicus (strain ATCC 29096 / DSM 1053 / JCM 10044 / NBRC 100330 / Delta H) GN=MTH_1345 PE=4 SV=1	MTH1345	408	3e-114	COG2191	Formylmethanofuran dehydrogenase subunit E	C	Energy production and conversion ;
46	gi|2622927|gb|AAB86261.1|	transcriptional regulator [Methanothermobacter thermautotrophicus str. Delta H] >gi|15679783|ref|NP_276901.1| transcriptional regulator [Methanothermobacter thermautotrophicus str. Delta H]	16006	MKRDICEIEHTDRERVLRVRAEMPSIDDIRGICDIFKILSEPTRLKILMALSLDSLCVCELASLLDVTQSAVSHQLRILRNAGMVDYERDGKMARYYLRDNMVVDFIEQCSKLHSRCEE	80	38.7	-	6	6	5	5	1.209	1.198	6	4	*	-	0.97	1.053	5	5	-	-	0.783	0.952	3	6	*	-	gi|2622927|gb|AAB86261.1|	100	7e-62	gi|15679783|ref|NP_276901.1|	transcriptional regulator [Methanothermobacter thermautotrophicus str. Delta H] >gi|2622927|gb|AAB86261.1| transcriptional regulator [Methanothermobacter thermautotrophicus str. Delta H]	43.12	1e-17	sp|Q56405|CADC_LISMN	Cadmium resistance transcriptional regulatory protein CadC OS=Listeria monocytogenes GN=cadC PE=3 SV=1	100	1e-61	O27823	O27823_METTH Transcriptional regulator OS=Methanothermobacter thermautotrophicus (strain ATCC 29096 / DSM 1053 / JCM 10044 / NBRC 100330 / Delta H) GN=MTH_1795 PE=4 SV=1	MTH1795	239	7e-64	COG0640	Predicted transcriptional regulators	K	Transcription ;
47	gi|6647981|sp|O26788.1|Y692_METTH	RecName: Full=Uncharacterized protein MTH_692 >gi|2621777|gb|AAB85197.1| stomatin-like protein [Methanothermobacter thermautotrophicus str. Delta H] >gi|15678719|ref|NP_275835.1| stomatin-like protein [Methanothermobacter thermautotrophicus str. Del	43674	MILELIIVLVLLVLAFKSLKILRPYEKGVVERLGKYQRTVESGLVVIIPFIEAIKKVDMREQVVDVPPQEVITKDNTVVVVDCVIFYEVVDPFNAVYNVVDFYQAITKLAQTNLRNIIGDLELDQTLTSREMINTQLREVLDEATDKWGTRVVRVEIQRIEPPGDIVEAMSKQMKAERMKRAAILEAEGYKQSEIKRAEGDKQAAILEAEGKAEAIKKVADANKYREIAIAEGQAKAILSVFRAMHEGDPTNDIIALKYLEALEKVADGRATKILLPVEATGILGSIAGISEMLSDPEDKGVSEVETESQPAEKPEKH	1194	37.1	-	68	68	11	11	0.979	1.044	61	62	-	-	1.019	0.994	63	61	-	-	1.029	0.985	61	62	-	-	gi|6647981|sp|O26788.1|Y692_METTH	100	7e-173	gi|15678719|ref|NP_275835.1|	stomatin-like protein [Methanothermobacter thermautotrophicus str. Delta H] >gi|6647981|sp|O26788.1|Y692_METTH RecName: Full=Uncharacterized protein MTH_692 >gi|2621777|gb|AAB85197.1| stomatin-like protein [Methanothermobacter thermautotrophicus str. Delta H]	100	4e-174	sp|O26788|Y692_METTH	Uncharacterized protein MTH_692 OS=Methanothermobacter thermautotrophicus (strain ATCC 29096 / DSM 1053 / JCM 10044 / NBRC 100330 / Delta H) GN=MTH_692 PE=3 SV=1	94.72	5e-161	D9PWS6	D9PWS6_METTM Putative uncharacterized protein OS=Methanothermobacter marburgensis (strain DSM 2133 / 14651 / NBRC 100331 / OCM 82 / Marburg) GN=MTBMA_c10800 PE=4 SV=1	MTH692	634	0	COG0330	Membrane protease subunits, stomatin/prohibitin homologs	O	Posttranslational modification, protein turnover, chaperones ;
48	gi|3122731|sp|O27650.1|RL39_METTH	RecName: Full=50S ribosomal protein L39e >gi|2622738|gb|AAB86086.1| ribosomal protein L39 [Methanothermobacter thermautotrophicus str. Delta H] >gi|15679608|ref|NP_276725.1| 50S ribosomal protein L39 [Methanothermobacter thermautotrophicus str. Delt	8795	MSRNKHVARKLRMAKANRQNRRVPAWVMVKTNYRVRSHPKMRHWRRTKLKV	274	17.6	-	34	34	2	2	1.286	1.155	29	29	-	-	1.074	1.333	29	29	-	-	0.94	1.146	29	29	-	-	gi|3122731|sp|O27650.1|RL39_METTH	100	1e-19	gi|15679608|ref|NP_276725.1|	50S ribosomal protein L39 [Methanothermobacter thermautotrophicus str. Delta H] >gi|304313974|ref|YP_003849121.1| 50S ribosomal protein L39e [Methanothermobacter marburgensis str. Marburg] >gi|3122731|sp|O27650.1|RL39_METTH RecName: Full=50S ribosomal protein L39e >gi|2622738|gb|AAB86086.1| ribosomal protein L39 [Methanothermobacter thermautotrophicus str. Delta H] >gi|302587433|gb|ADL57808.1| 50…	100	5e-21	sp|O27650|RL39_METTH	50S ribosomal protein L39e OS=Methanothermobacter thermautotrophicus (strain ATCC 29096 / DSM 1053 / JCM 10044 / NBRC 100330 / Delta H) GN=rpl39e PE=3 SV=1	100	2e-19	D9PUB0	D9PUB0_METTM 50S ribosomal protein L39e OS=Methanothermobacter marburgensis (strain DSM 2133 / 14651 / NBRC 100331 / OCM 82 / Marburg) GN=rpl39e PE=3 SV=1	MTH1613	99.4	1e-21	COG2167	Ribosomal protein L39E	J	Translation, ribosomal structure and biogenesis ;
49	gi|2621418|gb|AAB84865.1|	conserved protein [Methanothermobacter thermautotrophicus str. Delta H] >gi|15678387|ref|NP_275502.1| hypothetical protein MTH359 [Methanothermobacter thermautotrophicus str. Delta H]	64684	MQLLCVLFACMVLLNTGEIYAQNTQGEEALLPDNMTVKTCSTVMESNSTVAVVNGSAEANRTLDSAAGPSVSRADVEDAAVRVNAFIARNKRLPLTVEVGSVKVNMAQFLQLEAYYVLNRTPTVNQVQVPGKTSGTMLKGSIYLKDYLEVAGRVLSSGGAPGYIGFRDQKIGFESLVWLFARAINFKVANQRLPNHIKLDALNSVKSSTPTSNNSGSSDAASGNSGFTREQILAAANSLKNYIDRNQSLPGYVQVANQRLGIAQFLHLMVKCLNQINLGKNTPVAPVTAGEAANPAGDARGTLTRLEYLKVASGVQGFMEKNHRAPNYAGSSKGRISYESLVYSISRVLSFYSSNKRLPNTVTVTRLASSLKNRPENDPYRGESTARYLASSASCPVDS…	41	6.4	-	6	4	4	3	0.972	1.13	2	2	-	-	1.181	1.326	2	2	-	-	1.215	1.177	2	2	-	-	gi|2621418|gb|AAB84865.1|	100	0	gi|2621418|gb|AAB84865.1|	conserved protein [Methanothermobacter thermautotrophicus str. Delta H]	-	-	-	-	100	0	O26459	O26459_METTH Conserved protein OS=Methanothermobacter thermautotrophicus (strain ATCC 29096 / DSM 1053 / JCM 10044 / NBRC 100330 / Delta H) GN=MTH_359 PE=4 SV=1	MTH359_2	312	1e-84	COG1305	Transglutaminase-like enzymes, putative cysteine proteases	E	Amino acid transport and metabolism ;
50	gi|2621835|gb|AAB85250.1|	endonuclease III related protein [Methanothermobacter thermautotrophicus str. Delta H] >gi|15678772|ref|NP_275889.1| endonuclease III [Methanothermobacter thermautotrophicus str. Delta H]	32454	MMWIPYNQGFHAGPKCLTVVFIYLLNMKVLRHIYRFLMELYGPQGWWPLLDRDTMTLRYHPGDYTPPSDDGDVFEVITGSILTQNTSWDSAASALRNLAAMDALKPHRILSLDDAELEAAIRCAGFYRQKVSYLREMAGFFISLEGSTPSRKELLKVRGVGPETADSVLLYAYRKPEFVVDAYTRRILTHLGLIAGDESYHRIKELFERSLEPDFRVFQEYHALIVRHGKSYYRGRVHGDGDPLTEKLGGSRD	65	12.6	-	4	4	3	3	0.802	1.189	3	3	*	-	0.589	0.792	3	3	-	-	0.783	0.669	3	3	-	-	gi|2621835|gb|AAB85250.1|	100	1e-146	gi|15678772|ref|NP_275889.1|	endonuclease III [Methanothermobacter thermautotrophicus str. Delta H] >gi|2621835|gb|AAB85250.1| endonuclease III related protein [Methanothermobacter thermautotrophicus str. Delta H]	39.56	2e-42	sp|Q58829|Y1434_METJA	Putative endonuclease MJ1434 OS=Methanocaldococcus jannaschii (strain ATCC 43067 / DSM 2661 / JAL-1 / JCM 10045 / NBRC 100440) GN=MJ1434 PE=3 SV=1	100	2e-146	O26841	O26841_METTH Endonuclease III related protein OS=Methanothermobacter thermautotrophicus (strain ATCC 29096 / DSM 1053 / JCM 10044 / NBRC 100330 / Delta H) GN=MTH_746 PE=4 SV=1	MTH746	523	1e-148	COG2231	Uncharacterized protein related to Endonuclease III	L	Replication, recombination and repair ;
51	gi|2622026|gb|AAB85426.1|	cobalamin biosynthesis protein N [Methanothermobacter thermautotrophicus str. Delta H] >gi|15678948|ref|NP_276065.1| cobalamin biosynthesis protein N [Methanothermobacter thermautotrophicus str. Delta H]	198514	MKMIRKRSVTLLITVVFVFMLQGSSMAAEIDGGEGGTPFNITDSEGRFAFENVTGDSHVVWVDGRTLPERHRFDDMLRVTVSASSNASARSGKMILEASLSDSKITGRLYADLNDNTIFDDGDEPLAGVSIFDPPEIRFLIISWPTEAGQLIQPVKNIMQKHPEITIKVRNTDQTRMNLTETEQLIEWADIVYISNVQTTNGPSGPVPDLLMSMKSQGKLNGKVIAAYPNPYHCFPVTRLTNINNTRFVDANGTELTDSQLQAIFDSVSRAVPPKTPLMVLRELQQQYPAMASYLKFQEYKTSDTASPENREQGLMYLLALAFPGRGYNFTEPVIVPKYALYRNGRLYYNFTDYEQFLTPGRPTVGITSWMALTWERGDLLMLDRLISEMESRGINVIA…	125	3.5	-	9	9	6	6	0.94	1	5	5	-	-	0.827	0.959	5	5	-	-	0.926	0.961	5	5	-	-	gi|2622026|gb|AAB85426.1|	100	0	gi|15678948|ref|NP_276065.1|	cobalamin biosynthesis protein N [Methanothermobacter thermautotrophicus str. Delta H] >gi|2622026|gb|AAB85426.1| cobalamin biosynthesis protein N [Methanothermobacter thermautotrophicus str. Delta H]	34.03	5e-31	sp|P26162|BCHH_RHOCB	Magnesium-chelatase subunit H OS=Rhodobacter capsulatus (strain ATCC BAA-309 / NBRC 16581 / SB1003) GN=bchH PE=3 SV=2	100	0	O27011	O27011_METTH Cobalamin biosynthesis protein N OS=Methanothermobacter thermautotrophicus (strain ATCC 29096 / DSM 1053 / JCM 10044 / NBRC 100330 / Delta H) GN=MTH_928 PE=4 SV=1	MTH351	1014	0	COG1429	Cobalamin biosynthesis protein CobN and related Mg-chelatases	H	Coenzyme transport and metabolism ;
52	gi|6647984|sp|O27296.1|QUED_METTH	RecName: Full=Putative 6-carboxy-5,6,7,8-tetrahydropterin synthase; Short=CPH4 synthase; AltName: Full=Archaeosine biosynthesis protein QueD >gi|2622339|gb|AAB85717.1| conserved protein [Methanothermobacter thermautotrophicus str. Delta H] >gi|15679	22347	MVMMKIVINGIHANLRFSAAHMIPEHESCGCIHGHSYIVDVKVEGKRSGKHGFVADFKDVKDIVRRICSEFDHKLLIPLRNPLINFTSTTRTVKFEIAGKKYSIPEEDCCLMDLESSSAEELSRYFAATLFKELSSKYDISSVEVCVNEGIGQGAIYTISR	72	20.5	-	15	15	5	5	0.896	0.894	10	10	-	-	0.636	0.657	10	10	*	*	0.689	0.732	9	10	*	*	gi|6647984|sp|O27296.1|QUED_METTH	100	2e-89	gi|2622339|gb|AAB85717.1|	conserved protein [Methanothermobacter thermautotrophicus str. Delta H]	100	9e-91	sp|O27296|QUED_METTH	Putative 6-carboxy-5,6,7,8-tetrahydropterin synthase OS=Methanothermobacter thermautotrophicus (strain ATCC 29096 / DSM 1053 / JCM 10044 / NBRC 100330 / Delta H) GN=queD PE=3 SV=1	89.24	1e-78	D9PY94	D9PY94_METTM Predicted 6-pyruvoyl tetrahydrobiopterin synthase OS=Methanothermobacter marburgensis (strain DSM 2133 / 14651 / NBRC 100331 / OCM 82 / Marburg) GN=MTBMA_c16130 PE=4 SV=1	MTH1228	332	2e-91	COG0720	6-pyruvoyl-tetrahydropterin synthase	H	Coenzyme transport and metabolism ;
53	gi|2621410|gb|AAB84858.1|	conserved protein [Methanothermobacter thermautotrophicus str. Delta H] >gi|15678380|ref|NP_275495.1| hypothetical protein MTH352 [Methanothermobacter thermautotrophicus str. Delta H]	16927	MNIRNIRECDYFRAADGTLLCELLHPDNEGLDMGFSLAHAILRRGEASKPHRLRESVEVYYIMEGEATMHIDDESFTVKEGDAIHIPSGAVQYIENTGKSELSFLCIVSPPWRRDYEDVLEDLSVKKQINP	21	9.9	-	1	1	1	1	---	---	1	1	-	-	---	---	1	1	-	-	---	---	1	1	-	-	gi|2621410|gb|AAB84858.1|	100	3e-72	gi|2621410|gb|AAB84858.1|	conserved protein [Methanothermobacter thermautotrophicus str. Delta H]	39.64	1e-15	sp|Q59013|Y1618_METJA	Uncharacterized protein MJ1618 OS=Methanocaldococcus jannaschii (strain ATCC 43067 / DSM 2661 / JAL-1 / JCM 10045 / NBRC 100440) GN=MJ1618 PE=4 SV=1	100	5e-72	O26452	O26452_METTH Conserved protein OS=Methanothermobacter thermautotrophicus (strain ATCC 29096 / DSM 1053 / JCM 10044 / NBRC 100330 / Delta H) GN=MTH_352 PE=4 SV=1	MTH352	274	3e-74	COG0662	Mannose-6-phosphate isomerase	G	Carbohydrate transport and metabolism ;
54	gi|2622969|gb|AAB86301.1|	2-phosphoglycerate kinase homolog [Methanothermobacter thermautotrophicus str. Delta H] >gi|15679823|ref|NP_276941.1| hypothetical protein MTH1835 [Methanothermobacter thermautotrophicus str. Delta H]	41714	MRKPYVILIGSASGIGKSTVASELARELSIKHLIETDFIREIVRGIIGPDYAPTLHRSSFDAYTALRDKELFQGNSIESLICAGFEDHASFVIPAIEKVIERAVTDSDDVVIEGVHLLPGLINTEKFSENASIHFFVLAAEENVHKERFVKRAMEIKRGGKHLEYFRENRVIHDYLVRNAREHGVPVINNDDINCTIRRMLSFIRENCTEVTLQHPVERLGDVIDIIIKRHGGRIVDVSYPIPGFSQPLKREVNVYDPAEAERFVKRLNESPKRKRDLERLYTLSNNVHSHRICAPDPETLQEILRELEESGLVYHDEDGD	1005	39.6	-	89	89	13	13	0.918	0.93	70	72	-	-	0.931	0.921	66	71	-	-	1.032	0.974	71	70	-	-	gi|2622969|gb|AAB86301.1|	100	0	gi|2622969|gb|AAB86301.1|	2-phosphoglycerate kinase homolog [Methanothermobacter thermautotrophicus str. Delta H]	41.55	5e-36	sp|Q58877|PGK2_METJA	2-phosphoglycerate kinase OS=Methanocaldococcus jannaschii (strain ATCC 43067 / DSM 2661 / JAL-1 / JCM 10045 / NBRC 100440) GN=pgk2 PE=3 SV=1	100	0	O27863	O27863_METTH 2-phosphoglycerate kinase homolog OS=Methanothermobacter thermautotrophicus (strain ATCC 29096 / DSM 1053 / JCM 10044 / NBRC 100330 / Delta H) GN=MTH_1835 PE=4 SV=1	MTH1835_1	426	4e-119	COG2074	2-phosphoglycerate kinase	G	Carbohydrate transport and metabolism ;
55	gi|10720205|sp|O27767.1|PHOU1_METTH	RecName: Full=Phosphate-specific transport system accessory protein PhoU homolog 1; Short=Pst system accessory protein PhoU 1 homolog >gi|2622865|gb|AAB86204.1| phosphate transport system regulator [Methanothermobacter thermautotrophicus str. Delta	32736	MEKKYPRILFRKRLKDLRKDMEEVSQKTLKTHKLAVDLLMEYDEEKKEKVIKNSRAIDDMVFNLERKAISLIAAEQPVAGDLRFIEACIKVGSHLKRIGYLAANIAEAAEKLKDEEIPRRPLEDLKHMSDFVQMMLSKGIYAFLDQNMEMARELRHDDDKVDDLFDQTLEHVTRSMFEDKESISYLVNLLFIARFLERVGDRAVSIADRTIFMITCEKP	2127	55.7	-	107	107	13	13	0.984	0.979	94	96	-	-	0.847	0.88	95	95	-	*	0.823	0.886	97	97	-	-	gi|10720205|sp|O27767.1|PHOU1_METTH	100	2e-122	gi|15679726|ref|NP_276844.1|	phosphate transport system regulator [Methanothermobacter thermautotrophicus str. Delta H] >gi|10720205|sp|O27767.1|PHOU1_METTH RecName: Full=Phosphate-specific transport system accessory protein PhoU homolog 1; Short=Pst system accessory protein PhoU 1 homolog >gi|2622865|gb|AAB86204.1| phosphate transport system regulator [Methanothermobacter thermautotrophicus str. Delta H]	100	1e-123	sp|O27767|PHOU1_METTH		93.15	4e-107	D9PUL7	D9PUL7_METTM Predicted phosphate transport system protein OS=Methanothermobacter marburgensis (strain DSM 2133 / 14651 / NBRC 100331 / OCM 82 / Marburg) GN=phoU2 PE=4 SV=1	MTH1734	441	3e-124	COG0704	Phosphate uptake regulator	P	Inorganic ion transport and metabolism ;
56	gi|2622134|gb|AAB85527.1|	conserved protein [Methanothermobacter thermautotrophicus str. Delta H] >gi|15679049|ref|NP_276166.1| hypothetical protein MTH1031 [Methanothermobacter thermautotrophicus str. Delta H]	16685	MKLKILVVFDMNEPGEKYFSNLSDRERAIFEGGISMGALFHQFTGTPVSLETADGLESAISESIKLQPAIMDVEVHIDREMIRKTAGEFGYVSLTGDMLSVRLTVEHGSERVTVRMEYLEELRYPLMYIED	714	37.4	-	29	29	5	5	1.022	0.946	26	27	-	-	1.24	1.036	26	27	-	-	1.098	1.115	27	27	-	-	gi|2622134|gb|AAB85527.1|	100	1e-69	gi|2622134|gb|AAB85527.1|	conserved protein [Methanothermobacter thermautotrophicus str. Delta H]	49.57	2e-26	sp|Q57851|MPTD_METJA		100	2e-69	O27110	O27110_METTH Conserved protein OS=Methanothermobacter thermautotrophicus (strain ATCC 29096 / DSM 1053 / JCM 10044 / NBRC 100330 / Delta H) GN=MTH_1031 PE=4 SV=1	MTH1031	265	1e-71	COG2098	Uncharacterized protein conserved in archaea	S	Function unknown ;
57	gi|2621944|gb|AAB85350.1|	unknown [Methanothermobacter thermautotrophicus str. Delta H] >gi|15678872|ref|NP_275989.1| hypothetical protein MTH852 [Methanothermobacter thermautotrophicus str. Delta H]	34082	MKNSWLKIMTLLFSAVLLFSTLQVASAIKTEIIYTGTGGDVSKNYYIKKYTPRTQVTSEVFQAARKGTPMFTFGNGGGKKVIIVAGVHGNELPASIAAVKLINYLSGRNIRGTVYVVPFLIPSSTAKTYRYWKGKNPNSIANIRGTPTNRILQIALSRDVDAVGDFHSTRPGGVPGKTSILCTRIPTYESYRMAYQMSRYSGSAFIPAQVAGKDYPGALEDVCNLAGIPAVTAEVRSPHGSVASGSVTKSYTQMIGFLKYNGVI	323	38.6	-	25	25	8	8	1.009	0.951	21	21	-	-	0.951	0.726	21	21	-	*	0.916	0.805	21	21	-	*	gi|2621944|gb|AAB85350.1|	100	4e-140	gi|15678872|ref|NP_275989.1|	hypothetical protein MTH852 [Methanothermobacter thermautotrophicus str. Delta H] >gi|2621944|gb|AAB85350.1| unknown [Methanothermobacter thermautotrophicus str. Delta H]	-	-	-	-	100	6e-140	O26940	O26940_METTH Putative uncharacterized protein OS=Methanothermobacter thermautotrophicus (strain ATCC 29096 / DSM 1053 / JCM 10044 / NBRC 100330 / Delta H) GN=MTH_852 PE=4 SV=1	MTH852	538	3e-153	COG3608	Predicted deacylase	R	General function prediction only ;
58	gi|2622489|gb|AAB85856.1|	conserved protein (contains ferredoxin domain) [Methanothermobacter thermautotrophicus str. Delta H] >gi|15679378|ref|NP_276495.1| hypothetical protein MTH1379 [Methanothermobacter thermautotrophicus str. Delta H]	27505	MRIAWAFTGAGHLLLESVEALEAMVEGGHEVTILLSGAAEEVLRMYGLLERVKRLSGGYYRELITEDQEGYSFPITGRLSMGRYDLLVVSPVTSNTVAKVVHGIADTLVTNAVAQAGKGGVPVYCVPVDLEEGDVETVLPSKLELELCRGCEPCLAAAACPEDAIVPGVEIRLLSCRGCGACRTACPHGAVSGGRIITIHMREVDIRNTARLAAMDGIRVFAKPGEILENMAHSHI	434	24.6	-	22	22	5	5	0.922	0.726	20	21	-	*	0.762	0.496	21	19	*	*	0.77	0.719	20	19	*	*	gi|2622489|gb|AAB85856.1|	100	1e-129	gi|2622489|gb|AAB85856.1|	conserved protein (contains ferredoxin domain) [Methanothermobacter thermautotrophicus str. Delta H]	48.51	6e-50	sp|Q57661|Y208_METJA	Uncharacterized protein MJ0208 OS=Methanocaldococcus jannaschii (strain ATCC 43067 / DSM 2661 / JAL-1 / JCM 10045 / NBRC 100440) GN=MJ0208 PE=4 SV=1	100	2e-129	O27432	O27432_METTH Conserved protein (Contains ferredoxin domain) OS=Methanothermobacter thermautotrophicus (strain ATCC 29096 / DSM 1053 / JCM 10044 / NBRC 100330 / Delta H) GN=MTH_1379 PE=4 SV=1	MTH1379	473	9e-134	COG1036	Archaeal flavoproteins	C	Energy production and conversion ;
59	gi|6685734|sp|O27771.1|PORB_METTH	RecName: Full=Pyruvate synthase subunit PorB; AltName: Full=Pyruvate oxidoreductase beta chain; Short=POR; AltName: Full=Pyruvic-ferredoxin oxidoreductase subunit beta >gi|2622869|gb|AAB86208.1| pyruvate oxidoreductase, beta subunit [Methanothermoba	36783	MKIPEEEFLAPGHRGCAGCGATVGVRLALKVLGKNTVAVSSTGCLEVITTPYPETAWRIPWIHVAFENAAAVASGVERALKAKGRDDVNVVAFAGDGGTADIGLQALSGAMERGHNIIYICYDNEAYMNTGIQRSASTPYGASTTTSPHGKESFGEDRPKKNMPLIMAAHGVPYVATASISYPEDFMEKVRKAKETDGPAYIHLHQPCTTGWGFDPAKTVELGRLAVETGSWILYEIEDGDFRVTYRPVQRKPVEEYLNAQKRFRHLTEEQKARIQEYVDSVCQELRI	600	37.5	-	34	34	7	7	0.904	1.007	30	30	-	-	0.832	1.003	30	30	-	-	0.875	0.99	30	30	-	-	gi|6685734|sp|O27771.1|PORB_METTH	100	5e-170	gi|15679730|ref|NP_276848.1|	pyruvate ferredoxin oxidoreductase subunit beta [Methanothermobacter thermautotrophicus str. Delta H] >gi|6685734|sp|O27771.1|PORB_METTH RecName: Full=Pyruvate synthase subunit PorB; AltName: Full=Pyruvate oxidoreductase beta chain; Short=POR; AltName: Full=Pyruvic-ferredoxin oxidoreductase subunit beta >gi|2622869|gb|AAB86208.1| pyruvate oxidoreductase, beta subunit [Methanothermobacter thermaut…	100	3e-171	sp|O27771|PORB_METTH	Pyruvate synthase subunit porB OS=Methanothermobacter thermautotrophicus (strain ATCC 29096 / DSM 1053 / JCM 10044 / NBRC 100330 / Delta H) GN=porB PE=4 SV=1	82.64	1e-144	F6D5W4	F6D5W4_METSW Pyruvate synthase OS=Methanobacterium sp. (strain SWAN-1) GN=MSWAN_1908 PE=4 SV=1	MTH1738	600	7e-172	COG1013	Pyruvate:ferredoxin oxidoreductase and related 2-oxoacid:ferredoxin oxidoreductases, beta subunit	C	Energy production and conversion ;
60	gi|2622898|gb|AAB86234.1|	conserved protein [Methanothermobacter thermautotrophicus str. Delta H] >gi|15679756|ref|NP_276874.1| hypothetical protein MTH1768 [Methanothermobacter thermautotrophicus str. Delta H]	46015	MFCVRCGSSDSELYEGLCRDCFLEDYSILRIPDRIEVRVCSHCRAKFISGQWLDEGLPDEEIVYRALEDSISWDEPVENPEIELEIMQERGTIYRCLVEVDAEVLGKRLSQEYEVEVRITNTVCPTCSKQSSGYYEAVIQLRADGRELAETEIETADRVVQRTLLKLSRRDKLAYLPQRVEVKEGVDYYIGSHKSARKVVDAIREKLGGITMESPRLMGQDKSTGKGLYRTWISLRLANFRVGDFLSHHNRILAVIDLRKKGVSVRDLETREVKNILWGEYEDMDVVGRADDVKTTTVTSRSPGMIQILHPETFEPVDLEADSYTSTLDIGEQVPVIEIDKRLYIIEDEAEE	517	33.8	-	36	36	12	12	0.954	0.948	30	30	-	-	0.804	0.749	30	30	*	-	0.847	0.805	30	30	*	*	gi|2622898|gb|AAB86234.1|	100	0	gi|2622898|gb|AAB86234.1|	conserved protein [Methanothermobacter thermautotrophicus str. Delta H]	31.19	8e-38	sp|Q59044|Y1650_METJA	Uncharacterized protein MJ1650 OS=Methanocaldococcus jannaschii (strain ATCC 43067 / DSM 2661 / JAL-1 / JCM 10045 / NBRC 100440) GN=MJ1650 PE=4 SV=1	100	0	O27796	O27796_METTH Conserved protein OS=Methanothermobacter thermautotrophicus (strain ATCC 29096 / DSM 1053 / JCM 10044 / NBRC 100330 / Delta H) GN=MTH_1768 PE=4 SV=1	MTH1768	712	0	COG1499	NMD protein affecting ribosome stability and mRNA decay	J	Translation, ribosomal structure and biogenesis ;
61	gi|2622353|gb|AAB85730.1|	polyferredoxin [Methanothermobacter thermautotrophicus str. Delta H] >gi|15679252|ref|NP_276369.1| polyferredoxin [Methanothermobacter thermautotrophicus str. Delta H]	57760	MIMFISTGKCEGLGECVKACPTEAIRMIDGRAFSCITCGACMEACPNKAIRRNRYGGYVVDRAKCNACGVCEMTCPVNSIKIEDGVVKGICARCGLCVDACPLGARVDAFDLIEDRQLRFLESLNLAVKPPVKRTPRSHEATRVNVVTDTDRCTLCRRCQYYCPTGAIIVDTGEGVCTECRVCEDVCPVGAIEDLEIDPEKCTLCLKCMRECPSNAIYIDDFKVKIRRAEDRGEGSIVSCLNCGLCAESCERGALRMVDGKLRYDPTLCRDCDETPCIEACPVGTLRMVDGELRGYCVSCGRCVNVCDVSEARSFQTVRWDGSVSEDCISCGICSELCPVDAITLRRGSIEVDTDRCILCEKCGIHCPVDAIPRTTMKKRSIKGGFTLIDPRLCIGCGL…	723	34.4	-	38	38	14	14	0.979	0.945	34	34	-	-	0.817	0.848	34	34	-	*	0.871	0.846	34	35	*	-	gi|2622353|gb|AAB85730.1|	100	0	gi|15679252|ref|NP_276369.1|	polyferredoxin [Methanothermobacter thermautotrophicus str. Delta H] >gi|2622353|gb|AAB85730.1| polyferredoxin [Methanothermobacter thermautotrophicus str. Delta H]	46.43	2e-07	sp|P00202|FER_METBA	Ferredoxin OS=Methanosarcina barkeri PE=1 SV=1	100	0	O27309	O27309_METTH Polyferredoxin OS=Methanothermobacter thermautotrophicus (strain ATCC 29096 / DSM 1053 / JCM 10044 / NBRC 100330 / Delta H) GN=MTH_1241 PE=4 SV=1	MTH1241	879	0	COG1145	Ferredoxin	C	Energy production and conversion ;
62	gi|6225262|sp|O26890.1|DHAS_METTH	RecName: Full=Aspartate-semialdehyde dehydrogenase; Short=ASA dehydrogenase; Short=ASADH; AltName: Full=Aspartate-beta-semialdehyde dehydrogenase >gi|2621889|gb|AAB85299.1| aspartate-semialdehyde dehydrogenase [Methanothermobacter thermautotrophicus	42437	MVNVGVLGATGMVGQRFIQMLDKHPEFELTTLAASSRSAGKPYGEVANWYLDCEMPESVRDMEVVETDPSAVGDVDILFSALPADVARKVEPKFAEKYIVASNASAMRMEPDVPLVIPEVNPEFLDLIEVQQRRRGWDGFIVTNPNCSTIALTLTLKPIYDAYTIKRVYVSTMQAVSGAGYNGVPSMAILDNLVPFIGGEEEKIETETLHLLGELDEGVVKPASFGVSASCHRVPVVDGHTEAVFIELDDEFDIDDVREAMDKFRGLPQKLGLHSAPEKPVVVRDEENRPQPRMDRDMDGGMAVTVGRLREDAAFKNSLRYVLVGHNTVRGAAGASILNAELINEIL	2116	31.7	-	131	131	13	13	1.088	0.832	103	104	-	-	1.148	0.855	103	103	-	-	1.024	1.031	104	103	-	-	gi|6225262|sp|O26890.1|DHAS_METTH	100	0	gi|15678821|ref|NP_275938.1|	aspartate-semialdehyde dehydrogenase [Methanothermobacter thermautotrophicus str. Delta H] >gi|6225262|sp|O26890.1|DHAS_METTH RecName: Full=Aspartate-semialdehyde dehydrogenase; Short=ASA dehydrogenase; Short=ASADH; AltName: Full=Aspartate-beta-semialdehyde dehydrogenase >gi|2621889|gb|AAB85299.1| aspartate-semialdehyde dehydrogenase [Methanothermobacter thermautotrophicus str. Delta H]	100	0	sp|O26890|DHAS_METTH	Aspartate-semialdehyde dehydrogenase OS=Methanothermobacter thermautotrophicus (strain ATCC 29096 / DSM 1053 / JCM 10044 / NBRC 100330 / Delta H) GN=asd PE=3 SV=1	91.93	1e-171	D9PX37	D9PX37_METTM Aspartate-semialdehyde dehydrogenase OS=Methanothermobacter marburgensis (strain DSM 2133 / 14651 / NBRC 100331 / OCM 82 / Marburg) GN=asd PE=3 SV=1	MTH799	709	0	COG0136	Aspartate-semialdehyde dehydrogenase	E	Amino acid transport and metabolism ;
63	gi|2621492|gb|AAB84933.1|	unknown [Methanothermobacter thermautotrophicus str. Delta H] >gi|15678455|ref|NP_275570.1| hypothetical protein MTH427 [Methanothermobacter thermautotrophicus str. Delta H]	77423	MKGDEMIRGFNDDEGGFIFTTDAVLALIVVFIFTASIVTYFALPSYMGADHQHLEALAADALDIMRQDGTLYSAAAMYSRNNTAGAENLIESELQSLLPPGVGYEFKMGPYPTLRNDSGILVSRDTASRAIVISGPEEGWLGRAWYKMEEVTLEDQEINSTTTVWNFHNWLSNYWSSLYYRPYWGYQTAPRNISFSVPSTSINWGRFLLGSCNRRNRSSYGANVVINNVPHIVRNDSFTFLNLRPGTTRELMYNYQGNITSLTGGSNNFYVQFTNMTTTGSSDYDLPWFSIIANYTTTIKVPKGIITRTFQFNDAAGLAVPSLTRLDTNGTLGYGRIYDLNTGTVTSLNTRRVITWNSMVRQNHAYSDGLPFVIDSVNGWTADGSAVSVTQDIPIPPGS…	633	18.9	-	29	29	9	9	1.095	1.008	25	25	*	-	1.288	1.295	26	24	-	*	1.259	1.258	25	26	*	*	gi|2621492|gb|AAB84933.1|	100	0	gi|15678455|ref|NP_275570.1|	hypothetical protein MTH427 [Methanothermobacter thermautotrophicus str. Delta H] >gi|2621492|gb|AAB84933.1| unknown [Methanothermobacter thermautotrophicus str. Delta H]	-	-	-	-	100	0	O26527	O26527_METTH Putative uncharacterized protein OS=Methanothermobacter thermautotrophicus (strain ATCC 29096 / DSM 1053 / JCM 10044 / NBRC 100330 / Delta H) GN=MTH_427 PE=4 SV=1	-	-	-	-	-	-	-
64	gi|3122804|sp|O26114.1|RS19_METTH	RecName: Full=30S ribosomal protein S19 >gi|2621053|gb|AAB84526.1| ribosomal protein S15 (E.coli ) [Methanothermobacter thermautotrophicus str. Delta H] >gi|15678037|ref|NP_275151.1| 30S ribosomal protein S19 [Methanothermobacter thermautotrophicus	20898	MARKEFRYRGYTLEELQEMPLDDVIKLFPSRQRRSLKRGFLPRQKKVLEKIRKIKKEGKTEGRPPVIRTHCRDMIVLPEMVGMTFGIHNGKEFVEVKIQPEMIGCYFGEFAPTRKKVEHGDPGMGATRFSMFVPLK	1298	52.9	-	120	120	8	8	1.033	1.067	73	73	-	-	1.031	1.15	73	73	-	-	0.958	1.099	73	73	-	*	gi|3122804|sp|O26114.1|RS19_METTH	100	2e-64	gi|15678037|ref|NP_275151.1|	30S ribosomal protein S19 [Methanothermobacter thermautotrophicus str. Delta H] >gi|3122804|sp|O26114.1|RS19_METTH RecName: Full=30S ribosomal protein S19 >gi|2621053|gb|AAB84526.1| ribosomal protein S15 (E.coli ) [Methanothermobacter thermautotrophicus str. Delta H]	100	8e-66	sp|O26114|RS19_METTH	30S ribosomal protein S19P OS=Methanothermobacter thermautotrophicus (strain ATCC 29096 / DSM 1053 / JCM 10044 / NBRC 100330 / Delta H) GN=rps19p PE=3 SV=1	97.79	2e-62	D9PV43	D9PV43_METTM 30S ribosomal protein S19P OS=Methanothermobacter marburgensis (strain DSM 2133 / 14651 / NBRC 100331 / OCM 82 / Marburg) GN=rps19p PE=3 SV=1	MTH6	275	2e-74	COG0185	Ribosomal protein S19	J	Translation, ribosomal structure and biogenesis ;
65	gi|2622788|gb|AAB86132.1|	tryptophan synthase, subunit alpha [Methanothermobacter thermautotrophicus str. Delta H] >gi|15679655|ref|NP_276772.1| tryptophan synthase subunit alpha [Methanothermobacter thermautotrophicus str. Delta H]	31830	MIVMSGAKSMSYAEMFRRADGCAFVPFVVAGDPDMETSLEIIRTLVDAGADALEVGFPFSDPIADGTSVQGADLRALRAGMTTEKCFQLIERVREFTSIPIGLLVYYNLIYRMGVDEFYRRAAEAGVTGILAADLPPEEASDALRAAEKYDIDQIFIVAPTTGSERLKRISEVSSGFHYLVSVMGVTGARSRVEDATIELIKRVKAEGSLPVMVGFGVSRPEHVRMLRDAGADGVIVGSAIIDVISGNLGDRELMLQRIHEMAGTLKAAGGSG	1060	48.4	1	61	61	12	12	1.001	1.107	48	48	-	-	1.309	1.588	48	48	-	*	1.345	1.437	48	48	*	*	gi|2622788|gb|AAB86132.1|	100	8e-153	gi|15679655|ref|NP_276772.1|	tryptophan synthase subunit alpha [Methanothermobacter thermautotrophicus str. Delta H] >gi|2622788|gb|AAB86132.1| tryptophan synthase, subunit alpha [Methanothermobacter thermautotrophicus str. Delta H]	100	2e-152	sp|O27697|TRPA_METTH	Tryptophan synthase alpha chain OS=Methanothermobacter thermautotrophicus (strain ATCC 29096 / DSM 1053 / JCM 10044 / NBRC 100330 / Delta H) GN=trpA PE=3 SV=2	60.31	5e-90	F6D5L6	F6D5L6_METSW Tryptophan synthase alpha chain OS=Methanobacterium sp. (strain SWAN-1) GN=trpA PE=3 SV=1	MTH1660	543	1e-154	COG0159	Tryptophan synthase alpha chain	E	Amino acid transport and metabolism ;
66	gi|2621669|gb|AAB85096.1|	N-acetylglucosamine-1-phosphate transferase [Methanothermobacter thermautotrophicus str. Delta H] >gi|15678618|ref|NP_275733.1| N-acetylglucosamine-1-phosphate transferase [Methanothermobacter thermautotrophicus str. Delta H]	41160	MPDYVYGDSMVLKLTLEYSSVLLVSLICCIIAFTSTYTVMPRLINKLKEANVVGNDIHKISKPIVAEMGGIGILFGFTIGMFIGMYCFPELQYELMVTLLVILLVGIVGMVDDLVRLSSREKLFLLFLAGLPIIWVAPPKVGILYMIMMPVAVSIASNLTNMLAGLNGIESGLGSIAMTALTASCIIMGKYDVSIITMAMLGALLAFLMYNRYPSRVFPGDVGTLIIGACIASVAFIGRVKIIALIVLLPNIIDGILKFYSAGVVERHKHRPTEIAEDGKLIAPPEGFNSLIRWILRRPMTEKKVVMIVWSIGMFFGFLGVLLAFILPLDPF	69	3.3	-	3	3	1	1	1.349	1.195	3	3	*	-	0.885	1.176	3	3	-	-	0.66	0.987	3	3	-	-	gi|2621669|gb|AAB85096.1|	100	6e-157	gi|15678618|ref|NP_275733.1|	N-acetylglucosamine-1-phosphate transferase [Methanothermobacter thermautotrophicus str. Delta H] >gi|2621669|gb|AAB85096.1| N-acetylglucosamine-1-phosphate transferase [Methanothermobacter thermautotrophicus str. Delta H]	42.01	9e-38	sp|Q58513|Y1113_METJA	Putative glycosyltransferase MJ1113 OS=Methanocaldococcus jannaschii (strain ATCC 43067 / DSM 2661 / JAL-1 / JCM 10045 / NBRC 100440) GN=MJ1113 PE=3 SV=1	100	9e-157	O26690	O26690_METTH N-acetylglucosamine-1-phosphate transferase OS=Methanothermobacter thermautotrophicus (strain ATCC 29096 / DSM 1053 / JCM 10044 / NBRC 100330 / Delta H) GN=MTH_590 PE=4 SV=1	MTH590	657	0	COG0472	UDP-N-acetylmuramyl pentapeptide phosphotransferase/UDP-N-acetylglucosamine-1-phosphate transferase	M	Cell wall/membrane/envelope biogenesis ;
67	gi|2621557|gb|AAB84993.1|	DNA helicase related protein [Methanothermobacter thermautotrophicus str. Delta H] >gi|15678515|ref|NP_275630.1| DNA helicase-like protein [Methanothermobacter thermautotrophicus str. Delta H]	146226	MPSSPGGVSAYLKRVEGAVSSMEGWGVTDEVQLGFFSFTKFLMYMDLDPSSYPNWDEIVDRPLLRALFSIEIDDDSEEVDIDSIPYRDLYHVVDADSSQIAVIEDVKAGKNLVVEGPPGTGKSQTIVNLIAELMASGKTVLFVSEKMAALEVVKSRLDSIGLGRFCLELHSHKARKKDVLNELEATLMEAEADRPEAEREFRRMERLRDELNEYRRALHEPLYSIQLSPFQLFGMKERAEKYFNGELPFVRIPSPETITPDEWDEALVELRNLAKLAELLPPLQENPWSGTDPGMMLPSDVRELEILLESIMKTADRLTASLREFQERYGFMRVKTPGELRGLAEVVSVVAESRPFDLGVLESSIWDRYRADAFTLLDKLESYTRKREILDRFHESVHG…	911	27.7	-	73	71	29	28	1.026	0.89	53	54	-	*	0.479	0.416	51	50	*	*	0.468	0.488	54	51	-	-	gi|2621557|gb|AAB84993.1|	100	0	gi|15678515|ref|NP_275630.1|	DNA helicase-like protein [Methanothermobacter thermautotrophicus str. Delta H] >gi|2621557|gb|AAB84993.1| DNA helicase related protein [Methanothermobacter thermautotrophicus str. Delta H]	41.76	1e-09	sp|P75033|Y153_MYCPN	Uncharacterized ATP-dependent helicase MG140 homolog OS=Mycoplasma pneumoniae (strain ATCC 29342 / M129) GN=MPN_153 PE=3 SV=1	100	0	O26587	O26587_METTH DNA helicase related protein OS=Methanothermobacter thermautotrophicus (strain ATCC 29096 / DSM 1053 / JCM 10044 / NBRC 100330 / Delta H) GN=MTH_487 PE=4 SV=1	MTH487	2351	0	COG1112	Superfamily I DNA and RNA helicases and helicase subunits	L	Replication, recombination and repair ;
68	gi|2622115|gb|AAB85509.1|	conserved protein [Methanothermobacter thermautotrophicus str. Delta H] >gi|15679031|ref|NP_276148.1| hypothetical protein MTH1013 [Methanothermobacter thermautotrophicus str. Delta H]	24529	MMSLTPIYIDMDGRRVLIVGSGTVGRRRAERFLKAGAEVAVIGTSEIEGTIPAREDDLEYWVEWADLIVAASPDGDLNERVTELAGGKLINRADDPSRGNVVVPATFNIGEVSVSIFTGTKSPLMARYLRERIQEAISPQDLLMIEVQDRARRILMGEAGDHRKRRRILYEISEDPGVREMIEGGDLDGAVERAEIIIRERLGCCR	152	25.7	-	10	10	4	4	0.965	1.107	7	8	-	-	1.038	1.006	7	8	-	-	0.968	1.037	8	8	-	-	gi|2622115|gb|AAB85509.1|	100	7e-112	gi|2622115|gb|AAB85509.1|	conserved protein [Methanothermobacter thermautotrophicus str. Delta H]	35.62	3e-13	sp|Q7VZ77|CYSG_BORPE	Siroheme synthase OS=Bordetella pertussis (strain Tohama I / ATCC BAA-589 / NCTC 13251) GN=cysG PE=3 SV=1	100	1e-111	O27094	O27094_METTH Conserved protein OS=Methanothermobacter thermautotrophicus (strain ATCC 29096 / DSM 1053 / JCM 10044 / NBRC 100330 / Delta H) GN=MTH_1013 PE=4 SV=1	MTH1013	406	1e-113	COG1648	Siroheme synthase (precorrin-2 oxidase/ferrochelatase domain)	H	Coenzyme transport and metabolism ;
69	gi|2622062|gb|AAB85460.1|	unknown [Methanothermobacter thermautotrophicus str. Delta H] >gi|15678982|ref|NP_276099.1| hypothetical protein MTH964 [Methanothermobacter thermautotrophicus str. Delta H]	34982	MEETRRYLNKIGIGAPRGESEKRFSDGGQYRFEVPGIQRPGAMAALIDAMEQQDVRVHRVTQTRGIMLLTDTEIEEMAGMARDADIELFLSVGPRATYDTSASARTPEGARIGYRLRGYDNLVYAVEDVKRAAELGVRGIVVYDEGLLWVLGRMRGDGELPADLHLKVSAHCGHGNPASAHLLQDIGADSLNPVRDLQIPMLASLREAIDISIDVHTENPKSSGGFIRHYEVPDIIRYAAPVYLKTGGSVAGHHGWETTEAQARERIRQVVLVRDMIERYYPEAVLSEGGDLAVPVGGG	1833	52.2	-	78	78	14	14	0.934	1.259	71	69	-	-	0.706	0.946	71	69	*	-	0.712	0.753	72	70	-	-	gi|2622062|gb|AAB85460.1|	100	1e-170	gi|15678982|ref|NP_276099.1|	hypothetical protein MTH964 [Methanothermobacter thermautotrophicus str. Delta H] >gi|2622062|gb|AAB85460.1| unknown [Methanothermobacter thermautotrophicus str. Delta H]	-	-	-	-	100	2e-170	O27045	O27045_METTH Putative uncharacterized protein OS=Methanothermobacter thermautotrophicus (strain ATCC 29096 / DSM 1053 / JCM 10044 / NBRC 100330 / Delta H) GN=MTH_964 PE=4 SV=1	-	-	-	-	-	-	-
70	gi|37999469|sp|O26338.1|Y236_METTH	RecName: Full=Uncharacterized protein MTH_236 >gi|2621284|gb|AAB84742.1| conserved protein [Methanothermobacter thermautotrophicus str. Delta H] >gi|15678264|ref|NP_275379.1| hypothetical protein MTH236 [Methanothermobacter thermautotrophicus str. D	23291	MVFMLEDIYERIVRIREEGCRECLKVVCRMDDFQFNQLMSRLDLQIEITSRYSPPVRPALDPMISTELGVYRGDDENIGRLLGYPECCIRSFSENTRYAIDGEHLAEVSELDIPEGKCAIIMPSGFIPCSLRCQEAWERKLIGFADRDEFRRILELEDELMMRLPHFHLAYDEYFEKIVLE	204	35.9	-	13	13	5	5	0.959	0.924	12	11	-	-	0.916	0.861	12	11	-	*	1.017	0.933	10	12	-	-	gi|37999469|sp|O26338.1|Y236_METTH	100	5e-100	gi|37999469|sp|O26338.1|Y236_METTH	RecName: Full=Uncharacterized protein MTH_236 >gi|2621284|gb|AAB84742.1| conserved protein [Methanothermobacter thermautotrophicus str. Delta H]	100	3e-101	sp|O26338|Y236_METTH	Uncharacterized protein MTH_236 OS=Methanothermobacter thermautotrophicus (strain ATCC 29096 / DSM 1053 / JCM 10044 / NBRC 100330 / Delta H) GN=MTH_236 PE=4 SV=1	85.39	7e-86	D9PVN2	D9PVN2_METTM Putative uncharacterized protein OS=Methanothermobacter marburgensis (strain DSM 2133 / 14651 / NBRC 100331 / OCM 82 / Marburg) GN=MTBMA_c06850 PE=4 SV=1	MTH236	366	9e-102	COG1790	Uncharacterized protein conserved in archaea	S	Function unknown ;
71	gi|38258671|sp|O27844.1|NUCS_METTH	RecName: Full=Endonuclease NucS >gi|2622949|gb|AAB86282.1| conserved protein [Methanothermobacter thermautotrophicus str. Delta H] >gi|15679804|ref|NP_276922.1| hypothetical protein MTH1816 [Methanothermobacter thermautotrophicus str. Delta H]	33748	MNCMKCKVSENPSIKEAYRLIEDGIRKRALVVILACCSASYEGRARSRLDAGERLIVIKPDGTFMVHQDRKVDPVNWQPPKSRSRAYIKRGSLYLESIRRDPEERLEVEIHEAHLVSYYLARDVHDLMVAGHENDMGDMIIMHPHLIEKGFRPVAREYAVTSGFIDILGKDENGSLMIIELKSRKAGVSAVKQLKRYVDEFREDRVGVRGVLVAPSITHDAMEMLEEEGLEFREIEPPRELRSNRGVTLDNFL	72	15	-	5	5	4	4	1.201	0.887	4	4	-	-	0.7	0.713	3	4	*	*	0.625	0.764	4	3	-	-	gi|38258671|sp|O27844.1|NUCS_METTH	100	6e-134	gi|38258671|sp|O27844.1|NUCS_METTH	RecName: Full=Endonuclease NucS >gi|2622949|gb|AAB86282.1| conserved protein [Methanothermobacter thermautotrophicus str. Delta H]	100	3e-135	sp|O27844|NUCS_METTH	Endonuclease NucS OS=Methanothermobacter thermautotrophicus (strain ATCC 29096 / DSM 1053 / JCM 10044 / NBRC 100330 / Delta H) GN=nucS PE=3 SV=1	85.2	7e-115	D9PUU1	D9PUU1_METTM Putative uncharacterized protein OS=Methanothermobacter marburgensis (strain DSM 2133 / 14651 / NBRC 100331 / OCM 82 / Marburg) GN=MTBMA_c03870 PE=3 SV=1	MTH1816	516	2e-146	COG1637	Predicted nuclease of the RecB family	L	Replication, recombination and repair ;
72	gi|2622587|gb|AAB85947.1|	O-antigen transporter homolog [Methanothermobacter thermautotrophicus str. Delta H] >gi|15679469|ref|NP_276586.1| O-antigen transporter-like protein [Methanothermobacter thermautotrophicus str. Delta H]	15832	MASSGTSKLLKGSFLIMIGNLLFRVGGYIYRVLMTRLLGPEGYGLLGLTLPFQGIFQILAAGGLPPAIAKYVAQHRALNEEEMARQVVVTSLKVMIFLGIAFSLVMFFTAPGLQMISSTNQRPSTPSRRLPS	32	6.8	-	2	2	1	1	---	---	1	1	-	-	---	---	1	1	-	-	---	---	1	1	-	-	gi|2622587|gb|AAB85947.1|	100	2e-58	gi|15679469|ref|NP_276586.1|	O-antigen transporter-like protein [Methanothermobacter thermautotrophicus str. Delta H] >gi|2622587|gb|AAB85947.1| O-antigen transporter homolog [Methanothermobacter thermautotrophicus str. Delta H]	-	-	-	-	100	4e-58	O27516	O27516_METTH O-antigen transporter homolog OS=Methanothermobacter thermautotrophicus (strain ATCC 29096 / DSM 1053 / JCM 10044 / NBRC 100330 / Delta H) GN=MTH_1472 PE=4 SV=1	MTH1472	260	4e-70	COG2244	Membrane protein involved in the export of O-antigen and teichoic acid	R	General function prediction only ;
73	gi|2621205|gb|AAB84669.1|	conserved protein [Methanothermobacter thermautotrophicus str. Delta H] >gi|15678191|ref|NP_275306.1| hypothetical protein MTH163 [Methanothermobacter thermautotrophicus str. Delta H]	34974	MKALRKKGELTRFQILSEIAMRQPYVRQKDIADKLGVTVQAVSENIKSLIAEGLVESGSGRSHYKITRRGAEKIKEAAMDLRRYADEVLESMSFYRSVWPAIAWEDLQEGDKVELFMEDGILYARRRRNGEAYAEVLHPARRGEDVALSELGGTIPLQRGKVTIAVLPGISEGGSRNADLERLRELSRGHDRTGIMGTVSRAAANKLNLQVDFEFATPHAALAAAKRGLNVLVLAVGKMSRSITEKLEKEGVEYSVEDLRLTHKE	1478	45.7	-	76	76	15	15	1.012	1.058	65	67	-	-	1.029	0.942	67	67	-	-	0.952	0.879	65	67	-	*	gi|2621205|gb|AAB84669.1|	100	1e-149	gi|2621205|gb|AAB84669.1|	conserved protein [Methanothermobacter thermautotrophicus str. Delta H]	42.35	7e-55	sp|Q57978|Y558_METJA	Uncharacterized protein MJ0558 OS=Methanocaldococcus jannaschii (strain ATCC 43067 / DSM 2661 / JAL-1 / JCM 10045 / NBRC 100440) GN=MJ0558 PE=4 SV=1	100	2e-149	O26265	O26265_METTH Conserved protein OS=Methanothermobacter thermautotrophicus (strain ATCC 29096 / DSM 1053 / JCM 10044 / NBRC 100330 / Delta H) GN=MTH_163 PE=4 SV=1	MTH163	533	1e-151	COG1497	Predicted transcriptional regulator	K	Transcription ;
74	gi|74510640|sp|O27633.1|MTIP_METTH	RecName: Full=Probable S-methyl-5~-thioinosine phosphorylase; AltName: Full=5~-methylthioinosine phosphorylase; Short=MTI phosphorylase; Short=MTIP >gi|2622720|gb|AAB86069.1| methylthioadenosine phosphorylase [Methanothermobacter thermautotrophicus	35434	MIGIIGGTGIYEMAEYGRLERRGSLITPYGKTPEISVFKLHGRRVAFIPRHSPGHDKPPHMVNYRANIWALKELGVRQIIATNAVGSLKRSIGPGDFVVPHDFLDFTRSRPSTFYDEKTVHVDMTEPYCRNIRSALSGSSGVVDGGVYVCTEGPRFETPAEIRMFQTLGGTVVGMTGLPEAVLARELEMCYASICLVSNYAASISPSKLTIDEVFEIMDEKKNDLIDIIDAAIRDLKTEQSCPCQHALRGADVNNHEEELYEGFNDICKPEKEEQHHDGP	677	40.7	-	47	47	11	11	1.059	1.047	37	37	-	-	0.674	0.635	37	37	*	*	0.616	0.621	37	37	*	-	gi|74510640|sp|O27633.1|MTIP_METTH	100	4e-130	gi|15679591|ref|NP_276708.1|	methylthioadenosine phosphorylase [Methanothermobacter thermautotrophicus str. Delta H] >gi|74510640|sp|O27633.1|MTIP_METTH RecName: Full=Probable S-methyl-5'-thioinosine phosphorylase; AltName: Full=5'-methylthioinosine phosphorylase; Short=MTI phosphorylase; Short=MTIP >gi|2622720|gb|AAB86069.1| methylthioadenosine phosphorylase [Methanothermobacter thermautotrophicus str. Delta H]	100	2e-131	sp|O27633|MTIP_METTH	Probable S-methyl-5'-thioinosine phosphorylase OS=Methanothermobacter thermautotrophicus (strain ATCC 29096 / DSM 1053 / JCM 10044 / NBRC 100330 / Delta H) GN=MTH_1596 PE=3 SV=1	76.83	1e-93	D9PU93	D9PU93_METTM Predicted phosphorylase OS=Methanothermobacter marburgensis (strain DSM 2133 / 14651 / NBRC 100331 / OCM 82 / Marburg) GN=MTBMA_c01820 PE=4 SV=1	MTH1596	582	4e-166	COG0005	Purine nucleoside phosphorylase	F	Nucleotide transport and metabolism ;
75	gi|2622931|gb|AAB86265.1|	unknown [Methanothermobacter thermautotrophicus str. Delta H] >gi|15679787|ref|NP_276905.1| hypothetical protein MTH1799, partial [Methanothermobacter thermautotrophicus str. Delta H]	11726	MKALVVYYSRTGNTREVAARIADELGCDIEEIHDTQKRTGIIGFIKSGYQAARGKDTVLEPYEKDPSSYDLVIAGTPVWAGKHLYP	415	38.4	-	29	29	3	3	0.978	0.769	23	23	-	*	1.037	0.651	23	23	-	*	1.195	0.883	22	23	*	-	gi|2622931|gb|AAB86265.1|	100	1e-43	gi|15679787|ref|NP_276905.1|	hypothetical protein MTH1799, partial [Methanothermobacter thermautotrophicus str. Delta H] >gi|2622931|gb|AAB86265.1| unknown [Methanothermobacter thermautotrophicus str. Delta H]	-	-	-	-	100	2e-43	O27827	O27827_METTH Putative uncharacterized protein OS=Methanothermobacter thermautotrophicus (strain ATCC 29096 / DSM 1053 / JCM 10044 / NBRC 100330 / Delta H) GN=MTH_1799 PE=4 SV=1	MTH1799	179	1e-45	COG0716	Flavodoxins	C	Energy production and conversion ;
76	gi|3929352|sp|O26662.1|HMDH_METTH	RecName: Full=3-hydroxy-3-methylglutaryl-coenzyme A reductase; Short=HMG-CoA reductase >gi|2621639|gb|AAB85068.1| 3-hydroxy-3-methylglutaryl CoA reductase [Methanothermobacter thermautotrophicus str. Delta H] >gi|15678590|ref|NP_275705.1| 3-hydroxy-	45708	MSIMDDLMEGRIKLYEIERHVPVDEAVRIRREFIERTCGVKLEHVSNYSIDMERASRRNIENPIGVVQIPLGVAGPLRVRGEHADGEYYVPLATSEGALVASVNRGCSVITRAGGATVRVTGDSMTRAPVIRTGSVVEALQLREWIYENMDALREEAESTTRHGKLVKIDPIIVAGSYVYPRFVYTTGDSMGMNMVTIATERALELLTRETGAHVIALSGNLCTDKKPAAVNLIEGRGKSITAEITVPGEMVESVLKTTPEAVVEVNTAKNLIGSAAAGSMGFNAHYANIIGAIFLATGQDEAHIVEGSLGVTIAEERKGDLYFAVNLPDVPLATVGGGTGLETASECLDIMGVRGGGRVHAFAEIVGGAVLAGELSLMGALAAGHLARAHSELGRG	1916	55.9	-	92	91	20	19	0.97	0.977	69	68	-	-	0.882	0.987	70	69	*	-	0.931	0.939	69	69	-	-	gi|3929352|sp|O26662.1|HMDH_METTH	100	0	gi|15678590|ref|NP_275705.1|	3-hydroxy-3-methylglutaryl-CoA reductase [Methanothermobacter thermautotrophicus str. Delta H] >gi|3929352|sp|O26662.1|HMDH_METTH RecName: Full=3-hydroxy-3-methylglutaryl-coenzyme A reductase; Short=HMG-CoA reductase >gi|2621639|gb|AAB85068.1| 3-hydroxy-3-methylglutaryl CoA reductase [Methanothermobacter thermautotrophicus str. Delta H]	100	0	sp|O26662|HMDH_METTH	3-hydroxy-3-methylglutaryl-coenzyme A reductase OS=Methanothermobacter thermautotrophicus (strain ATCC 29096 / DSM 1053 / JCM 10044 / NBRC 100330 / Delta H) GN=hmgA PE=3 SV=1	90.18	0	D9PWE7	D9PWE7_METTM 3-hydroxy-3-methylglutaryl-CoA reductase OS=Methanothermobacter marburgensis (strain DSM 2133 / 14651 / NBRC 100331 / OCM 82 / Marburg) GN=hmgA PE=3 SV=1	MTH562	794	0	COG1257	Hydroxymethylglutaryl-CoA reductase	I	Lipid transport and metabolism ;
77	gi|2622168|gb|AAB85559.1|	conserved protein [Methanothermobacter thermautotrophicus str. Delta H] >gi|15679081|ref|NP_276198.1| hypothetical protein MTH1070 [Methanothermobacter thermautotrophicus str. Delta H]	50159	MFGIGEEAVKLALRYGEMAEVYIEREKTLEVEIQRDLIDFGKIESMTGIGIRILKEGRMGFAYTSDPDGVDVAVRMAAQNLQLADPDENFGFSEPSTYPSVKGIHDRSFDDLEVEDSVEMAGRMINRVLEEGCKPTSGGFTASRIETFILNSEGVEESSSSTGFSAHISVTAGENGMKTTAYESDSSCKLDINPEWVAGRACRIARDSMGGRSIESGRIPAVLDYHAAAGLLGTFAGAFSADNVQRGRSVLADRIGSQVTGEGLSVYDDGTLEGGLGSAPFDGEGTPSQRTALVEDGILRGYMHNIYTASKGRADSTGNGLRGYMEVPAVSTTNFILEFDSTVPLDDFRGIFVTDVLGAHTANPISGDFSVEANNAFMADSGEFTPVKKAMLSGNIFEL…	1593	40	-	79	79	15	15	1.062	1.039	69	69	-	-	1.045	1.046	69	68	-	-	0.979	1.017	69	69	-	-	gi|2622168|gb|AAB85559.1|	100	0	gi|2622168|gb|AAB85559.1|	conserved protein [Methanothermobacter thermautotrophicus str. Delta H]	35.88	4e-17	sp|Q58403|Y996_METJA	Uncharacterized protein MJ0996 OS=Methanocaldococcus jannaschii (strain ATCC 43067 / DSM 2661 / JAL-1 / JCM 10045 / NBRC 100440) GN=MJ0996 PE=3 SV=2	100	0	O27142	O27142_METTH Conserved protein OS=Methanothermobacter thermautotrophicus (strain ATCC 29096 / DSM 1053 / JCM 10044 / NBRC 100330 / Delta H) GN=MTH_1070 PE=4 SV=1	MTH1070	872	0	COG0312	Predicted Zn-dependent proteases and their inactivated homologs	R	General function prediction only ;
78	gi|2621742|gb|AAB85164.1|	epoxidase [Methanothermobacter thermautotrophicus str. Delta H] >gi|15678686|ref|NP_275801.1| epoxidase [Methanothermobacter thermautotrophicus str. Delta H]	24488	MPENTVGERIKQLRDNQNITVDELAERSGVNAELIKKIEEGDIIPSLTPLIKISRTLGVRLGTLLDDRVQDEPVIVRKGKTQRVIHFSGYEEKTDTSNLSFHSLGAGKGDRHMEPFIIDVELHTDDFKLSSHEGEEFIYVLEGEIEVIYGQDRYLLSEGDSIYYDSVVPHHLHAAGEENARILAVVYTPF	1316	55.3	-	71	71	10	10	0.889	1.063	56	56	-	-	0.891	0.997	56	56	*	-	0.983	1.072	56	56	-	-	gi|2621742|gb|AAB85164.1|	100	6e-105	gi|15678686|ref|NP_275801.1|	epoxidase [Methanothermobacter thermautotrophicus str. Delta H] >gi|2621742|gb|AAB85164.1| epoxidase [Methanothermobacter thermautotrophicus str. Delta H]	25.64	3e-07	sp|P0A9U6|PUUR_ECOLI	HTH-type transcriptional regulator PuuR OS=Escherichia coli (strain K12) GN=puuR PE=1 SV=1	100	1e-104	O26755	O26755_METTH Epoxidase OS=Methanothermobacter thermautotrophicus (strain ATCC 29096 / DSM 1053 / JCM 10044 / NBRC 100330 / Delta H) GN=MTH_659 PE=4 SV=1	MTH659	383	1e-106	COG1396	Predicted transcriptional regulators	K	Transcription ;
79	gi|51316140|sp|O26290.1|MDH_METTH	RecName: Full=Malate dehydrogenase >gi|2621232|gb|AAB84694.1| lactate dehydrogenase [Methanothermobacter thermautotrophicus str. Delta H] >gi|15678216|ref|NP_275331.1| malate dehydrogenase [Methanothermobacter thermautotrophicus str. Delta H]	40892	MKVSIIGSTGRVGRATALCLAEEEAVKTLHLISRKESLEQNLGEVLDMSDALAAKGVSVKLENSADIENVYGSRIVVITAGVPRTADMDRDDLAFKNGRIVADYARQIARFAPDSIILVVTNPVDVMTYVALRYSGFHPSRVFGLGNHLDSLRLKNYMARHFNVHVSEVHTRVIGQHGPYMVPLISSTSIGGIPIEHYARRDYFSGYKKFDLKKTIDKVIHAGSNIISRKGATEYGPAFAISNIVTTILNDERRILTVSTLMEGEIDGIRDVCLGVPVKLGKNGIEGVVPVLMDRDEREAFREAANHVRDSTRRVMEFLDEELPL	213	25.5	-	14	14	8	8	0.978	0.774	13	13	-	-	0.908	0.761	13	13	-	*	0.99	1.001	13	13	-	-	gi|51316140|sp|O26290.1|MDH_METTH	100	0	gi|15678216|ref|NP_275331.1|	malate dehydrogenase [Methanothermobacter thermautotrophicus str. Delta H] >gi|51316140|sp|O26290.1|MDH_METTH RecName: Full=Malate dehydrogenase >gi|2621232|gb|AAB84694.1| lactate dehydrogenase [Methanothermobacter thermautotrophicus str. Delta H]	100	0	sp|O26290|MDH_METTH	Malate dehydrogenase OS=Methanothermobacter thermautotrophicus (strain ATCC 29096 / DSM 1053 / JCM 10044 / NBRC 100330 / Delta H) GN=mdh PE=3 SV=1	95.08	3e-179	D9PVI7	D9PVI7_METTM Malate dehydrogenase OS=Methanothermobacter marburgensis (strain DSM 2133 / 14651 / NBRC 100331 / OCM 82 / Marburg) GN=mdh PE=3 SV=1	MTH188	660	0	COG0039	Malate/lactate dehydrogenases	C	Energy production and conversion ;
80	gi|2622029|gb|AAB85429.1|	conserved protein [Methanothermobacter thermautotrophicus str. Delta H] >gi|15678951|ref|NP_276068.1| hypothetical protein MTH931 [Methanothermobacter thermautotrophicus str. Delta H]	22838	MKDMQAIRDEHRETRESMERYILVALFLIEQRWSYIVSREFREDGITAKQWLFMVILGNVFERPPSMQEMADAMSSTHQNVKQLAVRLEDKGLLRIKQDPENRRMLRLEPTGRFHEFWAGRDERDAATLKSLFDSLDDEEVKILFNVFSKLEEASKQRYMEYRAR	41	12.1	-	3	3	2	2	0.719	0.835	2	2	*	-	0.903	0.743	2	2	-	-	1.256	0.893	2	2	-	-	gi|2622029|gb|AAB85429.1|	100	2e-91	gi|2622029|gb|AAB85429.1|	conserved protein [Methanothermobacter thermautotrophicus str. Delta H]	-	-	-	-	100	4e-91	O27014	O27014_METTH Conserved protein OS=Methanothermobacter thermautotrophicus (strain ATCC 29096 / DSM 1053 / JCM 10044 / NBRC 100330 / Delta H) GN=MTH_931 PE=4 SV=1	MTH931	337	4e-93	COG1846	Transcriptional regulators	K	Transcription ;
81	gi|2621256|gb|AAB84716.1|	conserved protein [Methanothermobacter thermautotrophicus str. Delta H] >gi|15678238|ref|NP_275353.1| hypothetical protein MTH210 [Methanothermobacter thermautotrophicus str. Delta H]	66444	MNCEAYYHDENMVEIFEELKQPKTLEELGLSYFFVRDLILKIMLTYGTVKTQRMTDITGIHLDILEEILGQMEKDGFCAQVGGSFLFSSVEYTLTRRGVEKARLVMEENPYIGIAPVPYERYFELMDKQLSNRFPIRIPDEVIEKTFRDVVGLSYAKECLVESCTIGKGLFVYGAPGTGKTFIISKASDLLPPLVIPRFIEFSGRVIQIYDPDFHRPCPEEPEDPRWIKIHAPFVFTGSELSLNELETTYNMNKGVYETSPIIKANGGVLLIDDLGRQRDDHEVILNRLIVPLENSKDVIYIRGVPVIFHTHFIPAFSTNLDVSIMDEAHLRRAPLHIFLRNPPVENVAEVFRRNLDEIGEEYDDEVVERIKMVYTPVADGGEGLQPSYAHARDLAQIA…	2521	60	-	188	169	31	28	0.961	0.989	115	117	-	-	0.723	0.818	113	115	-	-	0.756	0.842	120	120	-	-	gi|2621256|gb|AAB84716.1|	100	0	gi|2621256|gb|AAB84716.1|	conserved protein [Methanothermobacter thermautotrophicus str. Delta H]	-	-	-	-	100	0	O26312	O26312_METTH Conserved protein OS=Methanothermobacter thermautotrophicus (strain ATCC 29096 / DSM 1053 / JCM 10044 / NBRC 100330 / Delta H) GN=MTH_210 PE=4 SV=1	MTH210	1061	0	COG0606	Predicted ATPase with chaperone activity	O	Posttranslational modification, protein turnover, chaperones ;
82	gi|29839449|sp|O26734.1|Y637_METTH	RecName: Full=UPF0235 protein MTH_637 >gi|2621719|gb|AAB85143.1| conserved protein [Methanothermobacter thermautotrophicus str. Delta H] >gi|15678665|ref|NP_275780.1| hypothetical protein MTH637 [Methanothermobacter thermautotrophicus str. Delta H]	15258	MITMDCLREVGDDLLVNIEVSPASGKFGIPSYNEWRKRIEVKIHSPPQKGKANREIIKEFSETFGRDVEIVSGQKSRQKTIRIQGMGRDLFLKLVSEKFGLEIP	23	19.2	-	3	3	3	3	---	---	1	1	-	-	---	---	1	1	-	-	---	---	1	1	-	-	gi|29839449|sp|O26734.1|Y637_METTH	100	2e-53	gi|29839449|sp|O26734.1|Y637_METTH	RecName: Full=UPF0235 protein MTH_637 >gi|2621719|gb|AAB85143.1| conserved protein [Methanothermobacter thermautotrophicus str. Delta H]	100	7e-55	sp|O26734|Y637_METTH	UPF0235 protein MTH_637 OS=Methanothermobacter thermautotrophicus (strain ATCC 29096 / DSM 1053 / JCM 10044 / NBRC 100330 / Delta H) GN=MTH_637 PE=1 SV=1	65.35	4e-32	D9PWL6	D9PWL6_METTM UPF0235 protein MTBMA_c10190 OS=Methanothermobacter marburgensis (strain DSM 2133 / 14651 / NBRC 100331 / OCM 82 / Marburg) GN=MTBMA_c10190 PE=3 SV=1	MTH637	212	2e-55	COG1872	Uncharacterized conserved protein	S	Function unknown ;
83	gi|2621776|gb|AAB85196.1|	conserved protein [Methanothermobacter thermautotrophicus str. Delta H] >gi|15678718|ref|NP_275834.1| hypothetical protein MTH691 [Methanothermobacter thermautotrophicus str. Delta H]	17051	MLLINIALNIIRMEVLNMKEDVFYGKGMVHVKEDYPDIYEAVVKLNEAAYTGKVLDYRTQKLIALGITAANSDDRAVKKQIQSAINEFGVTRDEIVDVLRVVLLTSGNPPFVKAMRILYEVLED	3977	72.6	-	290	290	10	10	0.944	1.023	206	206	-	-	1.364	1.338	208	205	-	-	1.391	1.303	216	217	-	-	gi|2621776|gb|AAB85196.1|	100	1e-64	gi|2621776|gb|AAB85196.1|	conserved protein [Methanothermobacter thermautotrophicus str. Delta H]	61.39	1e-32	sp|Q58152|Y742_METJA	Uncharacterized protein MJ0742 OS=Methanocaldococcus jannaschii (strain ATCC 43067 / DSM 2661 / JAL-1 / JCM 10045 / NBRC 100440) GN=MJ0742 PE=1 SV=1	100	2e-64	O26787	O26787_METTH Conserved protein OS=Methanothermobacter thermautotrophicus (strain ATCC 29096 / DSM 1053 / JCM 10044 / NBRC 100330 / Delta H) GN=MTH_691 PE=4 SV=1	MTH691	249	1e-66	COG0599	Uncharacterized homolog of gamma-carboxymuconolactone decarboxylase subunit	S	Function unknown ;
84	gi|2622746|gb|AAB86093.1|	thiamine biosynthetic enzyme [Methanothermobacter thermautotrophicus str. Delta H] >gi|15679615|ref|NP_276732.1| ribulose-1,5-biphosphate synthetase [Methanothermobacter thermautotrophicus str. Delta H]	32712	MEIHAGVKMKLDDIKISRAIVEGYMEDLLDYMEMDVAIGGGGPSGLTAGYYLARAGLKVALFERKLSIGGGMWGGGMMFNKIVVQDEGREILDEFGIRSEPYDEGYHVADSVEATSTLCSRACQAGLKIFNLMSIEDVMIRDEGITGLVLNWSSVEMAGLHVDPLTVRARAVIDATGHDCEIVKVVERKIGPELNTPDGRIQGERSMWADVGEAALIENTREVYPNLYVAGMASNAVYGAPRMGPIFGGMLVSGRRVAEMIIEKLK	2467	58.6	1	144	144	15	15	1.103	1.039	101	101	-	-	0.969	0.966	100	99	-	-	0.897	0.931	101	98	-	-	gi|2622746|gb|AAB86093.1|	100	2e-139	gi|118573315|sp|O27657.2|RUBPS_METTH	RecName: Full=Ribose 1,5-bisphosphate isomerase; AltName: Full=Ribulose 1,5-bisphosphate synthase; Short=RuBP synthase	100	1e-140	sp|O27657|RUBPS_METTH	Ribose 1,5-bisphosphate isomerase OS=Methanothermobacter thermautotrophicus (strain ATCC 29096 / DSM 1053 / JCM 10044 / NBRC 100330 / Delta H) GN=MTH_1620 PE=3 SV=2	97.29	3e-135	D9PUB7	D9PUB7_METTM Ribose 1,5-bisphosphate isomerase OS=Methanothermobacter marburgensis (strain DSM 2133 / 14651 / NBRC 100331 / OCM 82 / Marburg) GN=MTBMA_c02060 PE=3 SV=1	MTH1620	537	9e-153	COG1635	Flavoprotein involved in thiazole biosynthesis	H	Coenzyme transport and metabolism ;
85	gi|2621323|gb|AAB84778.1|	acetyl / acyl transferase related protein [Methanothermobacter thermautotrophicus str. Delta H] >gi|15678300|ref|NP_275415.1| acetyl / acyl transferase-like protein [Methanothermobacter thermautotrophicus str. Delta H]	26408	MNAEMPNIRSLLFGDQEEEWGYKRESENIIVGYGYKKFSKPPVIGKNPLLRSNTVIYNDVTIGDNLRTGHNVLIREKTTIGDDVLIGTNTVIEGHSKIGSNVSIQSNVYLPKNSYIEDNVFIGPCACFTNDRYPIRVKYKLRGPIIRQGASIGANSTFLSRIEVGEGAMVAAGAVVTRNVHHGPCNRCTCTYKGPPGEAEGPNNI	106	20.5	-	4	4	3	3	0.919	0.851	4	4	-	-	1.213	0.947	4	4	-	-	1.287	1.143	4	4	*	-	gi|2621323|gb|AAB84778.1|	100	2e-106	gi|15678300|ref|NP_275415.1|	acetyl / acyl transferase-like protein [Methanothermobacter thermautotrophicus str. Delta H] >gi|2621323|gb|AAB84778.1| acetyl / acyl transferase related protein [Methanothermobacter thermautotrophicus str. Delta H]	41.58	2e-12	sp|Q6T1W7|FDTC_ANETH		100	3e-106	O26372	O26372_METTH Acetyl / acyl transferase related protein OS=Methanothermobacter thermautotrophicus (strain ATCC 29096 / DSM 1053 / JCM 10044 / NBRC 100330 / Delta H) GN=MTH_272 PE=4 SV=1	MTH272	419	1e-117	COG0110	Acetyltransferase (isoleucine patch superfamily)	R	General function prediction only ;
86	gi|9911011|sp|O27801.1|RLME_METTH	RecName: Full=Ribosomal RNA large subunit methyltransferase E; AltName: Full=23S rRNA Um2552 methyltransferase; AltName: Full=rRNA (uridine-2~-O-)-methyltransferase >gi|2622903|gb|AAB86239.1| cell division protein J [Methanothermobacter thermautotro	31783	MGKRWQAERKRDHYYRSAKKENYRSRASYKLLQLNNKYKLIKKGDRVLDLGAAPGGWSQVALDKVGEEGLVVAVDLQRIKGFPAENFRAIRGDFTDPEVKDKIIRELGGRADVVISDAAPSLSGIRDIDHLRSVDLVENVLDIAYRVLDRKGNILIKAFQGPELDRVIKELRKDFWKLKTTKPASSRKASAEMYIVGRDFKGKEKWERIIH	1133	55.5	-	67	67	12	12	1.039	1.027	57	57	-	-	1.21	1.268	55	56	*	*	1.114	1.202	58	58	-	-	gi|9911011|sp|O27801.1|RLME_METTH	100	6e-106	gi|15679761|ref|NP_276879.1|	cell division protein J [Methanothermobacter thermautotrophicus str. Delta H] >gi|9911011|sp|O27801.1|RLME_METTH RecName: Full=Ribosomal RNA large subunit methyltransferase E; AltName: Full=23S rRNA Um2552 methyltransferase; AltName: Full=rRNA (uridine-2'-O-)-methyltransferase >gi|2622903|gb|AAB86239.1| cell division protein J [Methanothermobacter thermautotrophicus str. Delta H]	100	3e-107	sp|O27801|RLME_METTH	Ribosomal RNA large subunit methyltransferase E OS=Methanothermobacter thermautotrophicus (strain ATCC 29096 / DSM 1053 / JCM 10044 / NBRC 100330 / Delta H) GN=rlmE PE=3 SV=1	90.52	9e-98	D9PUQ3	D9PUQ3_METTM Ribosomal RNA large subunit methyltransferase E OS=Methanothermobacter marburgensis (strain DSM 2133 / 14651 / NBRC 100331 / OCM 82 / Marburg) GN=rlmE PE=3 SV=1	MTH1773	422	2e-118	COG0293	23S rRNA methylase	J	Translation, ribosomal structure and biogenesis ;
87	gi|41018374|sp|O27180.1|QUEC_METTH	RecName: Full=7-cyano-7-deazaguanine synthase; AltName: Full=7-cyano-7-carbaguanine synthase; AltName: Full=Archaeosine biosynthesis protein QueC; AltName: Full=PreQ(0) synthase >gi|2622210|gb|AAB85597.1| conserved protein [Methanothermobacter therm	25652	MRAISILSGGMDSAVATALMMDEYEIHAITFDYGQRSARMELEYARRLSEHLGIEHTTLDLQWLGRLGGSVLTAGGDIPSPSNLDDTVECLETARKVWVPGRNLVFTSIGVSFAEAMDAGAVIVGWDLEEAETFPDNSEEFLDAFNRLLEIGTLDGVRVVAPVIGMTKREIVEAGHEVGLPFELTYSCYAGDRVHCGVCESCMRRRRAFELAGIDDPTEYRE	536	35.1	-	31	31	6	6	0.961	0.939	22	23	-	-	1.273	1.102	22	21	-	-	1.207	1.171	23	22	*	*	gi|41018374|sp|O27180.1|QUEC_METTH	100	1e-125	gi|41018374|sp|O27180.1|QUEC_METTH	RecName: Full=7-cyano-7-deazaguanine synthase; AltName: Full=7-cyano-7-carbaguanine synthase; AltName: Full=Archaeosine biosynthesis protein QueC; AltName: Full=PreQ(0) synthase >gi|2622210|gb|AAB85597.1| conserved protein [Methanothermobacter thermautotrophicus str. Delta H] >gi|3023053|gb|AAC12720.1| ORF2R [Methanothermobacter thermautotrophicus]	100	6e-127	sp|O27180|QUEC_METTH	7-cyano-7-deazaguanine synthase OS=Methanothermobacter thermautotrophicus (strain ATCC 29096 / DSM 1053 / JCM 10044 / NBRC 100330 / Delta H) GN=queC PE=3 SV=1	81.82	2e-102	D9PXX3	D9PXX3_METTM 7-cyano-7-deazaguanine synthase OS=Methanothermobacter marburgensis (strain DSM 2133 / 14651 / NBRC 100331 / OCM 82 / Marburg) GN=queC PE=3 SV=1	MTH1108	452	1e-127	COG0603	Predicted PP-loop superfamily ATPase	R	General function prediction only ;
88	gi|2622605|gb|AAB85964.1|	conserved protein [Methanothermobacter thermautotrophicus str. Delta H] >gi|15679486|ref|NP_276603.1| hypothetical protein MTH1489 [Methanothermobacter thermautotrophicus str. Delta H]	30541	MRLGFSTLALFMEPLENILQKAEDDGFELVELLCEGPYWPRRLLQDGDSLEVFESFDLEVLIHAPTIDLNPASMNRGIREETGRQMVETIELASRIGATTVTTHPGVVHRREDRIRSAALQFALETLGECVEYAEDLSIKFSVENMPGRFSYLCNNPAEHERFVEKCGSYATVDIGHANTTGRLQDFLEIKRTAHYHISDNNGKRDQHLPLGEVTVDLKLLGSIERGVIELNSYDGVIRSRRILEEVVR	252	20.5	-	33	33	6	6	0.907	0.897	25	25	-	-	0.931	0.673	25	25	-	-	1.008	0.802	25	25	-	-	gi|2622605|gb|AAB85964.1|	100	4e-143	gi|2622605|gb|AAB85964.1|	conserved protein [Methanothermobacter thermautotrophicus str. Delta H]	32.83	4e-28	sp|Q58707|Y1311_METJA	Uncharacterized protein MJ1311 OS=Methanocaldococcus jannaschii (strain ATCC 43067 / DSM 2661 / JAL-1 / JCM 10045 / NBRC 100440) GN=MJ1311 PE=4 SV=1	100	7e-143	O27533	O27533_METTH Conserved protein OS=Methanothermobacter thermautotrophicus (strain ATCC 29096 / DSM 1053 / JCM 10044 / NBRC 100330 / Delta H) GN=MTH_1489 PE=4 SV=1	MTH1489	511	6e-145	COG1082	Sugar phosphate isomerases/epimerases	G	Carbohydrate transport and metabolism ;
89	gi|2621785|gb|AAB85204.1|	unknown [Methanothermobacter thermautotrophicus str. Delta H] >gi|15678726|ref|NP_275842.1| hypothetical protein MTH699 [Methanothermobacter thermautotrophicus str. Delta H]	22063	MYLGRVFPMELKKVKIESWEDINLILGQSHFIKTVEDIYEAIVNTVPQAKFGIAFAEASGDCLVRRAGNDEELEELAAETMLEIAAGHSFIVFLKDAFPINVLQRIKDVPEVVNIYCATANPVEVIIAETDQGRGILGVIDGNSPGEIEGDEDIAARKKFLRVIGYKF	853	45.2	-	26	23	7	6	0.851	1.05	17	20	*	-	1.096	1.383	19	19	*	*	1.228	1.241	20	19	-	-	gi|2621785|gb|AAB85204.1|	100	3e-81	gi|15678726|ref|NP_275842.1|	hypothetical protein MTH699 [Methanothermobacter thermautotrophicus str. Delta H] >gi|2621785|gb|AAB85204.1| unknown [Methanothermobacter thermautotrophicus str. Delta H]	-	-	-	-	100	5e-81	O26795	O26795_METTH Putative uncharacterized protein OS=Methanothermobacter thermautotrophicus (strain ATCC 29096 / DSM 1053 / JCM 10044 / NBRC 100330 / Delta H) GN=MTH_699 PE=4 SV=1	MTH699	340	7e-94	COG1839	Uncharacterized conserved protein	S	Function unknown ;
90	gi|3122835|sp|O26360.1|RS6E_METTH	RecName: Full=30S ribosomal protein S6e >gi|2621310|gb|AAB84766.1| ribosomal protein S6 [Methanothermobacter thermautotrophicus str. Delta H] >gi|15678288|ref|NP_275403.1| 30S ribosomal protein S6 [Methanothermobacter thermautotrophicus str. Delta H	17715	MAFKVVISDKEKSVQMEVDPSESRGLIGLTIGDEFDGSIIGLSGYKLKITGGSDKNGFPMKKTVPGARRIRSLVSGGVGYKPRRDGERRRKTFRGNTISDDIVQINTVVIEKGEKPLEELLGADEE	1599	40.5	-	79	79	5	5	0.886	0.992	72	72	*	-	0.967	1.007	72	72	-	-	1.056	1.032	71	71	*	-	gi|3122835|sp|O26360.1|RS6E_METTH	100	1e-55	gi|15678288|ref|NP_275403.1|	30S ribosomal protein S6 [Methanothermobacter thermautotrophicus str. Delta H] >gi|3122835|sp|O26360.1|RS6E_METTH RecName: Full=30S ribosomal protein S6e >gi|2621310|gb|AAB84766.1| ribosomal protein S6 [Methanothermobacter thermautotrophicus str. Delta H]	100	4e-57	sp|O26360|RS6E_METTH	30S ribosomal protein S6e OS=Methanothermobacter thermautotrophicus (strain ATCC 29096 / DSM 1053 / JCM 10044 / NBRC 100330 / Delta H) GN=rps6e PE=3 SV=1	92.06	2e-51	D9PVQ7	D9PVQ7_METTM 30S ribosomal protein S6e OS=Methanothermobacter marburgensis (strain DSM 2133 / 14651 / NBRC 100331 / OCM 82 / Marburg) GN=rps6e PE=3 SV=1	MTH260	246	5e-66	COG2125	Ribosomal protein S6E (S10)	J	Translation, ribosomal structure and biogenesis ;
91	gi|38258666|sp|O26311.1|Y209_METTH	RecName: Full=Uncharacterized HAD-hydrolase MTH_209 >gi|2621255|gb|AAB84715.1| conserved protein [Methanothermobacter thermautotrophicus str. Delta H] >gi|15678237|ref|NP_275352.1| hypothetical protein MTH209 [Methanothermobacter thermautotrophicus	30980	MLKAVFFDIDDTLYDTSGFAKLARKAALNVMIDAGLPLTQEEAYKLLREIISEKGSNYDRHFNVLTKTVFGEEKPLLIALGMITYHNVKFALLRPFPNTTSTLIDLKSKGYRLGVISNGITIKQWEKLIRLGIHHFFDEVVTSDEVGFEKPNIRIFEEALRRMGCKPERSVMVGNKFNEDILGATNAGMSAILVNSELTEAERDHVEKNGLDVTVIDDISQLKEIL	215	29.2	-	22	22	6	6	0.994	0.856	18	18	-	-	1.03	0.787	18	18	-	*	0.981	0.869	18	18	-	*	gi|38258666|sp|O26311.1|Y209_METTH	100	2e-128	gi|38258666|sp|O26311.1|Y209_METTH	RecName: Full=Uncharacterized HAD-hydrolase MTH_209 >gi|2621255|gb|AAB84715.1| conserved protein [Methanothermobacter thermautotrophicus str. Delta H]	100	1e-129	sp|O26311|Y209_METTH	Uncharacterized HAD-hydrolase MTH_209 OS=Methanothermobacter thermautotrophicus (strain ATCC 29096 / DSM 1053 / JCM 10044 / NBRC 100330 / Delta H) GN=MTH_209 PE=3 SV=1	94.69	8e-122	D9PVK5	D9PVK5_METTM Predicted hydrolase OS=Methanothermobacter marburgensis (strain DSM 2133 / 14651 / NBRC 100331 / OCM 82 / Marburg) GN=MTBMA_c06580 PE=4 SV=1	MTH209	461	3e-130	COG1011	Predicted hydrolase (HAD superfamily)	R	General function prediction only ;
92	gi|2622527|gb|AAB85892.1|	ATP-dependent RNA helicase, eIF-4A family [Methanothermobacter thermautotrophicus str. Delta H] >gi|15679414|ref|NP_276531.1| Hef nuclease [Methanothermobacter thermautotrophicus str. Delta H]	101847	MARYIEHPLIKPEKIEARTYQQLLAADVIRKGNSMIVAPTALGKTVVAVLVAAERLRKYRGSKVLILSPSKPLAIQHEESFREFMLATCTSLTGSIKPEERKERWIKSQIISATPQTVESDILAGRYDLRDVSLIVFDECHRAVGSYSYVFLASNYIQNARHPLILGLTASPGADEDKIKTVCENLFMNEVVVKTEGDPDVRPYLKPIKIEWVKVRMTPELEDIRELLRKVLKNRLKMLKNLGVIDTISVGKKDLLKARGRVQNRIARSTSPPRACYRAISLLASCINVEHALELLETQGIRPLHQYLLRLKEKKTKAAKGLLADPDFTRAMHLTRRAMMSGVEHPKLDRLMEILKRELKGDEARIIVFTQFRDTLEEIYQRCKREGINAVKFYGQNSR…	957	33.5	-	57	57	21	21	1.022	1.189	48	48	-	-	1.415	1.269	48	47	-	*	1.331	1.22	49	49	-	-	gi|2622527|gb|AAB85892.1|	100	0	gi|15679414|ref|NP_276531.1|	Hef nuclease [Methanothermobacter thermautotrophicus str. Delta H] >gi|2622527|gb|AAB85892.1| ATP-dependent RNA helicase, eIF-4A family [Methanothermobacter thermautotrophicus str. Delta H]	45.21	4e-42	sp|Q58900|Y1505_METJA	Putative ATP-dependent RNA helicase MJ1505 OS=Methanocaldococcus jannaschii (strain ATCC 43067 / DSM 2661 / JAL-1 / JCM 10045 / NBRC 100440) GN=MJ1505 PE=3 SV=2	100	0	O27466	O27466_METTH ATP-dependent RNA helicase, eIF-4A family OS=Methanothermobacter thermautotrophicus (strain ATCC 29096 / DSM 1053 / JCM 10044 / NBRC 100330 / Delta H) GN=MTH_1415 PE=4 SV=1	MTH1415_1	1082	0	COG1111	ERCC4-like helicases	L	Replication, recombination and repair ;
93	gi|2622820|gb|AAB86162.1|	unknown [Methanothermobacter thermautotrophicus str. Delta H] >gi|15679684|ref|NP_276801.1| hypothetical protein MTH1690 [Methanothermobacter thermautotrophicus str. Delta H]	11026	MDCRERIEKDLELLEKNLMEMKSIKLSDDEEAVVERALNYRDDSVYYLEKGDHITSFGCITYAHGLLDSLRMLHRII	95	49.4	1	5	5	4	4	1.025	1.155	4	4	-	-	0.746	0.676	4	4	-	-	0.764	0.667	4	4	*	-	gi|2622820|gb|AAB86162.1|	100	2e-26	gi|15679684|ref|NP_276801.1|	hypothetical protein MTH1690 [Methanothermobacter thermautotrophicus str. Delta H] >gi|2622820|gb|AAB86162.1| unknown [Methanothermobacter thermautotrophicus str. Delta H]	-	-	-	-	100	3e-26	O27725	O27725_METTH Putative uncharacterized protein OS=Methanothermobacter thermautotrophicus (strain ATCC 29096 / DSM 1053 / JCM 10044 / NBRC 100330 / Delta H) GN=MTH_1690 PE=1 SV=1	MTH1690	154	2e-38	COG1849	Uncharacterized protein conserved in archaea	S	Function unknown ;
94	gi|2622669|gb|AAB86022.1|	NADP-reducing hydrogenase, subunit A [Methanothermobacter thermautotrophicus str. Delta H] >gi|15679544|ref|NP_276661.1| NADH dehydrogenase subunit E [Methanothermobacter thermautotrophicus str. Delta H]	19502	MDEELKRIFAGYTGHKSEIIPILQDIQDAYGYLPEDALEEVASFTGVSRAHLYGVATFYAQFRFKPRGRKHIMVCTGTACHVSGAEQVLDALERHLGIEEGDVTDDMEYSLESVGCIGCCSLAPCAMVNDEVVSRIKPSRVGKIFPKKS	35	6	-	2	2	1	1	0.977	0.682	2	2	-	-	0.7	0.373	2	2	*	*	0.716	0.549	2	2	-	-	gi|2622669|gb|AAB86022.1|	100	1e-82	gi|15679544|ref|NP_276661.1|	NADH dehydrogenase subunit E [Methanothermobacter thermautotrophicus str. Delta H] >gi|2622669|gb|AAB86022.1| NADP-reducing hydrogenase, subunit A [Methanothermobacter thermautotrophicus str. Delta H]	40.16	1e-23	sp|Q46505|HNDA_DESFR		100	2e-82	O27591	O27591_METTH NADP-reducing hydrogenase, subunit A OS=Methanothermobacter thermautotrophicus (strain ATCC 29096 / DSM 1053 / JCM 10044 / NBRC 100330 / Delta H) GN=MTH_1548 PE=4 SV=1	MTH1548	308	2e-84	COG1905	NADH:ubiquinone oxidoreductase 24 kD subunit	C	Energy production and conversion ;
95	gi|2622163|gb|AAB85554.1|	conserved protein [Methanothermobacter thermautotrophicus str. Delta H] >gi|15679076|ref|NP_276193.1| hypothetical protein MTH1065 [Methanothermobacter thermautotrophicus str. Delta H]	19631	MYRRILIPTDGSGDARKATRHAFHIAGMSGADILAISVVDTSYRKIWDEDISRRLEEILKKQAEKAISILKEEFSSQQELGHMTETRLDTVILEGNPAEVILEVMEDEDVDLVVMGSSGKHGLDRIISGSITRKVLKSATKPMMVVG	144	42.2	-	22	22	6	6	1.016	1.228	15	16	-	-	1.019	1.256	16	16	-	-	1.011	1.059	16	16	-	-	gi|2622163|gb|AAB85554.1|	100	6e-67	gi|2622163|gb|AAB85554.1|	conserved protein [Methanothermobacter thermautotrophicus str. Delta H]	38.1	3e-14	sp|Q57951|Y531_METJA	Universal stress protein MJ0531 OS=Methanocaldococcus jannaschii (strain ATCC 43067 / DSM 2661 / JAL-1 / JCM 10045 / NBRC 100440) GN=MJ0531 PE=3 SV=1	100	9e-67	O27137	O27137_METTH Conserved protein OS=Methanothermobacter thermautotrophicus (strain ATCC 29096 / DSM 1053 / JCM 10044 / NBRC 100330 / Delta H) GN=MTH_1065 PE=4 SV=1	MTH1065	295	2e-80	COG0589	Universal stress protein UspA and related nucleotide-binding proteins	T	Signal transduction mechanisms ;
96	gi|2622491|gb|AAB85858.1|	heterodisulfide reductase, subunit A [Methanothermobacter thermautotrophicus str. Delta H] >gi|15679380|ref|NP_276497.1| heterodisulfide reductase subunit A [Methanothermobacter thermautotrophicus str. Delta H]	89341	MLDTPMQGDLMAEEKKEETMEEPRIGVYVCHCGVNIGGVVDIEAVRDYAAKLPNVVVSKDYKYYCSDPGQLEIQKDIKELGLNRVVVAACSPRLHEPTFRRCVEEAGLNQFLFEFANLREQDSWVHMDDPEGATEKAKDLVRMAVAKARLLEPLEASKVSVDDKALVIGGGVAGIQTALDLADMGFKTYMVEKRPSISGRMGQLDKTFPTLDCSMCILAPKMVDVGKHDNIELITYAEVKEVDGYIGNFKVKIEKKPRYIDEDLCTGCGSCVEVCPIEMPNYFDEGIGMTKAVYIPFPQAVPLCATIDKDYCIECMLCDEICERGAVKHDQEPEEIEIEVGTIIVATGYDAYDPTEKLEYGYGRHTNVITGLELERMINASGPTDGKVIKPSDGEKPKR…	18756	66.4	1	1511	1511	42	42	1.011	1.022	1240	1236	-	-	0.758	0.816	1231	1237	-	-	0.748	0.791	1248	1244	-	-	gi|2622491|gb|AAB85858.1|	100	0	gi|41017065|sp|O27434.2|HDRA_METTH	RecName: Full=CoB--CoM heterodisulfide reductase iron-sulfur subunit A	100	0	sp|O27434|HDRA_METTH	CoB--CoM heterodisulfide reductase iron-sulfur subunit A OS=Methanothermobacter thermautotrophicus (strain ATCC 29096 / DSM 1053 / JCM 10044 / NBRC 100330 / Delta H) GN=hdrA PE=3 SV=2	83.49	0	E3GXF5	E3GXF5_METFV CoB--CoM heterodisulfide reductase subunit A OS=Methanothermus fervidus (strain ATCC 43054 / DSM 2088 / JCM 10308 / V24 S) GN=Mfer_0184 PE=4 SV=1	MTH1381	1367	0	COG1148	Heterodisulfide reductase, subunit A and related polyferredoxins	C	Energy production and conversion ;
97	gi|2621097|gb|AAB84567.1|	unknown [Methanothermobacter thermautotrophicus str. Delta H] >gi|15678089|ref|NP_275203.1| hypothetical protein MTH60 [Methanothermobacter thermautotrophicus str. Delta H]	20620	MINMREKLMGVIPLMVALVFVVAIGAYSSPSYAATASQTVTVTVPEAISIVVPNVNFGSIAAGSEGTSPAFTVSNTGNVKIDLYVKADASAFTSPTATDTIPITGFNIFSNVTGNYQNITTSSLKIYDNMNKASQGAGTPTTWTTTLRLFVPPFTEDGTYTITNTYTAVKHNSPAP	3424	29	-	302	302	4	4	0.812	0.72	228	225	-	-	0.839	0.643	224	229	-	-	1.006	0.874	230	228	-	-	gi|2621097|gb|AAB84567.1|	100	1e-77	gi|15678089|ref|NP_275203.1|	hypothetical protein MTH60 [Methanothermobacter thermautotrophicus str. Delta H] >gi|2621097|gb|AAB84567.1| unknown [Methanothermobacter thermautotrophicus str. Delta H]	-	-	-	-	100	2e-77	O26166	O26166_METTH Putative uncharacterized protein OS=Methanothermobacter thermautotrophicus (strain ATCC 29096 / DSM 1053 / JCM 10044 / NBRC 100330 / Delta H) GN=MTH_60 PE=4 SV=1	-	-	-	-	-	-	-
98	gi|12230627|sp|O26267.1|SRP19_METTH	RecName: Full=Signal recognition particle 19 kDa protein; Short=SRP19 >gi|2621207|gb|AAB84671.1| signal recognition particle 19 kDa protein [Methanothermobacter thermautotrophicus str. Delta H] >gi|15678193|ref|NP_275308.1| signal recognition partic	12658	MNLIIWPTYLDSRKSRSEGRRVPLEYAVESPTASEILRAARKLQLEASMESDRAYPPSWWESSGRVVVEYNGKKSELLPKIARLVRSSRKR	456	46.2	-	31	31	5	5	1.045	1.045	28	28	-	-	0.807	0.807	28	28	-	-	0.82	0.827	28	28	*	-	gi|12230627|sp|O26267.1|SRP19_METTH	100	1e-43	gi|15678193|ref|NP_275308.1|	signal recognition particle 19 kDa protein [Methanothermobacter thermautotrophicus str. Delta H] >gi|12230627|sp|O26267.1|SRP19_METTH RecName: Full=Signal recognition particle 19 kDa protein; Short=SRP19 >gi|2621207|gb|AAB84671.1| signal recognition particle 19 kDa protein [Methanothermobacter thermautotrophicus str. Delta H]	100	6e-45	sp|O26267|SRP19_METTH	Signal recognition particle 19 kDa protein OS=Methanothermobacter thermautotrophicus (strain ATCC 29096 / DSM 1053 / JCM 10044 / NBRC 100330 / Delta H) GN=srp19 PE=3 SV=1	82.95	6e-34	D9PVG3	D9PVG3_METTM Signal recognition particle 19 kDa protein OS=Methanothermobacter marburgensis (strain DSM 2133 / 14651 / NBRC 100331 / OCM 82 / Marburg) GN=srp19 PE=3 SV=1	MTH165	179	1e-45	COG1400	Signal recognition particle 19 kDa protein	U	Intracellular trafficking, secretion, and vesicular transport ;
99	gi|2621905|gb|AAB85314.1|	conserved protein [Methanothermobacter thermautotrophicus str. Delta H] >gi|15678836|ref|NP_275953.1| hypothetical protein MTH814 [Methanothermobacter thermautotrophicus str. Delta H]	13375	MSGMEVKDINGNVLTVGMAVRYTGTGTTGEISAIKVEDGEGWVRLEDSDLWYNTGYLEVVDKSELRRAVRKGGRGDTIDRIRKMKEDFEDVDMGSEVCDGGG	412	53.9	-	20	20	5	5	1.098	0.704	19	19	-	*	0.996	0.639	19	19	-	*	1.031	0.848	19	18	-	*	gi|2621905|gb|AAB85314.1|	100	1e-49	gi|2621905|gb|AAB85314.1|	conserved protein [Methanothermobacter thermautotrophicus str. Delta H]	-	-	-	-	100	2e-49	O26905	O26905_METTH Conserved protein OS=Methanothermobacter thermautotrophicus (strain ATCC 29096 / DSM 1053 / JCM 10044 / NBRC 100330 / Delta H) GN=MTH_814 PE=4 SV=1	MTH814	199	9e-52	COG4014	Uncharacterized protein conserved in archaea	S	Function unknown ;
100	gi|6685297|sp|O27509.1|COBB_METTH	RecName: Full=Probable cobyrinic acid A,C-diamide synthase >gi|2622574|gb|AAB85935.1| cobyrinic acid a,c-diamide synthase [Methanothermobacter thermautotrophicus str. Delta H] >gi|15679457|ref|NP_276574.1| cobyrinic acid a,c-diamide synthase [Methan	53855	MRVVLAGTGSAVGKTTIATGIMKALSGRGVQPFKVGPDYIDPSYHTMATGNTSRNIDSFFMTEAQIREAFTRAMKLSGSRMGIIEGVRGLYEGISPIGDTGSTASVAKALDAPVVLIINSRSLVKSAAAMVLGFRSLDREVKIEGVILNQVKNRRHYLKTRRAVEELTGTAVIGGIPRSSELEVEQRHLGLVPAVERDTIAAQIEKWGLAMEEYIDLEALQDIMSSAGKIRGERQPLWQRGNRKRVRIGVAIDEAFNFYYQENIEALEDNAASVVPFSPIHDEELPDVDAVYIGGGYPEIFAAELESNTSMRKSIQRFHADGRPIFGECGGLMYLMSSIDEREMCGVFPHPAEMTGRVQGLSYVIAEAVMDNLITEAGDKFRGHEFHYSRVLGASGGKF…	899	30.9	-	45	45	13	13	1.006	0.991	40	40	-	-	0.722	0.655	40	38	*	-	0.662	0.707	40	40	-	-	gi|6685297|sp|O27509.1|COBB_METTH	100	0	gi|15679457|ref|NP_276574.1|	cobyrinic acid a,c-diamide synthase [Methanothermobacter thermautotrophicus str. Delta H] >gi|6685297|sp|O27509.1|COBB_METTH RecName: Full=Probable cobyrinic acid A,C-diamide synthase >gi|2622574|gb|AAB85935.1| cobyrinic acid a,c-diamide synthase [Methanothermobacter thermautotrophicus str. Delta H]	100	0	sp|O27509|COBB_METTH	Probable cobyrinic acid A,C-diamide synthase OS=Methanothermobacter thermautotrophicus (strain ATCC 29096 / DSM 1053 / JCM 10044 / NBRC 100330 / Delta H) GN=cobB PE=3 SV=1	83.67	0	D9PYW1	D9PYW1_METTM Predicted cobyrinic acid a,c-diamide synthase OS=Methanothermobacter marburgensis (strain DSM 2133 / 14651 / NBRC 100331 / OCM 82 / Marburg) GN=cbiA PE=3 SV=1	MTH1460	916	0	COG1797	Cobyrinic acid a,c-diamide synthase	H	Coenzyme transport and metabolism ;
101	gi|2621288|gb|AAB84745.1|	unknown [Methanothermobacter thermautotrophicus str. Delta H] >gi|15678267|ref|NP_275382.1| hypothetical protein MTH239 [Methanothermobacter thermautotrophicus str. Delta H]	27821	MFSLWISGDDMLPERSELLSFLSELGVDTRFVSVTPGEVLINNLRFSRFSRRREELFRERFPDVDVVRSKVFQKICSRASRVLSSNLRPRSEVRIDAEGEMATVLHIILEPYTRKYGIGIGEGDVRVLPGTLDHSIAAAIEDMLSGERIGYHLRSTPLQIYPLSGVPAEWIEAWRGTRIEVTGNPLVKEFLEFFDGNIPQFRDKMKRSLEYLGELAEAGGGPQSPY	89	13.7	-	12	11	4	3	1.026	0.938	5	5	-	-	0.788	0.901	5	5	-	-	0.837	0.905	5	5	*	-	gi|2621288|gb|AAB84745.1|	100	5e-98	gi|15678267|ref|NP_275382.1|	hypothetical protein MTH239 [Methanothermobacter thermautotrophicus str. Delta H] >gi|2621288|gb|AAB84745.1| unknown [Methanothermobacter thermautotrophicus str. Delta H]	-	-	-	-	100	8e-98	O26341	O26341_METTH Putative uncharacterized protein OS=Methanothermobacter thermautotrophicus (strain ATCC 29096 / DSM 1053 / JCM 10044 / NBRC 100330 / Delta H) GN=MTH_239 PE=4 SV=1	-	-	-	-	-	-	-
102	gi|2622326|gb|AAB85705.1|	pantothenate metabolism flavoprotein [Methanothermobacter thermautotrophicus str. Delta H] >gi|15679227|ref|NP_276344.1| pantothenate metabolism flavoprotein [Methanothermobacter thermautotrophicus str. Delta H]	47631	MEIILCVTGSVAAIEAVKLARELGRQGAEVKCFMSEDACRIIHPYAMEFATGSKPVLELTGEIEHVKYAGADLILVAPATANIIGKLAYRLADNPISSLLLTASGMGTPIVMVPSMHEAMYAAAAENIMRLKEEGVIFIEPRMDEGKAKFPDIDTIVLEAMRQTSSQRLQGKRVLVSLGGTYEPIDPVRGITNRSSGKMGLAIARRAYIEGADVTVVAGTVSVEIPPQLRSFRAETAEEMAERVRELVADHDVFISAAAVADFKPVYTERKISSSEEFSVELRPNPKVIGIAREINPEAFIVGFKAEYDVDNEALVESARKQIRESGVDMVVANDVSVEGFGSDRNRAIIVSDMVTELPLMEKEELASIIIDEVIRKVGDSLDQLL	1921	37.3	-	88	88	12	12	1.004	1.108	80	79	-	*	0.793	0.934	81	80	-	-	0.799	0.833	80	80	-	-	gi|2622326|gb|AAB85705.1|	100	0	gi|15679227|ref|NP_276344.1|	pantothenate metabolism flavoprotein [Methanothermobacter thermautotrophicus str. Delta H] >gi|2622326|gb|AAB85705.1| pantothenate metabolism flavoprotein [Methanothermobacter thermautotrophicus str. Delta H]	39.63	5e-68	sp|Q58323|COABC_METJA	Coenzyme A biosynthesis bifunctional protein CoaBC OS=Methanocaldococcus jannaschii (strain ATCC 43067 / DSM 2661 / JAL-1 / JCM 10045 / NBRC 100440) GN=coaBC PE=3 SV=1	100	0	O27284	O27284_METTH Pantothenate metabolism flavoprotein OS=Methanothermobacter thermautotrophicus (strain ATCC 29096 / DSM 1053 / JCM 10044 / NBRC 100330 / Delta H) GN=MTH_1216 PE=4 SV=1	MTH1216	773	0	COG0452	Phosphopantothenoylcysteine synthetase/decarboxylase	H	Coenzyme transport and metabolism ;
103	gi|2622141|gb|AAB85533.1|	unknown [Methanothermobacter thermautotrophicus str. Delta H] >gi|15679055|ref|NP_276172.1| hypothetical protein MTH1037 [Methanothermobacter thermautotrophicus str. Delta H]	44344	MLIAQNNLQFILEVAVIIHVGIILLFNVVAAPLSLVMFLGTVLTVALALIFSLDAAFLLLPFLSHHEFTHPFGPFAVLFWVTMVASSNLLTEAGIGSASVKKLSLLLFFVIAISGGLMHRSFLVLWLLGWAFGYLLMSKSFRRSTKITKKSVLSFILAGAGAFALMEFLSKVLNKSVLSPMLRITRLEENTVPSLSLVLKNTTFWGHVQGSCYWKSACLGGADGYITLPITMIQNLGLPYHIFYGVLVVKKDYIDYMLPGIFAVAFDAGFFGLLFLLFWVMIVTFCGLSVLRRYQEQRLNGSRMYLGREALLIGSLAAFLSQSLMGLFIFNRSFNSSALLTYIIISALVMAHTVTIKRTIS	21	3.6	-	5	2	2	1	1.319	1.037	2	2	-	-	1.719	1.067	2	2	-	-	1.303	1.032	2	2	-	-	gi|2622141|gb|AAB85533.1|	100	0	gi|15679055|ref|NP_276172.1|	hypothetical protein MTH1037 [Methanothermobacter thermautotrophicus str. Delta H] >gi|2622141|gb|AAB85533.1| unknown [Methanothermobacter thermautotrophicus str. Delta H]	-	-	-	-	100	0	O27116	O27116_METTH Putative uncharacterized protein OS=Methanothermobacter thermautotrophicus (strain ATCC 29096 / DSM 1053 / JCM 10044 / NBRC 100330 / Delta H) GN=MTH_1037 PE=4 SV=1	-	-	-	-	-	-	-
104	gi|2622274|gb|AAB85657.1|	methyl coenzyme M reductase I, beta subunit [Methanothermobacter thermautotrophicus str. Delta H] >gi|15679179|ref|NP_276296.1| methyl coenzyme M reductase I subunit beta [Methanothermobacter thermautotrophicus str. Delta H]	55826	MIVRREKMAKFEDKVDLYDDRGNLVEEQVPLEALSPLRNPAIKSIVQGIKRTVAVNLEGIENALKTAKVGGPACKIMGRELDLDIVGNAESIAAAAKEMIQVTEDDDTKVELLGGGKRALVQVPSARFDVAAEYSAAPLVTATAFVQAIINEFDVSMYDANMVKAAVLGRYPQSVEYMGANIATMLDIPQKLEGPGYALRNIMVNHVVAATLKNTLQAAALSTILEQTAMFEMGDAVGAFERMHLLGLAYQGMNADNLVFDLVKANGKEGTVGSVIADLVERALEDGVIKVEKELTDYKVYGTDDLAMWNAYAAAGLMAATMVNQGAARAAQGVSSTLLYYNDLIEFETGLPGVDFGKVEGTAVGFSFFSHSIYGGGGPGIFNGNHIVTRHSKGFAIPC…	11569	48.4	1	870	870	27	27	1.005	0.879	677	660	-	-	1.041	0.943	676	673	-	-	1.031	1.071	684	672	-	-	gi|2622274|gb|AAB85657.1|	100	0	gi|15679179|ref|NP_276296.1|	methyl coenzyme M reductase I subunit beta [Methanothermobacter thermautotrophicus str. Delta H] >gi|2622274|gb|AAB85657.1| methyl coenzyme M reductase I, beta subunit [Methanothermobacter thermautotrophicus str. Delta H]	100	0	sp|O27236|MCRB_METTH	Methyl-coenzyme M reductase I subunit beta OS=Methanothermobacter thermautotrophicus (strain ATCC 29096 / DSM 1053 / JCM 10044 / NBRC 100330 / Delta H) GN=mcrB PE=1 SV=3	83.97	0	E3GZ55	E3GZ55_METFV Methyl-coenzyme M reductase, beta subunit OS=Methanothermus fervidus (strain ATCC 43054 / DSM 2088 / JCM 10308 / V24 S) GN=Mfer_0788 PE=4 SV=1	MTH1168	912	0	COG4054	Methyl coenzyme M reductase, beta subunit	H	Coenzyme transport and metabolism ;
105	gi|2621548|gb|AAB84984.1|	sulfate transport system permease protein [Methanothermobacter thermautotrophicus str. Delta H] >gi|15678506|ref|NP_275621.1| sulfate transport system permease [Methanothermobacter thermautotrophicus str. Delta H]	26911	MLHGDRNLNEILTGFIRALELMASLDPELMDITARTLMISLSSTGIAAVVAVPLASVIDSREFRGRRFIINIIQTLYSMPTVLVGLFVFLLISRSGPLGSFNLLFTPAGMILGQSILILPLVTGFSLTALRSVKPELRDLARSLGATEYQVMMKVITEARYAVMAAIILGFGRAISEVGVAIMLGGNIRGFTRVITTAISLETSKGNIELSIALGIILLLISLMVNTALNHFQEK	90	18.3	-	6	6	3	3	1.275	1.205	5	5	-	-	1.581	1.062	5	5	*	-	1.173	1.026	6	6	-	-	gi|2621548|gb|AAB84984.1|	100	5e-117	gi|15678506|ref|NP_275621.1|	sulfate transport system permease [Methanothermobacter thermautotrophicus str. Delta H] >gi|2621548|gb|AAB84984.1| sulfate transport system permease protein [Methanothermobacter thermautotrophicus str. Delta H]	44.02	5e-33	sp|D4GSY8|ANTRP_HALVD		100	8e-117	O26578	O26578_METTH Sulfate transport system permease protein OS=Methanothermobacter thermautotrophicus (strain ATCC 29096 / DSM 1053 / JCM 10044 / NBRC 100330 / Delta H) GN=MTH_478 PE=3 SV=1	MTH478	457	8e-129	COG4662	ABC-type tungstate transport system, periplasmic component	H	Coenzyme transport and metabolism ;
106	gi|2621580|gb|AAB85014.1|	conserved protein [Methanothermobacter thermautotrophicus str. Delta H] >gi|15678536|ref|NP_275651.1| hypothetical protein MTH508 [Methanothermobacter thermautotrophicus str. Delta H]	22081	MGVLLLAVMVSGCTTTTETGNTTVPDIPYRTYSDSEISFRYPESWTSENLTVQTPNTIAAVADPASVESSGNIVTLVIIQSIPLPSGKTLKDVYDETYRSFEQQSGYQLISERTLTIDGVTAYENIHRINVDGVTKQERATWLEKNGKIYVILCGTSPERFDTENRNFDLITYSFQVK	42	10.7	-	4	4	2	2	0.897	1.074	2	2	-	-	0.924	1.018	2	2	*	-	1.03	0.951	2	2	-	-	gi|2621580|gb|AAB85014.1|	100	1e-92	gi|2621580|gb|AAB85014.1|	conserved protein [Methanothermobacter thermautotrophicus str. Delta H]	-	-	-	-	100	2e-92	O26608	O26608_METTH Conserved protein OS=Methanothermobacter thermautotrophicus (strain ATCC 29096 / DSM 1053 / JCM 10044 / NBRC 100330 / Delta H) GN=MTH_508 PE=4 SV=1	-	-	-	-	-	-	-
107	gi|3334383|sp|O27696.1|TRPB1_METTH	RecName: Full=Tryptophan synthase beta chain 1 >gi|2622787|gb|AAB86131.1| tryptophan synthase, beta subunit [Methanothermobacter thermautotrophicus str. Delta H] >gi|15679654|ref|NP_276771.1| tryptophan synthase subunit beta [Methanothermobacter the	47234	MIMDGKFGKYGGIFVPELLIPALEELERAFLHYRDDRKFMAELEYHLREYAGKPTGLYYARNLSEKLGCRVYLKREDMLHTGAHKINNTIGQALLARYMGKTRIIAETGAGQHGIATAAAGALFGMDVDIYMGTEDVERQKLNVFRMEVSGAEVIPVDSGSRTLKDAINEAMRDWISNVDDTHYLIGSTMGPHPYPTMVKHFQSVIGREAREQILEVEGELPDTVIACVGGGSNAIGIFSAFMDDDVELIGAEGGGEGIESGNHGATLSAGSEGILHGSLSYVLQDGDGQISEAHSVSAGLDYPGVGPEHAHLMDTGRARYEPVTDTEALRGFRLLSRYEGIMPALESAHAIACLERYAEKPENRGKTVIVNLSGRGDKDMFMVAGLLGVGV	1392	34.9	-	94	94	14	14	0.958	0.827	68	66	-	-	1.309	1.15	70	68	*	-	1.363	1.391	68	68	*	-	gi|3334383|sp|O27696.1|TRPB1_METTH	100	0	gi|15679654|ref|NP_276771.1|	tryptophan synthase subunit beta [Methanothermobacter thermautotrophicus str. Delta H] >gi|3334383|sp|O27696.1|TRPB1_METTH RecName: Full=Tryptophan synthase beta chain 1 >gi|2622787|gb|AAB86131.1| tryptophan synthase, beta subunit [Methanothermobacter thermautotrophicus str. Delta H]	100	0	sp|O27696|TRPB1_METTH	Tryptophan synthase beta chain 1 OS=Methanothermobacter thermautotrophicus (strain ATCC 29096 / DSM 1053 / JCM 10044 / NBRC 100330 / Delta H) GN=trpB1 PE=3 SV=1	77.18	2e-167	E3GX09	E3GX09_METFV Tryptophan synthase beta chain 1 OS=Methanothermus fervidus (strain ATCC 43054 / DSM 2088 / JCM 10308 / V24 S) GN=trpB1 PE=3 SV=1	MTH1659	797	0	COG0133	Tryptophan synthase beta chain	E	Amino acid transport and metabolism ;
108	gi|2622810|gb|AAB86152.1|	ribosomal protein L10a (E.coli ) [Methanothermobacter thermautotrophicus str. Delta H] >gi|15679674|ref|NP_276791.1| 50S ribosomal protein L1 [Methanothermobacter thermautotrophicus str. Delta H]	32868	MNLFFEVHGGFRMQQEIMEAVKKAKELSRPRNFTQSMDVILNIKDLDVNKPENRFDEEVSLPNGRGKDVKIAVIADGELALQAKNAGADLVITKDELEELGKNRKEAKKLANQYEFFVAQADMMPLVGRFMGPVLGPRKKMPKPVPATINPEPILNKLRDTVKVRIKDQPVVHTVVGTEDMDDEKLAENIEAVLQTIDRKLEKGRNQLKSMYVKTTMGPVVRVI	1713	62.5	1	99	99	13	13	0.935	0.896	83	83	-	-	1.174	0.907	83	83	-	-	1.138	0.997	83	83	-	-	gi|2622810|gb|AAB86152.1|	100	7e-125	gi|15679674|ref|NP_276791.1|	50S ribosomal protein L1 [Methanothermobacter thermautotrophicus str. Delta H] >gi|2622810|gb|AAB86152.1| ribosomal protein L10a (E.coli ) [Methanothermobacter thermautotrophicus str. Delta H]	100	9e-118	sp|O27716|RL1_METTH	50S ribosomal protein L1P OS=Methanothermobacter thermautotrophicus (strain ATCC 29096 / DSM 1053 / JCM 10044 / NBRC 100330 / Delta H) GN=rpl1p PE=3 SV=2	98.58	1e-114	D9PUG9	D9PUG9_METTM 50S ribosomal protein L1P OS=Methanothermobacter marburgensis (strain DSM 2133 / 14651 / NBRC 100331 / OCM 82 / Marburg) GN=rpl1p PE=3 SV=1	MTH1680	450	1e-126	COG0081	Ribosomal protein L1	J	Translation, ribosomal structure and biogenesis ;
109	gi|2622771|gb|AAB86116.1|	pyruvate formate-lyase activating enzyme related protein [Methanothermobacter thermautotrophicus str. Delta H] >gi|15679638|ref|NP_276755.1| pyruvate formate-lyase activating enzyme-like protein [Methanothermobacter thermautotrophicus str. Delta H]	45992	MTSGGFRMFRRLEDRCRGCGNCRELKCSENCTGCRACLLVCPEDAILPGEPETKEYTVAVNGRDVRSGGTVGDALEGAGLRRAMIPGEGDVFSPCASGACLACSVSIDGCIAPSCVTPLSEGMVIETAPEPPLRYVSSFGPHTAGGVGTPFSEKTGAPVEVVCFTHGCNLRCPQCQNSQVAFTSQGNLLDPHETAGILMGLESIYRTGTVTISGGECTLNRTWLSTTIRAIRELKGDVNVHVDTNGTILTPEYLDELLDSGMNRIGIDLKGLRPETFMEISGLHDEKTARVYLENSWNAFRYLSENHRDIFMGLGVPYSRSLISMDELSAMASRISSINRDVQVTVLDYRPEFRRRDIERPSEDEMMRVKDVMIDEGLRNVVVQTSAGFR	32	6.7	-	2	2	2	2	1.142	1.144	2	2	-	-	1.048	1.155	2	2	-	-	0.918	1.013	2	2	-	-	gi|2622771|gb|AAB86116.1|	100	0	gi|15679638|ref|NP_276755.1|	pyruvate formate-lyase activating enzyme-like protein [Methanothermobacter thermautotrophicus str. Delta H] >gi|2622771|gb|AAB86116.1| pyruvate formate-lyase activating enzyme related protein [Methanothermobacter thermautotrophicus str. Delta H]	32.52	1e-06	sp|A6UX30|MOAA_META3	Probable molybdenum cofactor biosynthesis protein A OS=Methanococcus aeolicus (strain Nankai-3 / ATCC BAA-1280) GN=moaA PE=3 SV=1	100	0	O27680	O27680_METTH Pyruvate formate-lyase activating enzyme related protein OS=Methanothermobacter thermautotrophicus (strain ATCC 29096 / DSM 1053 / JCM 10044 / NBRC 100330 / Delta H) GN=MTH_1643 PE=4 SV=1	MTH1643_2	537	1e-152	COG0535	Predicted Fe-S oxidoreductases	R	General function prediction only ;
110	gi|2621332|gb|AAB84787.1|	conserved protein [Methanothermobacter thermautotrophicus str. Delta H] >gi|15678309|ref|NP_275424.1| hypothetical protein MTH281 [Methanothermobacter thermautotrophicus str. Delta H]	17509	MQHIYVPYHVRDHPMSSVCERFERELRRGAIQLEVICLLENERYGYEIVKKLKESGFRVEEGTLYPLLRRLEGEGILSSRWSTDDTRPRKYYTVTDYGKRVRKKWLELFRSINRSLEDLTEVDQ	199	35.5	-	16	16	5	5	0.971	0.83	14	14	-	*	0.52	0.676	14	14	*	*	0.561	0.825	13	14	*	*	gi|2621332|gb|AAB84787.1|	100	1e-65	gi|2621332|gb|AAB84787.1|	conserved protein [Methanothermobacter thermautotrophicus str. Delta H]	47.67	8e-10	sp|C0H3S6|YWZG_BACSU	Putative DNA-binding protein ywzG OS=Bacillus subtilis (strain 168) GN=ywzG PE=4 SV=1	100	2e-65	O26381	O26381_METTH Conserved protein OS=Methanothermobacter thermautotrophicus (strain ATCC 29096 / DSM 1053 / JCM 10044 / NBRC 100330 / Delta H) GN=MTH_281 PE=4 SV=1	MTH281	252	9e-68	COG1695	Predicted transcriptional regulators	K	Transcription ;
111	gi|2622048|gb|AAB85447.1|	unknown [Methanothermobacter thermautotrophicus str. Delta H] >gi|15678969|ref|NP_276086.1| hypothetical protein MTH951 [Methanothermobacter thermautotrophicus str. Delta H]	18902	MMDPEDYHRILTELADFRDLDTSTIASLRSSLVELKDRRDQLLEIRKNLKRDIRGVERYYLERMAEVRNDVEELREGSSRLRRIISGNPATAQARAMKQLKMNREALVETYRDLLEYTEELTEHIEDLMIELYEEMKGFLG	90	27.7	-	7	7	4	4	0.928	0.781	6	6	-	-	0.679	0.618	6	6	*	*	0.839	0.867	6	6	-	-	gi|2622048|gb|AAB85447.1|	100	2e-62	gi|15678969|ref|NP_276086.1|	hypothetical protein MTH951 [Methanothermobacter thermautotrophicus str. Delta H] >gi|2622048|gb|AAB85447.1| unknown [Methanothermobacter thermautotrophicus str. Delta H]	-	-	-	-	100	3e-62	O27032	O27032_METTH Putative uncharacterized protein OS=Methanothermobacter thermautotrophicus (strain ATCC 29096 / DSM 1053 / JCM 10044 / NBRC 100330 / Delta H) GN=MTH_951 PE=4 SV=1	-	-	-	-	-	-	-
112	gi|2621260|gb|AAB84720.1|	iron repressor [Methanothermobacter thermautotrophicus str. Delta H] >gi|15678242|ref|NP_275357.1| iron repressor [Methanothermobacter thermautotrophicus str. Delta H]	32332	MNLMKHLSENIEEYLETIYRLSDSRKPVTTTDISREMKIAPASVTQMLKKLDSNGYVKYSPYRGAVLTDRGYRIARRITRKHRLLERFLHDVLGIKRERIHRQACEMEHSLSDDAERALCHLLNMPGECPDEKPIPACEFKFQTCEECIEMKDADIEEIGCRDENLKSLTEMDENQSGRVSFIRGDYRVVRRLMDMGITIGAPLTMIKRAPLSGPIEVEIRGSRVALGRDIADNVFIETEG	501	42.3	-	35	35	9	9	1.069	1.245	32	33	-	-	0.984	1.044	33	33	-	-	0.904	0.938	33	33	*	-	gi|2621260|gb|AAB84720.1|	100	4e-138	gi|15678242|ref|NP_275357.1|	iron repressor [Methanothermobacter thermautotrophicus str. Delta H] >gi|2621260|gb|AAB84720.1| iron repressor [Methanothermobacter thermautotrophicus str. Delta H]	40.37	3e-19	sp|Q57988|Y568_METJA	Uncharacterized HTH-type transcriptional regulator MJ0568 OS=Methanocaldococcus jannaschii (strain ATCC 43067 / DSM 2661 / JAL-1 / JCM 10045 / NBRC 100440) GN=MJ0568 PE=4 SV=1	100	6e-138	O26316	O26316_METTH Iron repressor OS=Methanothermobacter thermautotrophicus (strain ATCC 29096 / DSM 1053 / JCM 10044 / NBRC 100330 / Delta H) GN=MTH_214 PE=4 SV=1	MTH214_1	348	3e-96	COG1321	Mn-dependent transcriptional regulator	K	Transcription ;
113	gi|3219977|sp|O27719.1|Y1684_METTH	RecName: Full=Uncharacterized protein MTH_1684 >gi|2622814|gb|AAB86156.1| conserved protein (contains ferredoxin domain) [Methanothermobacter thermautotrophicus str. Delta H] >gi|15679678|ref|NP_276795.1| hypothetical protein MTH1684 [Methanothermob	50513	MSLWPNRSRNWRVHCDCRGFNLDRHVSEINERILEGDAAVFTADEIKDMVRDGDVPSADEVDVVTTATCGVMSGTAAVMHLRVSEPGSFRKAASVELNGIPAYPGPCPNENLGSVDLFIYGTGHSREDPDYGGGFLFRDLLLGSEVEVRVTSVEGRVVESTVTMDDIETARIVGTRMAFRNYTALVNPGETPVKSIFNAFEMPENCGGLSFSGCGDINPLENDPSMETVHQGTGVLLNGARAIVLGEGTRSSPIKPNLMLSGDLHDMKPRYIGGFRTAAGPEIFNTVAVPVPVTSERVLENLMVLNSDIKLPVADVRDRSRVITEITYEDVWSGDVRPVHHPERCTDCAVCLAARRCPTHAIDNGLDLDRCFGCGVCAWSCPSGAYEMDTGTVRIGELA…	506	34.6	-	32	32	12	12	0.97	0.987	26	26	-	-	0.933	0.839	26	26	-	*	0.912	0.879	25	26	*	*	gi|3219977|sp|O27719.1|Y1684_METTH	100	0	gi|3219977|sp|O27719.1|Y1684_METTH	RecName: Full=Uncharacterized protein MTH_1684 >gi|2622814|gb|AAB86156.1| conserved protein (contains ferredoxin domain) [Methanothermobacter thermautotrophicus str. Delta H]	100	0	sp|O27719|Y1684_METTH	Uncharacterized protein MTH_1684 OS=Methanothermobacter thermautotrophicus (strain ATCC 29096 / DSM 1053 / JCM 10044 / NBRC 100330 / Delta H) GN=MTH_1684 PE=4 SV=1	76.34	1e-177	D9PUH3	D9PUH3_METTM Putative uncharacterized protein OS=Methanothermobacter marburgensis (strain DSM 2133 / 14651 / NBRC 100331 / OCM 82 / Marburg) GN=MTBMA_c02630 PE=4 SV=1	MTH1684_1	686	0	COG1900	Uncharacterized conserved protein	S	Function unknown ;
114	gi|48474250|sp|O26945.1|Y857_METTH	RecName: Full=Protein MTH_857 >gi|2621949|gb|AAB85355.1| conserved protein [Methanothermobacter thermautotrophicus str. Delta H] >gi|15678877|ref|NP_275994.1| hypothetical protein MTH857 [Methanothermobacter thermautotrophicus str. Delta H]	24480	MKYAPLSRDEGRTLVKIARMAIEEHLRGSKNLRLPDDLPDVFRQRRGVFVTLEKKGNLRGCIGYPEPVKPLIDALIEAAISAATGDPRFPPVKPEELDDIDVEVSVLTPPEPLEVESPADYPSLIRVGVDGLIVERGWARGLLLPQVATEWGWDAEEFLCNTCMKAGLPPDCFYDPETRVYRFQAQIFHEDG	367	24.5	-	31	31	6	6	1.004	1.021	28	28	-	-	0.983	1.08	27	28	-	-	1.03	1.111	27	28	-	-	gi|48474250|sp|O26945.1|Y857_METTH	100	1e-106	gi|48474250|sp|O26945.1|Y857_METTH	RecName: Full=Protein MTH_857 >gi|2621949|gb|AAB85355.1| conserved protein [Methanothermobacter thermautotrophicus str. Delta H]	100	6e-108	sp|O26945|Y857_METTH	Protein MTH_857 OS=Methanothermobacter thermautotrophicus (strain ATCC 29096 / DSM 1053 / JCM 10044 / NBRC 100330 / Delta H) GN=MTH_857 PE=3 SV=1	82.7	2e-85	D9PX94	D9PX94_METTM Protein MTBMA_c12540 OS=Methanothermobacter marburgensis (strain DSM 2133 / 14651 / NBRC 100331 / OCM 82 / Marburg) GN=MTBMA_c12540 PE=3 SV=1	MTH857	389	2e-108	COG2078	Uncharacterized conserved protein	S	Function unknown ;
115	gi|2622598|gb|AAB85957.1|	nitrogenase iron-molybdenum cofactor biosynthesis protein NifE homolog [Methanothermobacter thermautotrophicus str. Delta H] >gi|15679479|ref|NP_276596.1| nitrogenase iron-molybdenum cofactor biosynthesis protein NifE-like protein [Methanothermobact	46801	MSWYDMGPVSTCKLFGAVRAVTGIKNAVPLIHGPRGCAYHIGYLLTARGGRRIAVASTELSESDVVFGASEKLRDRIIEVDRTRKPDIIVIMSSCATSIIGEDIGRVADETSELVDAELITVSAGGFESSQGEGYEEVMMALIHKFCWRMEPSSKPSVNIIGEFRGGADLREVRESLSLMGVDVNCVLTSGCSIRDMTMIPAGHLNCSFCDVSGIAPCRFLEENFGTPFIHHPIPIGFSNSLRFYREVLGYLNLDYPINEEFSAFIEERDRIRAELEGLRVAVVSGPTRAVALTEFITELRMKPVLVSMDMIGDYTLENLRGVPGLRSEILVGVDVSDIEEAIIRTEPELILGGLAETRISEVSGAPLIDVMHGSSLTAGFRGAVNLGARMCGAVYGDH…	233	16.7	-	23	23	6	6	1.13	1.083	17	17	-	-	1.102	1.217	17	17	-	-	1.021	1.074	18	18	-	-	gi|2622598|gb|AAB85957.1|	100	0	gi|15679479|ref|NP_276596.1|	nitrogenase iron-molybdenum cofactor biosynthesis protein NifE-like protein [Methanothermobacter thermautotrophicus str. Delta H] >gi|2622598|gb|AAB85957.1| nitrogenase iron-molybdenum cofactor biosynthesis protein NifE homolog [Methanothermobacter thermautotrophicus str. Delta H]	33.62	1e-08	sp|O27566|Y1522_METTH	Uncharacterized protein MTH_1522 OS=Methanothermobacter thermautotrophicus (strain ATCC 29096 / DSM 1053 / JCM 10044 / NBRC 100330 / Delta H) GN=MTH_1522 PE=4 SV=1	100	0	O27526	O27526_METTH Nitrogenase iron-molybdenum cofactor biosynthesis protein NifE homolog OS=Methanothermobacter thermautotrophicus (strain ATCC 29096 / DSM 1053 / JCM 10044 / NBRC 100330 / Delta H) GN=MTH_1482 PE=4 SV=1	MTH1482	810	0	COG2710	Nitrogenase molybdenum-iron protein, alpha and beta chains	C	Energy production and conversion ;
116	gi|2621120|gb|AAB84589.1|	O-linked GlcNAc transferase [Methanothermobacter thermautotrophicus str. Delta H] >gi|15678111|ref|NP_275226.1| O-linked GlcNAc transferase [Methanothermobacter thermautotrophicus str. Delta H]	63017	MNPLKKIKDWIAEGKAGWHLAGGRSSLKQGKYKEALKEFRKALKARPNNPEILHYNAITLLKLKRPEKALECYEKILKNNPKLAEAWNNKGLVLKELGRYDEALECYEKALKINPKYAGAWNNKALVLKELGRYDEALECYEKALQINPKLADAWYNKGSVLIYLKKYKKALKCFEKAIELNPKNYRAWGTKGITLHNLKIYEEALKCYDKVLQLNPQDDKAWNNKGLVFNELGRYDESLECYEKALQINPKLAEAWNNKGVVLSELGRYEEALECYEKALEIDPEDDKTWNNKGLVLEELGKYKDALECFQKALEINPEFADAWKWKGIILEDLKKPEESLKCYKKALKLNPPKQNTMVHARKNTTKTRQTQRSTKML	468	34.3	-	49	20	16	10	1.059	1.07	17	17	-	-	1.287	1.544	17	17	-	-	1.306	1.474	16	17	*	-	gi|2621120|gb|AAB84589.1|	100	0	gi|15678111|ref|NP_275226.1|	O-linked GlcNAc transferase [Methanothermobacter thermautotrophicus str. Delta H] >gi|2621120|gb|AAB84589.1| O-linked GlcNAc transferase [Methanothermobacter thermautotrophicus str. Delta H]	42.65	2e-06	sp|Q57992|Y572_METJA	Uncharacterized protein MJ0572 OS=Methanocaldococcus jannaschii (strain ATCC 43067 / DSM 2661 / JAL-1 / JCM 10045 / NBRC 100440) GN=MJ0572 PE=4 SV=1	100	0	O26186	O26186_METTH O-linked GlcNAc transferase OS=Methanothermobacter thermautotrophicus (strain ATCC 29096 / DSM 1053 / JCM 10044 / NBRC 100330 / Delta H) GN=MTH_83 PE=4 SV=1	MTH72	515	4e-146	COG0457	FOG: TPR repeat	R	General function prediction only ;
117	gi|2621495|gb|AAB84936.1|	unknown [Methanothermobacter thermautotrophicus str. Delta H] >gi|15678458|ref|NP_275573.1| hypothetical protein MTH430 [Methanothermobacter thermautotrophicus str. Delta H]	15576	MLDDLRWEYKALILIGIVTISIVIYSYSSFNSGERERISDSSPVEPQPQPVPINIPNMTSENTSSSTENVTAEEARQIAGESGYTAGQPSRGSITINGTDVPVWVVPLQRGGRTVREVYVSIEGGQIVGKREFQ	96	21.6	-	4	4	2	2	1.304	0.905	3	3	-	-	2.072	1.181	3	3	*	-	1.837	1.436	3	3	*	-	gi|2621495|gb|AAB84936.1|	100	2e-35	gi|15678458|ref|NP_275573.1|	hypothetical protein MTH430 [Methanothermobacter thermautotrophicus str. Delta H] >gi|2621495|gb|AAB84936.1| unknown [Methanothermobacter thermautotrophicus str. Delta H]	-	-	-	-	100	3e-35	O26530	O26530_METTH Putative uncharacterized protein OS=Methanothermobacter thermautotrophicus (strain ATCC 29096 / DSM 1053 / JCM 10044 / NBRC 100330 / Delta H) GN=MTH_430 PE=4 SV=1	-	-	-	-	-	-	-
118	gi|2622544|gb|AAB85907.1|	branched-chain amino-acid aminotransferase [Methanothermobacter thermautotrophicus str. Delta H] >gi|15679429|ref|NP_276546.1| branched-chain amino-acid aminotransferase [Methanothermobacter thermautotrophicus str. Delta H]	40379	MRLWRALYRPPTITYPSKSPEVIIMSCEASGKIWLNGEMVEWEEATVHVLSHVVHYGSSVFEGIRCYRNSKGSAIFRLREHVKRLFDSAKIYRMDIPYTQEQICDAIVETVRENGLEECYIRPVVFRGYGEMGVHPVNCPVDVAVAAWEWGAYLGAEALEVGVDAGVSTWRRMAPNTMPNMAKAGGNYLNSQLAKMEAVRHGYDEAIMLDYHGYISEGSGENIFLVSEGEIYTPPVSSSLLRGITRDSVIKIARTEGVTVHEEPITREMLYIADEAFFTGTAAEITPIRSVDGIEIGAGRRGPVTKLLQDEFFRIIRAETEDSFGWLTYI	813	28.2	1	76	76	8	8	1.031	0.964	55	55	-	-	0.775	0.732	55	54	-	*	0.727	0.744	55	54	-	*	gi|2622544|gb|AAB85907.1|	100	0	gi|15679429|ref|NP_276546.1|	branched-chain amino-acid aminotransferase [Methanothermobacter thermautotrophicus str. Delta H] >gi|2622544|gb|AAB85907.1| branched-chain amino-acid aminotransferase [Methanothermobacter thermautotrophicus str. Delta H]	100	1e-179	sp|O27481|ILVE_METTH	Putative branched-chain-amino-acid aminotransferase OS=Methanothermobacter thermautotrophicus (strain ATCC 29096 / DSM 1053 / JCM 10044 / NBRC 100330 / Delta H) GN=ilvE PE=3 SV=2	88.24	9e-163	D9PYT4	D9PYT4_METTM Predicted branched-chain-amino-acid aminotransferase OS=Methanothermobacter marburgensis (strain DSM 2133 / 14651 / NBRC 100331 / OCM 82 / Marburg) GN=ilvE PE=3 SV=1	MTH1430	679	0	COG0115	Branched-chain amino acid aminotransferase/4-amino-4-deoxychorismate lyase	EH	Amino acid transport and metabolism ; Coenzyme transport and metabolism ;
119	gi|11387068|sp|O27372.1|RPOL_METTH	RecName: Full=DNA-directed RNA polymerase subunit L >gi|2622422|gb|AAB85795.1| DNA-dependent RNA polymerase, subunit L [Methanothermobacter thermautotrophicus str. Delta H] >gi|15679317|ref|NP_276434.1| DNA-dependent RNA polymerase subunit L [Methan	11970	MEVILDKRNEMEIVFEGETHTLCNVLRSILMEDEKVKAAAYSIDHPIVGEPQLYIRAGSPKKSLKAAAETLRDRCDEFRRLIESL	1137	65.9	-	75	75	6	6	1.18	1.088	68	68	-	*	1.408	1.175	68	68	-	-	1.139	1.097	68	68	*	-	gi|11387068|sp|O27372.1|RPOL_METTH	100	3e-42	gi|15679317|ref|NP_276434.1|	DNA-dependent RNA polymerase subunit L [Methanothermobacter thermautotrophicus str. Delta H] >gi|11387068|sp|O27372.1|RPOL_METTH RecName: Full=DNA-directed RNA polymerase subunit L >gi|2622422|gb|AAB85795.1| DNA-dependent RNA polymerase, subunit L [Methanothermobacter thermautotrophicus str. Delta H]	100	1e-43	sp|O27372|RPOL_METTH	DNA-directed RNA polymerase subunit L OS=Methanothermobacter thermautotrophicus (strain ATCC 29096 / DSM 1053 / JCM 10044 / NBRC 100330 / Delta H) GN=rpoL PE=3 SV=1	86.9	6e-34	D9PYH4	D9PYH4_METTM DNA-directed RNA polymerase, subunit L OS=Methanothermobacter marburgensis (strain DSM 2133 / 14651 / NBRC 100331 / OCM 82 / Marburg) GN=rpoL PE=4 SV=1	MTH1317	174	3e-44	COG1761	DNA-directed RNA polymerase, subunit L	K	Transcription ;
120	gi|2621628|gb|AAB85058.1|	conserved protein [Methanothermobacter thermautotrophicus str. Delta H] >gi|15678580|ref|NP_275695.1| geranylgeranylglyceryl phosphate synthase [Methanothermobacter thermautotrophicus str. Delta H]	29608	MFKMKVEDYFHDILRERKIHLTLIDPEEQTPEEAVEIARAAIRGGTDGIMLGGSTTDSSELDNTARALRENIDVPIILFPGNTTGVSRYADAIFFMSLLNSTNPYWIIGAQALGAATVKKMGIEALPMGYLVVEPGGTVGWVGDTKPVPRNKPDIAAAYAMAAEFLGMRLFYLEAGSGAPEHVPEEMIALVKRCTDQILIVGGGIRSGEDAARVAGAGADVVVTGTVVENSDNVEDKIREIVEGMGSV	1283	50.4	1	47	47	10	10	0.924	1.002	43	42	-	-	0.875	0.984	43	43	-	-	0.951	1.071	43	42	-	-	gi|2621628|gb|AAB85058.1|	100	7e-111	gi|206729868|sp|O26652.2|GGGPS_METTH	RecName: Full=Geranylgeranylglyceryl phosphate synthase; Short=GGGP synthase; Short=GGGPS; Short=MtGGGPS; AltName: Full=(S)-3-O-geranylgeranylglyceryl phosphate synthase; AltName: Full=Phosphoglycerol geranylgeranyltransferase	100	4e-112	sp|O26652|GGGPS_METTH	Geranylgeranylglyceryl phosphate synthase OS=Methanothermobacter thermautotrophicus (strain ATCC 29096 / DSM 1053 / JCM 10044 / NBRC 100330 / Delta H) GN=MTH_552 PE=1 SV=2	73.36	2e-82	F0TCU3	F0TCU3_METSL Geranylgeranylglyceryl phosphate synthase OS=Methanobacterium sp. (strain AL-21) GN=Metbo_2269 PE=3 SV=1	MTH552	501	4e-142	COG1646	Predicted phosphate-binding enzymes, TIM-barrel fold	R	General function prediction only ;
121	gi|2621269|gb|AAB84728.1|	unknown [Methanothermobacter thermautotrophicus str. Delta H] >gi|15678250|ref|NP_275365.1| hypothetical protein MTH222 [Methanothermobacter thermautotrophicus str. Delta H]	24291	MDDADLKKLLRFTITEKRVIEKLQIPPDAFLPLLFSIRFGGDWSLRKNSSRFMAIKEKVTRFDEDEMIGRTLEIVYLFLNPRIISEEGTVYRFEKCGSRNERELVSRPYRVVVDGDYILRAVLDPLDLKIRLKRLEKPLRFTGSGAYGVAHEMEHLEGEESEGTPFWEFEYEIEE	148	25.1	-	15	15	5	5	1.16	1.141	12	11	-	-	1.309	1.277	12	12	*	-	1.08	1.016	12	12	-	-	gi|2621269|gb|AAB84728.1|	100	4e-86	gi|15678250|ref|NP_275365.1|	hypothetical protein MTH222 [Methanothermobacter thermautotrophicus str. Delta H] >gi|2621269|gb|AAB84728.1| unknown [Methanothermobacter thermautotrophicus str. Delta H]	57.06	6e-51	sp|O93733|Y076_METFV	Uncharacterized protein Mfer_0076 OS=Methanothermus fervidus (strain ATCC 43054 / DSM 2088 / JCM 10308 / V24 S) GN=Mfer_0076 PE=4 SV=2	100	6e-86	O26324	O26324_METTH Putative uncharacterized protein OS=Methanothermobacter thermautotrophicus (strain ATCC 29096 / DSM 1053 / JCM 10044 / NBRC 100330 / Delta H) GN=MTH_222 PE=4 SV=1	MTH222	352	2e-97	COG4740	Predicted metalloprotease	R	General function prediction only ;
122	gi|2622294|gb|AAB85675.1|	conserved protein [Methanothermobacter thermautotrophicus str. Delta H] >gi|15679197|ref|NP_276314.1| hypothetical protein MTH1186 [Methanothermobacter thermautotrophicus str. Delta H]	35753	MDVQEFNHRIMGRIRGLIEGHELIKPGEHIAVALSGGKDSVLTLHALSDLRSDLDFELTAITVDEGIGGYRSEGVMVARENAELLGVELIERSFRDEFNFELDSVTDRFSSPCIPCGVFRRWILNRTAREIGASKIATGHNMDDEIQSFIMSLARGDVRKFSKFGPELQRIHPAMVPRIKPLWSTPESEVRLWAVLNDVKVHLDSCPYSDLSMRSRIRDFLNHLESEKQGVKLRVMESLSRTFLPLSETEGLRECLRCGEPSSGDKCKACEFLELIKS	378	42.1	-	29	28	12	11	1.007	0.856	21	21	-	*	0.996	0.969	21	21	-	-	1.037	1.049	21	21	-	-	gi|2622294|gb|AAB85675.1|	100	2e-159	gi|2622294|gb|AAB85675.1|	conserved protein [Methanothermobacter thermautotrophicus str. Delta H]	34.97	2e-13	sp|C3LMC8|TTCA_VIBCM	tRNA 2-thiocytidine biosynthesis protein TtcA OS=Vibrio cholerae serotype O1 (strain M66-2) GN=ttcA PE=3 SV=1	100	2e-159	O27254	O27254_METTH Conserved protein OS=Methanothermobacter thermautotrophicus (strain ATCC 29096 / DSM 1053 / JCM 10044 / NBRC 100330 / Delta H) GN=MTH_1186 PE=4 SV=1	MTH1186	565	2e-161	COG0037	Predicted ATPase of the PP-loop superfamily implicated in cell cycle control	D	Cell cycle control, cell division, chromosome partitioning ;
123	gi|34925011|sp|O26823.1|Y727_METTH	RecName: Full=UPF0280 protein MTH_727 >gi|2621816|gb|AAB85232.1| conserved protein [Methanothermobacter thermautotrophicus str. Delta H] >gi|15678754|ref|NP_275870.1| hypothetical protein MTH727 [Methanothermobacter thermautotrophicus str. Delta H]	29577	MIPSDVSFNVLESWCGTMERIVIGETRINLRTELRNHGLSGFVLGERMKLMDYIRRNPEFLTSLEPIVVSEGPLIVRMMSRASRKAEVGPMASVAGTISQLSLMHLMGKGSRCSIIDNGGDIALVNNRKITVGLYAGSSSLSGTVGFLLKPGGPRGVCTSSGTVGHSISFGRADSVTVFASEASTADALATSIANSANGPDDISAVENALERADDFREHFRGVMVVVGEHAGTVGRIPRLVMTDRKAVLGDLWDEV	126	24.2	-	8	8	5	5	1.127	0.986	8	6	-	-	0.882	0.921	8	6	-	-	0.796	0.937	8	6	-	-	gi|34925011|sp|O26823.1|Y727_METTH	100	2e-144	gi|34925011|sp|O26823.1|Y727_METTH	RecName: Full=UPF0280 protein MTH_727 >gi|2621816|gb|AAB85232.1| conserved protein [Methanothermobacter thermautotrophicus str. Delta H]	100	1e-145	sp|O26823|Y727_METTH	UPF0280 protein MTH_727 OS=Methanothermobacter thermautotrophicus (strain ATCC 29096 / DSM 1053 / JCM 10044 / NBRC 100330 / Delta H) GN=MTH_727 PE=3 SV=1	85.42	7e-115	D9PWW9	D9PWW9_METTM UPF0280 protein MTBMA_c11230 OS=Methanothermobacter marburgensis (strain DSM 2133 / 14651 / NBRC 100331 / OCM 82 / Marburg) GN=MTBMA_c11230 PE=3 SV=1	MTH727	515	3e-146	COG2122	Uncharacterized conserved protein	S	Function unknown ;
124	gi|2622983|gb|AAB86314.1|	conserved protein [Methanothermobacter thermautotrophicus str. Delta H] >gi|15679836|ref|NP_276954.1| hypothetical protein MTH1848 [Methanothermobacter thermautotrophicus str. Delta H]	45640	MPFSILDILGMAAFILLIILLPAIVRMRIFSAIEGAIAELEDMEGDAMKILAELAEPEDPRTLEDYLEFFIIPPSDIDPAGLADRYRRLLEMGDLRLQKLVERFPPAADTERRASIIMCIRVAAGMRGILKFLRHNLELARKTGNLQILVALQMNLALIMRTARAYMDGCRAISRFLPIGDGAGPLTAGMLIENRDQREHLHEMVYVKKRFMGKEVGILRPRGPGSRLGMMIKAMEEILTRDEFDEIIMVDAAAKLEGEKTGAVACGMGVAIGGSGVEKWFIENLVLEHRTHSIIIKMSPEEAMSQMPEDVLGGCRVALEQIKGIVSESDADSILIVGAGNSSGIPDSVENPDEIKVKKEDNGRD	273	16.7	-	18	18	7	7	1.026	0.973	15	15	-	-	1.083	1.076	15	15	-	-	1.092	1.067	15	15	-	-	gi|2622983|gb|AAB86314.1|	100	0	gi|2622983|gb|AAB86314.1|	conserved protein [Methanothermobacter thermautotrophicus str. Delta H]	-	-	-	-	100	0	O27876	O27876_METTH Conserved protein OS=Methanothermobacter thermautotrophicus (strain ATCC 29096 / DSM 1053 / JCM 10044 / NBRC 100330 / Delta H) GN=MTH_1848 PE=4 SV=1	MTH1848	727	0	COG4046	Uncharacterized protein conserved in archaea	S	Function unknown ;
125	gi|2622174|gb|AAB85564.1|	conserved protein [Methanothermobacter thermautotrophicus str. Delta H] >gi|15679086|ref|NP_276203.1| hypothetical protein MTH1075 [Methanothermobacter thermautotrophicus str. Delta H]	30006	MVIESKLMKSVVFIGRGLAEYIDMFSLDPMELEGSRILDCAAGVSSFRSEMDEMGFSVTAVDPLYSRTPDEIKKLACESFRSHTMNHRDFLRDFRVDGIPVEDYRRMVFRRFLDDYKRNPSEYIAGELPFLPFDDGEFDLVVSANFLFLYEDLLDYSFHVESVREMLRIGKEVRIFPVYNIHRRKRSLHLKPLMDEFNDYDIEVRKVKYHEEAGCNEMLIIK	57	8.6	-	4	4	2	2	0.957	0.818	3	3	-	-	1.518	0.405	3	3	-	-	1.527	0.497	3	3	-	-	gi|2622174|gb|AAB85564.1|	100	3e-124	gi|2622174|gb|AAB85564.1|	conserved protein [Methanothermobacter thermautotrophicus str. Delta H]	34.39	1e-29	sp|Q60353|Y045_METJA	Uncharacterized protein MJ0045 OS=Methanocaldococcus jannaschii (strain ATCC 43067 / DSM 2661 / JAL-1 / JCM 10045 / NBRC 100440) GN=MJ0045 PE=4 SV=1	100	5e-124	O27147	O27147_METTH Conserved protein OS=Methanothermobacter thermautotrophicus (strain ATCC 29096 / DSM 1053 / JCM 10044 / NBRC 100330 / Delta H) GN=MTH_1075 PE=4 SV=1	MTH1075	447	4e-126	COG0500	SAM-dependent methyltransferases	QR	Secondary metabolites biosynthesis, transport and catabolism ; General function prediction only ;
126	gi|2623040|gb|AAB86366.1|	oligosaccharyl transferase STT3 subunit related protein [Methanothermobacter thermautotrophicus str. Delta H] >gi|15679888|ref|NP_277006.1| oligosaccharyl transferase STT3 subunit related protein [Methanothermobacter thermautotrophicus str. Delta H]	90971	MNSLDKLKTFIIILIIFSIGFFSRIETAELKGMNTADRAYFTDENGLPYMYEPDSYYNYRLTANILDHGHPGDKIINGTPWDLHSNYPPGNRVNYPPLILWISLLFHNFINLFIPFSLIETCFWLPAIIGPLAGIVMFFMVRRYAGDLPGLLSGVLLVLAPVYFSRTVPGFFDTDMFNIIFPLLVIFFLLKATETKNNYMFPLLLSSFSLALLSLSWNGWAYIFYIIIISSILYMTLCKLKGKAVMGFSRKIAVFVIISLLIIGLAGRLGYALIFPTFFKFTFKSLSAGGWPGIFESISELSAPTFDEFLSLPGPVNMGIGLFGFVIIGSIMLRDEIKRVHLPDFSWYPFILIGIWLIIGLAAYSLSTRFALLVIPPLIIFLGLLMGVMASYLKGSPSM…	22	2.5	-	7	5	3	2	0.839	1.368	2	2	-	-	1.238	0.943	2	2	-	-	1.475	0.691	2	2	-	-	gi|2623040|gb|AAB86366.1|	100	0	gi|15679888|ref|NP_277006.1|	oligosaccharyl transferase STT3 subunit related protein [Methanothermobacter thermautotrophicus str. Delta H] >gi|2623040|gb|AAB86366.1| oligosaccharyl transferase STT3 subunit related protein [Methanothermobacter thermautotrophicus str. Delta H]	33.33	3e-13	sp|Q58920|Y1525_METJA	Uncharacterized membrane protein MJ1525 OS=Methanocaldococcus jannaschii (strain ATCC 43067 / DSM 2661 / JAL-1 / JCM 10045 / NBRC 100440) GN=MJ1525 PE=3 SV=1	100	0	O27928	O27928_METTH Oligosaccharyl transferase STT3 subunit related protein OS=Methanothermobacter thermautotrophicus (strain ATCC 29096 / DSM 1053 / JCM 10044 / NBRC 100330 / Delta H) GN=MTH_1906 PE=4 SV=1	MTH1906	1431	0	COG1287	Uncharacterized membrane protein, required for N-linked glycosylation	R	General function prediction only ;
127	gi|2621148|gb|AAB84615.1|	unknown [Methanothermobacter thermautotrophicus str. Delta H] >gi|15678137|ref|NP_275252.1| hypothetical protein MTH109 [Methanothermobacter thermautotrophicus str. Delta H]	20558	MFRKPFSYGQNGKRFKGPEMIRKSLNYSRIDEEYSLMLRTAVEHLRTAGYNLKINNGKRKLRPRTLKGFVPDIRALNDSDEILVDIASDAPDIRKWRRFAYTDGVRLWIIAPRSSVDSVKTCVETFSIPAEVYSCNGTMKLRRVL	43	11.7	-	7	7	2	2	0.717	0.88	6	6	*	-	0.592	0.582	6	6	-	*	0.779	0.702	6	6	-	*	gi|2621148|gb|AAB84615.1|	100	8e-80	gi|15678137|ref|NP_275252.1|	hypothetical protein MTH109 [Methanothermobacter thermautotrophicus str. Delta H] >gi|2621148|gb|AAB84615.1| unknown [Methanothermobacter thermautotrophicus str. Delta H]	-	-	-	-	100	1e-79	O26212	O26212_METTH Putative uncharacterized protein OS=Methanothermobacter thermautotrophicus (strain ATCC 29096 / DSM 1053 / JCM 10044 / NBRC 100330 / Delta H) GN=MTH_109 PE=4 SV=1	-	-	-	-	-	-	-
128	gi|74507526|sp|O26158.1|DAPAT_METTH	RecName: Full=LL-diaminopimelate aminotransferase; Short=DAP-AT; Short=DAP-aminotransferase; Short=LL-DAP-aminotransferase >gi|2621088|gb|AAB84559.1| aspartate aminotransferase related protein [Methanothermobacter thermautotrophicus str. Delta H] >g	48846	MVTVNENYLLLKSSYIFSEINRRVEEFQRKNPDADIIRMGIGDVTRPLPEAVVEAFHRAVDEMAEEETFRGYGPEQGYPFLREAIAENDYASRGVDITADEIFISDGAKCDTGNIQEIFGLDNVVAVTDPVYPVYVESNVMAGRAGPADDDGRYSGLVYLPCTEENSFIPSLPEERVDLIYLCYPNNPTGTTLTEKQLAEWVDYARDSGSLILFDAAYEAYIQEDGIPHSIYEVEGAREVAIEFRSFSKNAGFTGTRCAFTVVPEELEVPDSSGRMHSVRELWNRRQTTKFNGVSYPVQRAAEAVYTPEGQREIRESIDYYMENARIIRESLERAGLRYYGGVNAPYIWIRTPEGMDSWQFFDTLLNDAEVVGTPGSGFGPSGEGYFRLTAFNSFRNTV…	3437	50.7	-	222	222	19	19	0.981	1.044	165	165	-	-	0.907	1.046	164	165	-	-	0.93	1.025	166	167	-	-	gi|74507526|sp|O26158.1|DAPAT_METTH	100	0	gi|15678081|ref|NP_275195.1|	L,L-diaminopimelate aminotransferase [Methanothermobacter thermautotrophicus str. Delta H] >gi|74507526|sp|O26158.1|DAPAT_METTH RecName: Full=LL-diaminopimelate aminotransferase; Short=DAP-AT; Short=DAP-aminotransferase; Short=LL-DAP-aminotransferase >gi|2621088|gb|AAB84559.1| aspartate aminotransferase related protein [Methanothermobacter thermautotrophicus str. Delta H]	100	0	sp|O26158|DAPAT_METTH	LL-diaminopimelate aminotransferase OS=Methanothermobacter thermautotrophicus (strain ATCC 29096 / DSM 1053 / JCM 10044 / NBRC 100330 / Delta H) GN=dapL PE=1 SV=1	92.68	0	D9PV90	D9PV90_METTM LL-diaminopimelate aminotransferase OS=Methanothermobacter marburgensis (strain DSM 2133 / 14651 / NBRC 100331 / OCM 82 / Marburg) GN=dapL PE=3 SV=1	MTH52	838	0	COG0436	Aspartate/tyrosine/aromatic aminotransferase	E	Amino acid transport and metabolism ;
129	gi|3334352|sp|O27874.1|SYG_METTH	RecName: Full=Glycine--tRNA ligase; AltName: Full=Glycyl-tRNA synthetase; Short=GlyRS >gi|2622981|gb|AAB86312.1| glycyl-tRNA synthetase [Methanothermobacter thermautotrophicus str. Delta H] >gi|15679834|ref|NP_276952.1| glycyl-tRNA synthetase [Metha	71850	MINVNHERTMTVARKRGFLWSSFEIYSGVAGFVDYGPLGATLKNKIMNRWREFYVVREGFYEIESPTIMPEEALKASGHVDHFNDPMTQCKECMDVYRADHIIEDATGRDVEGLENQELTEIISDEGIRCPRCGGHLTHVWSYNLMFQTLIGARGKKTGYLRPETAQGIFIPFKRLLRFFRNRLPFGVVQLGKSYRNEISPRQGVIRLREFTQAEAEIFVDPEHKTHPDFEEVKEDILRLYPAGRQMEESGTVDMTAAEALEAGVISSEVLTYHLCLAKRFLMDIGIPEDALRFRQHLPSEMAHYAIDCWDVEAFTDSYGWIEIIGIADRTDYDLRSHSQHSGEDLRVFIEYDEPRRIRKRAVKPDMGKLGPKFRKDAARIASALSEVDVEEIEKALDE…	2482	44.8	-	129	129	23	23	0.96	0.909	107	107	-	-	1.033	1.016	107	107	-	-	1.068	1.121	108	108	-	-	gi|3334352|sp|O27874.1|SYG_METTH	100	0	gi|15679834|ref|NP_276952.1|	glycyl-tRNA synthetase [Methanothermobacter thermautotrophicus str. Delta H] >gi|3334352|sp|O27874.1|SYG_METTH RecName: Full=Glycine--tRNA ligase; AltName: Full=Glycyl-tRNA synthetase; Short=GlyRS >gi|2622981|gb|AAB86312.1| glycyl-tRNA synthetase [Methanothermobacter thermautotrophicus str. Delta H]	100	0	sp|O27874|SYG_METTH	Glycine--tRNA ligase OS=Methanothermobacter thermautotrophicus (strain ATCC 29096 / DSM 1053 / JCM 10044 / NBRC 100330 / Delta H) GN=glyS PE=3 SV=1	86.96	0	D9PUX0	D9PUX0_METTM Glycyl-tRNA synthetase OS=Methanothermobacter marburgensis (strain DSM 2133 / 14651 / NBRC 100331 / OCM 82 / Marburg) GN=glyS PE=3 SV=1	MTH1846	1157	0	COG0423	Glycyl-tRNA synthetase (class II)	J	Translation, ribosomal structure and biogenesis ;
130	gi|14424119|sp|O26950.1|Y862_METTH	RecName: Full=Uncharacterized protein MTH_862 >gi|2621954|gb|AAB85360.1| conserved protein [Methanothermobacter thermautotrophicus str. Delta H] >gi|15678882|ref|NP_275999.1| hypothetical protein MTH862 [Methanothermobacter thermautotrophicus str. D	20077	MEKLKEFRGIKEHLGVFREAVKDAERIGFAGVPGVCTPFAQLFAYAVRDKDNIFIPNTDFSKARKLEVTEYGVELGEISPGNVDVLVLLGGLSMPGIGSDIEDVKKLVEDALEEGGELMGLCYMDMFARAGWYELLDFDCVINADIDGYVLRG	32	13.7	1	2	2	2	2	0.856	0.935	2	2	-	-	0.382	0.413	2	2	-	-	0.446	0.443	2	2	-	-	gi|14424119|sp|O26950.1|Y862_METTH	100	3e-77	gi|14424119|sp|O26950.1|Y862_METTH	RecName: Full=Uncharacterized protein MTH_862 >gi|2621954|gb|AAB85360.1| conserved protein [Methanothermobacter thermautotrophicus str. Delta H]	100	2e-78	sp|O26950|Y862_METTH	Uncharacterized protein MTH_862 OS=Methanothermobacter thermautotrophicus (strain ATCC 29096 / DSM 1053 / JCM 10044 / NBRC 100330 / Delta H) GN=MTH_862 PE=1 SV=1	86.84	7e-66	D9PX99	D9PX99_METTM Putative uncharacterized protein OS=Methanothermobacter marburgensis (strain DSM 2133 / 14651 / NBRC 100331 / OCM 82 / Marburg) GN=MTBMA_c12590 PE=4 SV=1	MTH862	307	4e-84	COG4090	Uncharacterized protein conserved in archaea	S	Function unknown ;
131	gi|2621136|gb|AAB84604.1|	glutamate synthase (NADPH), alpha subunit [Methanothermobacter thermautotrophicus str. Delta H] >gi|15678133|ref|NP_275248.1| glutamate synthase (NADPH) subunit alpha [Methanothermobacter thermautotrophicus str. Delta H]	77203	MIHMVQILLTEPEKCDGCNKCLEACESVLGRSAIFLNKMDTGYHAIVCQQCVDPSCARGCFRDAIRRENGAVKIDQESCVGCKLCMLMCPIGAITYTDEGMVKCDQQCIEKPGDTPACVAACEQGCLEALDVMEYVNDIQRGFEIKTPSTGSITPSSPSSDLAAATQGLCVFCGTCEIVCPTDAIKIVEDHAEIDKTKCIMCGSCLAACPVLIPTGAGSIWDPRTIADIRYTSKAGKYVLRGFGTERRLPNFDDIIILPAQASIPPVDKYREPCNTSVVLGDRFAEEPLVLQTPVLIAGMSFGALSKESKLAMAKGSSMVGSCANTGEGGMLPEERELADNLMVQYSSGRFGVSSDYLNVADAIEVKIGQGAKPGMGGHLLAEKVSPEVAKIRGIPEGT…	1745	37.1	-	146	146	26	26	1.068	0.945	109	109	-	-	0.855	0.764	108	108	-	-	0.788	0.809	108	108	-	-	gi|2621136|gb|AAB84604.1|	100	0	gi|15678133|ref|NP_275248.1|	glutamate synthase (NADPH) subunit alpha [Methanothermobacter thermautotrophicus str. Delta H] >gi|2621136|gb|AAB84604.1| glutamate synthase (NADPH), alpha subunit [Methanothermobacter thermautotrophicus str. Delta H]	46.68	5e-86	sp|O87392|GLXD_RHIME	Glutamate synthase large subunit-like protein OS=Rhizobium meliloti (strain 1021) GN=glxD PE=3 SV=2	100	0	O26208	O26208_METTH Glutamate synthase (NADPH), alpha subunit OS=Methanothermobacter thermautotrophicus (strain ATCC 29096 / DSM 1053 / JCM 10044 / NBRC 100330 / Delta H) GN=MTH_105 PE=4 SV=1	MTH105_2	834	0	COG0069	Glutamate synthase domain 2	E	Amino acid transport and metabolism ;
132	gi|2622135|gb|AAB85528.1|	ferredoxin (putative 2-oxoglutarate oxidoreductase, delat subunit) [Methanothermobacter thermautotrophicus str. Delta H] >gi|15679050|ref|NP_276167.1| ferredoxin [Methanothermobacter thermautotrophicus str. Delta H]	10075	MTMIKIDSDLCKGCDICREFCPEGAYVRSEELNRKGVHEPVPENLEKCTGCKLCMLLCPDQAIVVYEDD	105	17.4	-	8	8	1	1	0.955	1.087	8	8	-	-	0.946	1.235	8	8	-	*	1.043	1.111	8	7	-	*	gi|2622135|gb|AAB85528.1|	100	3e-32	gi|15679050|ref|NP_276167.1|	ferredoxin [Methanothermobacter thermautotrophicus str. Delta H]	54.84	1e-14	sp|Q57610|FER3_METJA	Uncharacterized ferredoxin MJ0146 OS=Methanocaldococcus jannaschii (strain ATCC 43067 / DSM 2661 / JAL-1 / JCM 10045 / NBRC 100440) GN=MJ0146 PE=3 SV=1	100	4e-32	O27111	O27111_METTH Ferredoxin (Putative 2-oxoglutarate oxidoreductase, delat subunit) OS=Methanothermobacter thermautotrophicus (strain ATCC 29096 / DSM 1053 / JCM 10044 / NBRC 100330 / Delta H) GN=MTH_1032 PE=4 SV=1	MTH1032	141	2e-34	COG1146	Ferredoxin	C	Energy production and conversion ;
133	gi|3334272|sp|O26739.1|NIFH2_METTH	RecName: Full=Nitrogenase iron protein 2; AltName: Full=Nitrogenase Fe protein 2; AltName: Full=Nitrogenase component II; AltName: Full=Nitrogenase reductase >gi|2621724|gb|AAB85148.1| nitrogenase NifH subunit [Methanothermobacter thermautotrophicus	32878	MKRIAIYGKGGIGKSTIVSNMAAAYSSEHRVLVIGCDPKADTTRTLYGERLPTVLDVLKENREPDVSEVIHTGFGGVRCVESGGPEPGVGCAGRGVIVAMNLLERLGVFREDIDVVIYDVLGDVVCGGFAVPLREDFADEVYIVTSGEYMSLYAANNIARGIRKLKGKLGGVICNCRGIRDEVEIVSEFASRIGSRLIGAVPRSNLVQESELEARTVIERFPESEQASVYRKLAEDIYRNTEFTVPEPMDQEEFEEFFRKFRVEG	1097	50.2	-	97	91	14	12	0.989	1.105	66	66	-	*	0.937	1.114	66	66	-	*	0.895	0.988	68	68	-	-	gi|3334272|sp|O26739.1|NIFH2_METTH	100	8e-135	gi|15678670|ref|NP_275785.1|	nitrogenase reductase-like protein [Methanothermobacter thermautotrophicus str. Delta H] >gi|3334272|sp|O26739.1|NIFH2_METTH RecName: Full=Nitrogenase iron protein 2; AltName: Full=Nitrogenase Fe protein 2; AltName: Full=Nitrogenase component II; AltName: Full=Nitrogenase reductase >gi|2621724|gb|AAB85148.1| nitrogenase NifH subunit [Methanothermobacter thermautotrophicus str. Delta H]	100	4e-136	sp|O26739|NIFH2_METTH	Nitrogenase iron protein 2 OS=Methanothermobacter thermautotrophicus (strain ATCC 29096 / DSM 1053 / JCM 10044 / NBRC 100330 / Delta H) GN=nifH2 PE=3 SV=1	89.6	2e-121	D9PWL9	D9PWL9_METTM Nitrogenase iron protein 2 OS=Methanothermobacter marburgensis (strain DSM 2133 / 14651 / NBRC 100331 / OCM 82 / Marburg) GN=nifH2 PE=3 SV=1	MTH643	530	1e-150	COG1348	Nitrogenase subunit NifH (ATPase)	P	Inorganic ion transport and metabolism ;
134	gi|3123063|sp|O26865.1|Y771_METTH	RecName: Full=UPF0047 protein MTH_771 >gi|2621861|gb|AAB85274.1| conserved protein [Methanothermobacter thermautotrophicus str. Delta H] >gi|15678796|ref|NP_275913.1| hypothetical protein MTH771 [Methanothermobacter thermautotrophicus str. Delta H]	16611	MKCGVFMEVYTQELPLRTSRRVELIDITSMVSGVLESSGIRNGILNVFSRHSTSAIFINENESRLLSDIESMLEGTVPVDASYGHNAIDNNADSHLRAVLLGGSQTVPVINGSMDLGTWQSIFFAELDGPRNRRIRVSVAGKP	66	11.2	-	12	12	2	2	0.934	1.02	11	11	-	-	2.007	1.98	11	11	*	-	2.139	1.953	11	11	*	*	gi|3123063|sp|O26865.1|Y771_METTH	100	2e-77	gi|3123063|sp|O26865.1|Y771_METTH	RecName: Full=UPF0047 protein MTH_771 >gi|2621861|gb|AAB85274.1| conserved protein [Methanothermobacter thermautotrophicus str. Delta H]	100	8e-79	sp|O26865|Y771_METTH	UPF0047 protein MTH_771 OS=Methanothermobacter thermautotrophicus (strain ATCC 29096 / DSM 1053 / JCM 10044 / NBRC 100330 / Delta H) GN=MTH_771 PE=3 SV=1	86.13	3e-63	D9PX12	D9PX12_METTM Putative uncharacterized protein OS=Methanothermobacter marburgensis (strain DSM 2133 / 14651 / NBRC 100331 / OCM 82 / Marburg) GN=MTBMA_c11670 PE=4 SV=1	MTH771	291	2e-79	COG0432	Uncharacterized conserved protein	S	Function unknown ;
135	gi|38502840|sp|O27748.1|ACDG_METTH	RecName: Full=Acetyl-CoA decarbonylase/synthase complex subunit gamma; Short=ACDS complex subunit gamma; AltName: Full=5-methyltetrahydrosarcinapterin:corrinoid/iron-sulfur protein Co-methyltransferase; AltName: Full=ACDS complex methyltransferase;	56322	MQVTAMDVYRLLPKTNCGKCNEASCMAFATKLIEKEVTLDDCPQLSGDERQKLENLLAPAVKEITFGPEENQVVVGGDEVLYRYELTYYNPTALVVDLPDDLPSEELLNRAQRIMELEFERTGEKLTLDAIALRNRSGSPEKFAEAAEAISKLNFPVVLCTFDVEAMKAALEVLGDQKPLLYAAREDNLGEMAELSVSYGCPLVLFSPGDLEEMKNLSRRLRSLGVTEIVLDPGTFTGEGIGDTIDNFVMIRRLAVEDGDDDFRFPIMGIPALSRLTVSDKIEANIREATVAATLMNRYADILILAGTEIWEIMPVLTLRQGLYTDPRKPQAVDPGVYEFGDVDENSPVILTTNFSLTYYTVEGDLKSGDVTAYLLVLDTEGRAVDVSLAGGQLNGPAV…	3746	55	-	184	184	23	23	0.987	1.006	155	156	-	-	0.876	0.954	155	155	-	-	0.88	0.94	157	156	-	-	gi|38502840|sp|O27748.1|ACDG_METTH	100	0	gi|15679707|ref|NP_276825.1|	acetyl-CoA decarbonylase/synthase complex subunit gamma [Methanothermobacter thermautotrophicus str. Delta H] >gi|38502840|sp|O27748.1|ACDG_METTH RecName: Full=Acetyl-CoA decarbonylase/synthase complex subunit gamma; Short=ACDS complex subunit gamma; AltName: Full=5-methyltetrahydrosarcinapterin:corrinoid/iron-sulfur protein Co-methyltransferase; AltName: Full=ACDS complex methyltransferase; AltN…	100	0	sp|O27748|ACDG_METTH	Acetyl-CoA decarbonylase/synthase complex subunit gamma OS=Methanothermobacter thermautotrophicus (strain ATCC 29096 / DSM 1053 / JCM 10044 / NBRC 100330 / Delta H) GN=cdhE PE=3 SV=1	86.46	0	D9PUK2	D9PUK2_METTM Acetyl-CoA decarbonylase/synthase, subunit gamma OS=Methanothermobacter marburgensis (strain DSM 2133 / 14651 / NBRC 100331 / OCM 82 / Marburg) GN=cdhE PE=4 SV=1	MTH1713	921	0	COG1456	CO dehydrogenase/acetyl-CoA synthase gamma subunit (corrinoid Fe-S protein)	C	Energy production and conversion ;
136	gi|2621475|gb|AAB84918.1|	conserved protein [Methanothermobacter thermautotrophicus str. Delta H] >gi|15678440|ref|NP_275555.1| hypothetical protein MTH412 [Methanothermobacter thermautotrophicus str. Delta H]	72720	MRYVCMLLACILLINTAGYAVAADNTASVAGCMVEEQCSEYNQCELMNESETGSVDTGKQSSPGDPGKNESPSTPEADETVTESGGLLEVNGTSGSPGSVAVNPENSTGTVRAAGDSAGITSVTIRESAAELVKYIETYGKLPATVSVGGQKLGTAQFLDLMLKDLLKLAGSTVSLTLRTVGNAPNPSGSATGQLSKSAYLKLASSVLKFINSNRRAPNYVSSNIGKISSDNLVYAVARILKFQKDNSRLPNYVTIKKISASTAPTASLRNTSVTIRESAAELVKYIETYGKLPATVSVGGQKLGTAQFLDLMLKDLLKLAGSTVSLTLRTVGNAPNPSGSATGQLSKSAYLKLASSVLKFINSNRRAPNYVSSTIGKISSDNLVYAVARILKFQKDNS…	661	26.1	-	68	67	17	16	0.884	0.816	51	48	-	*	1.151	0.823	48	50	-	-	1.365	0.999	48	47	-	-	gi|2621475|gb|AAB84918.1|	100	0	gi|2621475|gb|AAB84918.1|	conserved protein [Methanothermobacter thermautotrophicus str. Delta H]	-	-	-	-	100	0	O26512	O26512_METTH Conserved protein OS=Methanothermobacter thermautotrophicus (strain ATCC 29096 / DSM 1053 / JCM 10044 / NBRC 100330 / Delta H) GN=MTH_412 PE=4 SV=1	MTH412_2	315	2e-85	COG1305	Transglutaminase-like enzymes, putative cysteine proteases	E	Amino acid transport and metabolism ;
137	gi|20139968|sp|O26957.1|BSUHB_METTH	RecName: Full=Fructose-1,6-bisphosphatase/inositol-1-monophosphatase; Short=FBPase/IMPase; AltName: Full=Inositol-1-phosphatase; Short=I-1-Pase >gi|2621964|gb|AAB85369.1| extragenic suppressor protein SuhB homolog [Methanothermobacter thermautotroph	33254	MEESDIYYWKGVAVRMAEQVERAVSPLVGTEDAGEIIKMGADGTPTKLIDLVAEDEAVGVLESTGRPVTIISEEIGVLHINSEGDEPGIIFVVDPLDGTSNAIRNIPFYGISVAVAERHPDGAAPTLNNVLMGFVKNFATGDLYWAIKGQGAFLNEKAISSSSQSSLDRTSLGAFIYGTRFRRVDSICRVIRRMRILGSVALELAYVASGSYDAFMDLRENLRIVDIAASKLIVEEAGGVVTNERGGEIDGLLNVKARTSLVAAGNLELHEKIMQTLEVI	1811	56.4	-	80	80	13	13	1.01	1.012	73	74	-	-	1.04	1.122	76	73	-	-	1.103	1.086	74	76	-	-	gi|20139968|sp|O26957.1|BSUHB_METTH	100	6e-153	gi|15678891|ref|NP_276008.1|	bifunctional inositol-1 monophosphatase/fructose-1,6-bisphosphatase [Methanothermobacter thermautotrophicus str. Delta H] >gi|20139968|sp|O26957.1|SUHB_METTH RecName: Full=Inositol-1-monophosphatase; Short=I-1-Pase; Short=IMPase; Short=Inositol-1-phosphatase >gi|2621964|gb|AAB85369.1| extragenic suppressor protein SuhB homolog [Methanothermobacter thermautotrophicus str. Delta H]	100	3e-154	sp|O26957|SUHB_METTH	Inositol-1-monophosphatase OS=Methanothermobacter thermautotrophicus (strain ATCC 29096 / DSM 1053 / JCM 10044 / NBRC 100330 / Delta H) GN=suhB PE=3 SV=1	87.9	2e-135	D9PXA6	D9PXA6_METTM Predicted bifunctional inositol-1 monophosphatase/fructose-1,6-bisphosphatase OS=Methanothermobacter marburgensis (strain DSM 2133 / 14651 / NBRC 100331 / OCM 82 / Marburg) GN=suhB PE=4 SV=1	MTH871	561	3e-160	COG0483	Archaeal fructose-1,6-bisphosphatase and related enzymes of inositol monophosphatase family	G	Carbohydrate transport and metabolism ;
138	gi|23821563|sp|O26503.1|FTRL_METTH	RecName: Full=Formylmethanofuran--tetrahydromethanopterin formyltransferase-like protein >gi|2621466|gb|AAB84909.1| formylmethanofuran:tetrahydromethanopterin formyltransferase II [Methanothermobacter thermautotrophicus str. Delta H] >gi|15678431|re	35448	MEINGTLIEDTFSEAFTGRCVRATITARDMETVRRAALDATATPGAVIGRVEGGVESFLGGEDTPDGRPGAVVQFYYALDDMEKFQVELSYRIRQDILVKPFTALYSSTPDPDGYLDMMKHVGHCGDGYEWLEEFNGREMINVPVAVPDFKIESRMGYREAIMGANFWYMCRDPDTVLEAGRAAIRAIEEVEGVVTPFDICSAASKPETNYPWIGPTTNHPYCPSLKEVLGDESRVPEGVGYIPEIVINGLTMEALEEAMRAGIEAVCRYDGVLRVSAGNYDGKLGDHRIDLHGVLG	736	29	-	45	45	10	10	1.033	0.987	38	37	-	-	1.09	1.231	37	38	-	*	1.114	1.325	37	37	*	-	gi|23821563|sp|O26503.1|FTRL_METTH	100	4e-162	gi|15678431|ref|NP_275546.1|	formylmethanofuran--tetrahydromethanopterin formyltransferase [Methanothermobacter thermautotrophicus str. Delta H] >gi|23821563|sp|O26503.1|FTRL_METTH RecName: Full=Formylmethanofuran--tetrahydromethanopterin formyltransferase-like protein >gi|2621466|gb|AAB84909.1| formylmethanofuran:tetrahydromethanopterin formyltransferase II [Methanothermobacter thermautotrophicus str. Delta H]	100	2e-163	sp|O26503|FTRL_METTH	Formylmethanofuran--tetrahydromethanopterin formyltransferase-like protein OS=Methanothermobacter thermautotrophicus (strain ATCC 29096 / DSM 1053 / JCM 10044 / NBRC 100330 / Delta H) GN=ehaS PE=3 SV=1	66.9	1e-104	F0T6Z4	F0T6Z4_METSL Formylmethanofuran--tetrahydromethanopterin N-formyltransferase OS=Methanobacterium sp. (strain AL-21) GN=Metbo_1272 PE=4 SV=1	MTH403	609	2e-174	COG2037	Formylmethanofuran:tetrahydromethanopterin formyltransferase	C	Energy production and conversion ;
139	gi|2622127|gb|AAB85520.1|	rod shape-determining protein [Methanothermobacter thermautotrophicus str. Delta H] >gi|15679042|ref|NP_276159.1| rod shape-determining protein MreB [Methanothermobacter thermautotrophicus str. Delta H]	46882	MFSFGKKSEEKPEKKSAITNTLGIDLGTLNTVVAKPAGDKFDIYKIPSVVAVKKDDPSYVLAVGEEAKMMLGRTPEDIIAVRPLRKGVIESVAQAEALLVYAMEMGAGDSDSIDRIVIGIPGDASEVERNAVEEIGRKAGANYVLVISEGLAAAIGAGLPIAEASGTMVIDIGAGSSDIVVISLGGITDIQTIRVGGDDIDSNIVELVKEKFNVEIGIHEAEKAKIEVGMVKCDEDLENLKTVVIGKCMETNKPKKVEIDSEMVAEAAEPVVNGIVKSIAEVLERLSPELISGVYNKTVVVGGTSQLRGLKERIYDEVGIPVEISDDPMTVVAKGAAIVAAEPRALEPEVRLKAMK	3346	56.5	-	336	336	21	21	0.972	1.028	253	256	-	-	0.956	1.064	254	256	-	-	0.992	1.02	257	258	-	-	gi|2622127|gb|AAB85520.1|	100	2e-178	gi|15679042|ref|NP_276159.1|	rod shape-determining protein MreB [Methanothermobacter thermautotrophicus str. Delta H] >gi|2622127|gb|AAB85520.1| rod shape-determining protein [Methanothermobacter thermautotrophicus str. Delta H]	38.77	4e-43	sp|P44474|MREB_HAEIN	Rod shape-determining protein MreB OS=Haemophilus influenzae (strain ATCC 51907 / DSM 11121 / KW20 / Rd) GN=mreB PE=3 SV=1	100	3e-178	O27103	O27103_METTH Rod shape-determining protein OS=Methanothermobacter thermautotrophicus (strain ATCC 29096 / DSM 1053 / JCM 10044 / NBRC 100330 / Delta H) GN=MTH_1024 PE=4 SV=1	MTH1024	690	0	COG1077	Actin-like ATPase involved in cell morphogenesis	D	Cell cycle control, cell division, chromosome partitioning ;
140	gi|2622728|gb|AAB86077.1|	acetyl-CoA synthetase [Methanothermobacter thermautotrophicus str. Delta H] >gi|15679599|ref|NP_276716.1| acetyl-CoA synthetase [Methanothermobacter thermautotrophicus str. Delta H]	30913	MWYYRTVGGGRCPIMDTWWQTETGMHIITPLPVTPLKPGSAGKPFPTVIADVVDDEGRSLRGSGGHLVIKTPWPAMFRTLFREPERYVDAYWSTFPGIYLSGDVARIDEDGYFWIQGREDDVLNVAGHRISTAEVESALVSHPDVVEAAVVGKPDILRGEEIAAFVTLRDKVEPTPRLKGVLREHVRREIGPIASPSYIEFVEDLPKTRSGKIMRRVIKAIVRGEDVGDVSTLSNPESVSMLEDRVRTF	413	27.7	-	29	29	6	6	1.037	1.146	24	23	-	*	1.522	1.833	24	24	*	*	1.7	1.523	24	24	-	*	gi|2622728|gb|AAB86077.1|	100	2e-140	gi|86169669|gb|ABC87078.1|	acetyl-CoA synthetase 2 [Methanothermobacter thermautotrophicus]	57.55	4e-71	sp|A7IFD4|ACSA_XANP2	Acetyl-coenzyme A synthetase OS=Xanthobacter autotrophicus (strain ATCC BAA-1158 / Py2) GN=acsA PE=3 SV=1	100	4e-140	Q2I0L8	Q2I0L8_METTF Acetyl-CoA synthetase 2 OS=Methanobacterium thermoformicicum GN=acs2 PE=4 SV=1	MTH1604	501	6e-142	COG0365	Acyl-coenzyme A synthetases/AMP-(fatty) acid ligases	I	Lipid transport and metabolism ;
141	gi|2621430|gb|AAB84876.1|	LPS biosynthesis RfbU related protein [Methanothermobacter thermautotrophicus str. Delta H] >gi|15678398|ref|NP_275513.1| LPS biosynthesis RfbU related protein [Methanothermobacter thermautotrophicus str. Delta H]	49753	MVTGPRKRRFIGLRILHVTPYFKPSWEAGGPPRSVYDLASRQVSAGHEVTVYTTDGFKRRLDVEVNRPLDVDGIRTYYFRNLSMYLAGNMNLPVPLKLPYVAWREIREFDVVHIHEHRTFLAAVVATLASRAGVPYIVQPHGSVPTMSRATLKEVFDFIAGNRIMYGASRIVATSTVESGFYRKVYPKLDAEAIVKVPNPVDIPHRPSRGLFRKKWGLEDARIILYLGRIHERKGLDILLRAFRDMDEDTVLVITGPDDHYLERLMGLIDELGIGERVLLTGPLYEMDKLEAYVDADVFVLPSASKYESFGNSAAEAIACGTPVVVTSSCGISEWMDPGDGIIARPSARDLRDAIIRVLKERDSFNPSAEKFDPESISETFEDIYLEVTHKASRH	180	19	-	22	22	8	8	1.077	0.923	17	16	-	-	0.813	0.8	17	17	*	-	0.768	0.906	16	15	*	-	gi|2621430|gb|AAB84876.1|	100	0	gi|15678398|ref|NP_275513.1|	LPS biosynthesis RfbU related protein [Methanothermobacter thermautotrophicus str. Delta H] >gi|2621430|gb|AAB84876.1| LPS biosynthesis RfbU related protein [Methanothermobacter thermautotrophicus str. Delta H]	43.36	4e-13	sp|A1UAM8|MSHA_MYCSK	D-inositol 3-phosphate glycosyltransferase OS=Mycobacterium sp. (strain KMS) GN=mshA PE=3 SV=1	100	0	O26470	O26470_METTH LPS biosynthesis RfbU related protein OS=Methanothermobacter thermautotrophicus (strain ATCC 29096 / DSM 1053 / JCM 10044 / NBRC 100330 / Delta H) GN=MTH_370 PE=4 SV=1	BMEII0845	110	3e-24	COG0438	Glycosyltransferase	M	Cell wall/membrane/envelope biogenesis ;
142	gi|2621795|gb|AAB85213.1|	thioredoxin reductase [Methanothermobacter thermautotrophicus str. Delta H] >gi|15678735|ref|NP_275851.1| thioredoxin reductase [Methanothermobacter thermautotrophicus str. Delta H]	38508	MMTDYDMIVIGAGPAGLTAGIYGGRQGSSVLMLDKGPAGGLGLEVPMMENYPGFEMIAGMSLVTKMKKQATAVAELREMEEVKEIEKGDVFTVKTSRDTYTASAIIFATGSKHRQLGVPGENDLLGRGVCYCATCDGPLYKGRKVLMVGGGNSAAQEAVFLKNIGCDVSIVHRRDELRADKYLQDKLREMEIPVIWNSVVKEIGGDERVEEVIIHNRVTGRDETLKVDGVFIAIGEEPLNQLAVDLGVEVDKGGYIITDKFQRTNVPLVYAAGDITGGLNQWVTACAEGAIAATYAYREIQSY	1276	46.9	-	82	82	16	16	0.97	0.9	71	69	-	*	0.917	0.846	71	71	-	-	0.909	0.904	71	71	-	-	gi|2621795|gb|AAB85213.1|	100	5e-175	gi|15678735|ref|NP_275851.1|	thioredoxin reductase [Methanothermobacter thermautotrophicus str. Delta H] >gi|2621795|gb|AAB85213.1| thioredoxin reductase [Methanothermobacter thermautotrophicus str. Delta H]	43.67	3e-62	sp|Q928B5|TRXB_LISIN	Thioredoxin reductase OS=Listeria innocua serovar 6a (strain CLIP 11262) GN=trxB PE=3 SV=1	100	7e-175	O26804	O26804_METTH Thioredoxin reductase OS=Methanothermobacter thermautotrophicus (strain ATCC 29096 / DSM 1053 / JCM 10044 / NBRC 100330 / Delta H) GN=MTH_708 PE=4 SV=1	MTH708	617	6e-177	COG0492	Thioredoxin reductase	O	Posttranslational modification, protein turnover, chaperones ;
143	gi|2622775|gb|AAB86120.1|	conserved protein [Methanothermobacter thermautotrophicus str. Delta H] >gi|15679642|ref|NP_276759.1| hypothetical protein MTH1647 [Methanothermobacter thermautotrophicus str. Delta H]	12613	MKDLYSIADLAVLSDDGVMVHEAIALGVPVVALRGVKYGRYHNMGAVFRGAVLEADPEDIVEAVSAALERSDELRRAARKYSGDVMVAADRIAEIIEEEACRRQ	170	30.8	-	15	15	3	3	0.951	0.883	12	12	-	-	1.299	1.044	12	12	-	-	1.427	1.086	12	12	*	-	gi|2622775|gb|AAB86120.1|	100	5e-41	gi|2622775|gb|AAB86120.1|	conserved protein [Methanothermobacter thermautotrophicus str. Delta H]	-	-	-	-	100	8e-41	O27684	O27684_METTH Conserved protein OS=Methanothermobacter thermautotrophicus (strain ATCC 29096 / DSM 1053 / JCM 10044 / NBRC 100330 / Delta H) GN=MTH_1647 PE=4 SV=1	-	-	-	-	-	-	-
144	gi|6647730|sp|O26894.1|RS17E_METTH	RecName: Full=30S ribosomal protein S17e >gi|2621893|gb|AAB85303.1| ribosomal protein S17 [Methanothermobacter thermautotrophicus str. Delta H] >gi|15678825|ref|NP_275942.1| 30S ribosomal protein S17 [Methanothermobacter thermautotrophicus str. Delt	9933	MGNIRTSFVKRIAKEMIETHPGKFTDDFDTNKKLVEEFSTVSTKHLRNKIAGYITRIISQQK	644	67.7	-	69	69	5	5	0.949	0.973	55	55	-	-	1.066	1.096	55	55	-	-	1.158	1.089	53	55	*	*	gi|6647730|sp|O26894.1|RS17E_METTH	100	3e-28	gi|15678825|ref|NP_275942.1|	30S ribosomal protein S17 [Methanothermobacter thermautotrophicus str. Delta H] >gi|6647730|sp|O26894.1|RS17E_METTH RecName: Full=30S ribosomal protein S17e >gi|58176643|pdb|1RQ6|A Chain A, Solution Structure Of Ribosomal Protein S17e From Methanobacterium Thermoautotrophicum, Northeast Structural Genomics Consortium Target Tt802 ONTARIO CENTER FOR Structural Proteomics Target Mth0803 >gi|2621893…	100	1e-29	sp|O26894|RS17E_METTH	30S ribosomal protein S17e OS=Methanothermobacter thermautotrophicus (strain ATCC 29096 / DSM 1053 / JCM 10044 / NBRC 100330 / Delta H) GN=rps17e PE=1 SV=1	95.16	3e-26	D9PX41	D9PX41_METTM 30S ribosomal protein S17e OS=Methanothermobacter marburgensis (strain DSM 2133 / 14651 / NBRC 100331 / OCM 82 / Marburg) GN=rps17e PE=3 SV=1	MTH803	127	3e-30	COG1383	Ribosomal protein S17E	J	Translation, ribosomal structure and biogenesis ;
145	gi|2622502|gb|AAB85868.1|	conserved protein [Methanothermobacter thermautotrophicus str. Delta H] >gi|15679390|ref|NP_276507.1| hypothetical protein MTH1391 [Methanothermobacter thermautotrophicus str. Delta H]	38831	MEILRPSDLKERFQDPWISPYRKVLTMVDRDMVEILEYHPCVSGSEWMIYQYQRSSRLIERARRDGNRHSYLARTGKAPIELQASLNAAGIEEVAVEGDEVRVVHAGLAGAGVGAAMCRGMAEGVKRIELYEVGGGSKPGRAAVITPRLEKVVIGIDDTDTPESGATWTLANNIGLEARKQGFEYIDHVTVQLYPHNPHKTQNCVSVALAFAVRPGEADKLVALVRDLLRDNTLSDKTAMAVLRGIVVPEKLREYSAKSKRTLMEVEEAEGVARELGVELIEVTGSQGKIGALAALGLYDDPEEAARVYY	1010	44.5	-	63	63	13	13	0.955	0.902	51	51	-	*	0.729	0.753	51	51	-	-	0.765	0.74	51	51	-	*	gi|2622502|gb|AAB85868.1|	100	7e-168	gi|2622502|gb|AAB85868.1|	conserved protein [Methanothermobacter thermautotrophicus str. Delta H]	51.6	2e-70	sp|Q58331|Y921_METJA	Uncharacterized protein MJ0921 OS=Methanocaldococcus jannaschii (strain ATCC 43067 / DSM 2661 / JAL-1 / JCM 10045 / NBRC 100440) GN=MJ0921 PE=4 SV=1	100	1e-167	O27444	O27444_METTH Conserved protein OS=Methanothermobacter thermautotrophicus (strain ATCC 29096 / DSM 1053 / JCM 10044 / NBRC 100330 / Delta H) GN=MTH_1391 PE=4 SV=1	MTH1391	630	1e-180	COG1571	Predicted DNA-binding protein containing a Zn-ribbon domain	R	General function prediction only ;
146	gi|41018375|sp|O27209.1|Y1137_METTH	RecName: Full=Uncharacterized protein MTH_1137 >gi|2622241|gb|AAB85626.1| conserved protein (FlpA) [Methanothermobacter thermautotrophicus str. Delta H] >gi|15679148|ref|NP_276265.1| hypothetical protein MTH1137 [Methanothermobacter thermautotrophic	61731	MHELIREAVDNPGTAWEIIKMDRDVTEVVDAVSDLSREDKIKLGATFKRFPLGCDLTELIVGTCASDLEKIDLMGNCMLSDTIGATIHVCAYAFADIAESYGMRPVELMREVRETTEVPLDLDHFGRYGPMRFPRSITGCGGQCYLEGPPFEGCPRERIHARLLDREKEGLSDREEWVELSSSVAVNLTPVQGAETHAAPLEEAEEVLELARKHGKGVEAIMFVGDGYDDLISGFEAGLEMGVDVFVLEGGPFNLAGDRLDAFAGAVAAARILTPGKIVATNGAYEDECRIGLRAGLNAIITGFPKNHHGYMCGYTPGTARRGKFGLPRVMKIMREEVESGLTPVPIQKAQLEALAAAVKVSGTENVYPRTLGYTYVGDAHWACLPSTPLYERVEVKRD…	1831	32.9	-	94	94	18	18	0.925	0.978	79	76	-	-	0.797	0.81	78	78	-	-	0.833	0.807	78	78	-	-	gi|41018375|sp|O27209.1|Y1137_METTH	100	0	gi|41018375|sp|O27209.1|Y1137_METTH	RecName: Full=Uncharacterized protein MTH_1137 >gi|2622241|gb|AAB85626.1| conserved protein (FlpA) [Methanothermobacter thermautotrophicus str. Delta H]	100	0	sp|O27209|Y1137_METTH	Uncharacterized protein MTH_1137 OS=Methanothermobacter thermautotrophicus (strain ATCC 29096 / DSM 1053 / JCM 10044 / NBRC 100330 / Delta H) GN=MTH_1137 PE=4 SV=1	99.8	0	Q50517	Q50517_METTF Putative uncharacterized protein flpA OS=Methanobacterium thermoformicicum GN=flpA PE=4 SV=1	MTH1137	1032	0	COG4018	Uncharacterized protein conserved in archaea	S	Function unknown ;
147	gi|2621619|gb|AAB85050.1|	conserved protein [Methanothermobacter thermautotrophicus str. Delta H] >gi|15678572|ref|NP_275687.1| hypothetical protein MTH544 [Methanothermobacter thermautotrophicus str. Delta H]	15932	MPYKAGRNQREKPAVVEEHRDVIYVTSNYVPGYRAVEVLGFVYGLTVRSRRLGGQIDRFKSILGGEIKEYVTMMEHSRQEALERMLDHARELGANAVISVRFDSDSISDIMQEILAYGTAVIVEPEE	732	27.6	1	48	48	3	3	1.047	0.901	41	41	-	-	1.568	1.366	40	41	-	-	1.398	1.431	41	42	*	-	gi|2621619|gb|AAB85050.1|	100	3e-67	gi|2621619|gb|AAB85050.1|	conserved protein [Methanothermobacter thermautotrophicus str. Delta H]	99.12	5e-59	sp|O26644|Y544_METTH	UPF0145 protein MTH_544 OS=Methanothermobacter thermautotrophicus (strain ATCC 29096 / DSM 1053 / JCM 10044 / NBRC 100330 / Delta H) GN=MTH_544 PE=3 SV=2	88.6	7e-50	D9PWC8	D9PWC8_METTM UPF0145 protein MTBMA_c09310 OS=Methanothermobacter marburgensis (strain DSM 2133 / 14651 / NBRC 100331 / OCM 82 / Marburg) GN=MTBMA_c09310 PE=3 SV=1	MTH544	257	3e-69	COG0393	Uncharacterized conserved protein	S	Function unknown ;
148	gi|2622918|gb|AAB86253.1|	conserved protein [Methanothermobacter thermautotrophicus str. Delta H] >gi|15679775|ref|NP_276893.1| hypothetical protein MTH1787 [Methanothermobacter thermautotrophicus str. Delta H]	26205	MLVSTYISGIMVSTEKRITNAARELFIKRGYRGTATREIASRAGVSEVTVFRKFGSKKNLLKRIMDESTERLSQVLEVLDGDGDPRDVLEEVSEQLIRVMVEEKIDLLFVMMVERELEEHGFEEWEVPDSAGRLIYNSIEAYLRKKIDEGSLRAVDPGTAAEIIVSYISHASLSSHFRGHETPSAGRFMDILWNGMAGGGMIKG	234	24.5	-	8	8	4	4	0.875	1.109	8	8	-	-	1.045	1.432	8	8	-	*	1.13	1.192	7	8	-	-	gi|2622918|gb|AAB86253.1|	100	5e-113	gi|2622918|gb|AAB86253.1|	conserved protein [Methanothermobacter thermautotrophicus str. Delta H]	43.06	2e-11	sp|O34643|YVKB_BACSU	Uncharacterized HTH-type transcriptional regulator YvkB OS=Bacillus subtilis (strain 168) GN=yvkB PE=4 SV=1	100	7e-113	O27815	O27815_METTH Conserved protein OS=Methanothermobacter thermautotrophicus (strain ATCC 29096 / DSM 1053 / JCM 10044 / NBRC 100330 / Delta H) GN=MTH_1787 PE=4 SV=1	MTH1787	410	7e-115	COG1309	Transcriptional regulator	K	Transcription ;
149	gi|3122805|sp|O26120.1|RS17_METTH	RecName: Full=30S ribosomal protein S17P >gi|2621040|gb|AAB84513.1| ribosomal protein S11 (E.coli ) [Methanothermobacter thermautotrophicus str. Delta H] >gi|15678043|ref|NP_275157.1| 30S ribosomal protein S17 [Methanothermobacter thermautotrophicus	16878	MVGIDVPEPKSKCSDPNCPFHGDLPLRGQILEGTVVSDKAERTVTVERSFYKFIRKYERYEKRKSKIKAHKPDCIDVRVGDTVKIAECRPLSKTKNFVVVEVKGEE	629	58.5	-	41	41	7	7	1.011	0.904	40	40	-	*	1.09	0.997	40	40	*	-	1.109	1.092	39	40	*	-	gi|3122805|sp|O26120.1|RS17_METTH	100	4e-42	gi|15678043|ref|NP_275157.1|	30S ribosomal protein S17 [Methanothermobacter thermautotrophicus str. Delta H] >gi|304314263|ref|YP_003849410.1| 30S ribosomal protein S17P [Methanothermobacter marburgensis str. Marburg] >gi|3122805|sp|O26120.1|RS17_METTH RecName: Full=30S ribosomal protein S17P >gi|2621040|gb|AAB84513.1| ribosomal protein S11 (E.coli ) [Methanothermobacter thermautotrophicus str. Delta H] >gi|302587722|gb|ADL5…	100	2e-43	sp|O26120|RS17_METTH	30S ribosomal protein S17P OS=Methanothermobacter thermautotrophicus (strain ATCC 29096 / DSM 1053 / JCM 10044 / NBRC 100330 / Delta H) GN=rps17p PE=3 SV=1	100	6e-42	D9PV49	D9PV49_METTM 30S ribosomal protein S17P OS=Methanothermobacter marburgensis (strain DSM 2133 / 14651 / NBRC 100331 / OCM 82 / Marburg) GN=rps17p PE=3 SV=1	MTH12	214	2e-56	COG0186	Ribosomal protein S17	J	Translation, ribosomal structure and biogenesis ;
150	gi|2621403|gb|AAB84852.1|	formate acetyltransferase 2 [Methanothermobacter thermautotrophicus str. Delta H] >gi|15678374|ref|NP_275489.1| formate acetyltransferase 2 [Methanothermobacter thermautotrophicus str. Delta H]	79341	MKNTMLKIARRTPFFPYLRAYHALYRKQGLGCIKTRIISSSKKDILERRLHQLEKVCRDSRIHFNPGDRFFYSIDTGIHVLETEGYRRLGNLTPDYGLLVERGLEGIEEMIEDEPGGYPDILRRALGAVKLYLERCAEHSPEIADKLRRVPLKPAETLGEALQSILFMNSLIWMYGHPLIGLGRLDSILKEYHEDPEESRELIRDFILSVSSCYEFKSNVLPGDTGQVIVLGGEYNDLTRIFLEVMLELRIPDPKVVLRVNSRTPDDVWELSYRCLREGLGYPLFSNDDVIVDALSQYYSRSDALEYATSACWEPLIPGRSSDQNNLANLNLLEPLEDALHGFRGEFSELLERYRQELHRYIDDVMENVESVRNEPSPLLSLLFPDCIRNSRDICDGAG…	298	22	-	29	29	14	14	1.008	0.918	22	22	-	-	0.665	0.643	22	22	-	*	0.739	0.708	22	22	*	*	gi|2621403|gb|AAB84852.1|	100	0	gi|15678374|ref|NP_275489.1|	formate acetyltransferase 2 [Methanothermobacter thermautotrophicus str. Delta H] >gi|2621403|gb|AAB84852.1| formate acetyltransferase 2 [Methanothermobacter thermautotrophicus str. Delta H]	28.86	2e-34	sp|P32674|PFLD_ECOLI	Formate acetyltransferase 2 OS=Escherichia coli (strain K12) GN=pflD PE=3 SV=1	100	0	O26446	O26446_METTH Formate acetyltransferase 2 OS=Methanothermobacter thermautotrophicus (strain ATCC 29096 / DSM 1053 / JCM 10044 / NBRC 100330 / Delta H) GN=MTH_346 PE=4 SV=1	MTH346	1300	0	COG1882	Pyruvate-formate lyase	C	Energy production and conversion ;
151	gi|7388268|sp|O27484.1|SURE_METTH	RecName: Full=5~-nucleotidase SurE; AltName: Full=Nucleoside 5~-monophosphate phosphohydrolase >gi|2622547|gb|AAB85910.1| survival protein SurE [Methanothermobacter thermautotrophicus str. Delta H] >gi|15679432|ref|NP_276549.1| survival protein SurE	30787	MKILITNDDGVNSSGIIAARRAVEDLGETIIVAPATQQSGIGHALTLFEPVRVSEVTLRDGSGAYAVSGTHTDAVIIGIFELMDEKPDLVISGINMGENLGKSELTTSGTIGAAMEAAVHGVPSLAVSLQVRRGDIKFHDGHVDVDFSLAAELTGRVASRILRRGLPEGVDFLNLNVPSHPASDEIRITRLGDRMYNVHIKKRLDPRGRPYYWIDGDPAGTDFRVQMSTHLRLKTPPPSPPYHSTAQQALTQWRAGLIRARN	54	8.8	-	1	1	1	1	---	---	1	1	-	-	---	---	1	1	-	-	---	---	1	1	-	-	gi|7388268|sp|O27484.1|SURE_METTH	100	3e-149	gi|15679432|ref|NP_276549.1|	survival protein SurE [Methanothermobacter thermautotrophicus str. Delta H] >gi|7388268|sp|O27484.1|SURE_METTH RecName: Full=5'-nucleotidase SurE; AltName: Full=Nucleoside 5'-monophosphate phosphohydrolase >gi|2622547|gb|AAB85910.1| survival protein SurE [Methanothermobacter thermautotrophicus str. Delta H]	100	2e-150	sp|O27484|SURE_METTH	5'-nucleotidase SurE OS=Methanothermobacter thermautotrophicus (strain ATCC 29096 / DSM 1053 / JCM 10044 / NBRC 100330 / Delta H) GN=surE PE=3 SV=1	92.79	2e-115	D9PYT7	D9PYT7_METTM 5'-nucleotidase surE OS=Methanothermobacter marburgensis (strain DSM 2133 / 14651 / NBRC 100331 / OCM 82 / Marburg) GN=surE PE=3 SV=1	MTH1435	531	4e-151	COG0496	Predicted acid phosphatase	R	General function prediction only ;
152	gi|2622681|gb|AAB86033.1|	tungsten formylmethanofuran dehydrogenase, subunit B [Methanothermobacter thermautotrophicus str. Delta H] >gi|15679555|ref|NP_276672.1| tungsten formylmethanofuran dehydrogenase subunit B [Methanothermobacter thermautotrophicus str. Delta H]	55988	MEVIIMEYVKNVVCPFCGTLCDDIICKVEGNEIVGTINACRIGHSKFVHAEGAMRYTKPLIRKNGEFVEVSYDEAIDKAAKILAESKRPLMYGWSCTECEAQAVGVELAEEAGAVIDNTASVCHGPSVLALQDVGYPICTFGEVKNRADVVVYLGCNPMHAHPRHMSRNVFARGFFRERGRSDRTLIVVDPRKTDSAKLADIHLQLDFDHDYELLDAMRSCLLGHEILYDEVAGVPREQIEEAVEVLKNAQFGILFFGMGITHSRGKHRNIDTAIMMVQDLNDYAKWTLIPMRGHYNVTGFNQVCTWESGYPFCVDFSEGEPRYNPGETGANDLLQNREADSMMVIASDPGAHFPQRALERMAEIPVIAIEPHRTPTTEMADIIIPPAIVGMEAEGTAY…	3037	49.4	-	171	146	20	19	0.966	0.989	129	129	-	-	0.948	1.024	130	129	-	-	0.924	1.041	130	129	-	-	gi|2622681|gb|AAB86033.1|	100	0	gi|15679555|ref|NP_276672.1|	tungsten formylmethanofuran dehydrogenase subunit B [Methanothermobacter thermautotrophicus str. Delta H] >gi|2622681|gb|AAB86033.1| tungsten formylmethanofuran dehydrogenase, subunit B [Methanothermobacter thermautotrophicus str. Delta H]	67.21	9e-167	sp|P61154|FWDB_METJA	Tungsten-containing formylmethanofuran dehydrogenase 2 subunit B OS=Methanocaldococcus jannaschii (strain ATCC 43067 / DSM 2661 / JAL-1 / JCM 10045 / NBRC 100440) GN=fwdB PE=3 SV=2	100	0	O27601	O27601_METTH Tungsten formylmethanofuran dehydrogenase, subunit B OS=Methanothermobacter thermautotrophicus (strain ATCC 29096 / DSM 1053 / JCM 10044 / NBRC 100330 / Delta H) GN=MTH_1559 PE=4 SV=1	MTH1559	909	0	COG1029	Formylmethanofuran dehydrogenase subunit B	C	Energy production and conversion ;
153	gi|120505|sp|P19497.1|FRHD_METTH	RecName: Full=Coenzyme F420 hydrogenase subunit delta; AltName: Full=Putative coenzyme F420 hydrogenase-processing subunit >gi|2622406|gb|AAB85779.1| coenzyme F420-reducing hydrogenase, delta subunit [Methanothermobacter thermautotrophicus str. Delt	22316	MPYDAEILVVGCGNILFKDDGFGPEVIKALEEYFKDREKPDNVMFIDAGTGGPHFVFSLPHEEWKKMIVVDVVEFNAEPGTLRKFDVTEIPKGSYENMHTWPVSQPLHELSEKIDVVVIGCKPKEISAPNVEMGLTPPVKKAIPRAIQMILDEIGVSK	236	32.3	-	11	11	5	5	1.161	1.016	10	10	-	-	0.719	0.793	10	10	*	-	0.586	0.714	10	10	*	*	gi|120505|sp|P19497.1|FRHD_METTH	100	2e-86	gi|15679301|ref|NP_276418.1|	coenzyme F420-reducing hydrogenase subunit delta [Methanothermobacter thermautotrophicus str. Delta H] >gi|149716|gb|AAA72188.1| F420 hydrogenase delta-subunit (frhD) [Methanothermobacter thermautotrophicus] >gi|2622406|gb|AAB85779.1| coenzyme F420-reducing hydrogenase, delta subunit [Methanothermobacter thermautotrophicus str. Delta H]	100	1e-87	sp|P19497|FRHD_METTH	Coenzyme F420 hydrogenase subunit delta OS=Methanothermobacter thermautotrophicus (strain ATCC 29096 / DSM 1053 / JCM 10044 / NBRC 100330 / Delta H) GN=frhD PE=3 SV=1	96.84	5e-84	D9PYF8	D9PYF8_METTM F420-reducing hydrogenase, subunit delta OS=Methanothermobacter marburgensis (strain DSM 2133 / 14651 / NBRC 100331 / OCM 82 / Marburg) GN=frhD PE=4 SV=1	MTH1299	321	3e-88	COG0680	Ni,Fe-hydrogenase maturation factor	C	Energy production and conversion ;
154	gi|2622075|gb|AAB85472.1|	pyruvate formate-lyase activating enzyme related protein [Methanothermobacter thermautotrophicus str. Delta H] >gi|15678994|ref|NP_276111.1| pyruvate formate-lyase activating enzyme-like protein [Methanothermobacter thermautotrophicus str. Delta H]	36561	MDESGRCMLCEWRCGANRSDGERGVCGASETEIAYTSISETLRSYSVTFLCCPFRCAYCNAYRISQYPHSGWIYRGHVEAEELADEAITAIKSHERISNISFTGGEPSIHTPYIEELVRRVREEIDVSVILATNGFSTPGTLRRLIGLTSLFSFEIKALSDELHRNLTGAPAEPVLRNAAHLAGRFPDKIRVFRTVVIPGINDHEIREIAAFIASIDPEIPYRLIGFRPNFMLYYHRGPGRELMERLVEECRAEGLERVDYSGYYPASELRLEDRLKAAGCSIPRDCGSCSRVCRAIIREPWRG	24	8.2	-	2	2	2	2	0.78	0.75	2	2	-	*	0.754	0.637	2	2	-	-	0.967	0.852	2	2	-	-	gi|2622075|gb|AAB85472.1|	100	3e-168	gi|15678994|ref|NP_276111.1|	pyruvate formate-lyase activating enzyme-like protein [Methanothermobacter thermautotrophicus str. Delta H] >gi|2622075|gb|AAB85472.1| pyruvate formate-lyase activating enzyme related protein [Methanothermobacter thermautotrophicus str. Delta H]	26.9	1e-06	sp|Q8YQG6|MOAA_NOSS1	Molybdenum cofactor biosynthesis protein A OS=Nostoc sp. (strain PCC 7120 / UTEX 2576) GN=moaA PE=3 SV=1	100	5e-168	O27057	O27057_METTH Pyruvate formate-lyase activating enzyme related protein OS=Methanothermobacter thermautotrophicus (strain ATCC 29096 / DSM 1053 / JCM 10044 / NBRC 100330 / Delta H) GN=MTH_976 PE=4 SV=1	MTH976	616	2e-176	COG1180	Pyruvate-formate lyase-activating enzyme	O	Posttranslational modification, protein turnover, chaperones ;
155	gi|3122904|sp|O26352.1|SYW_METTH	RecName: Full=Tryptophan--tRNA ligase; AltName: Full=Tryptophanyl-tRNA synthetase; Short=TrpRS >gi|2621301|gb|AAB84757.1| tryptophanyl-tRNA synthetase [Methanothermobacter thermautotrophicus str. Delta H] >gi|15678279|ref|NP_275394.1| tryptophanyl-t	46370	MIDPWGSAKLEYQDLIENFGVRPFSEVLDEVPEPSWLMRRGIIFGHRDYERIISAMKKGEDFAVVTGMMPSGRMHIGHKMIVDQLRWYDRMGAEIFIPIADMEAYSARGVDFEDSRRIAIEEYIAGYIALGLDLEKDNIHVYLQSENLMVEDLAYVLAGKVNFNELRAIYGFTGSTSMAHMYAPIIQVSDILHPQLDELGGPRPVIVPVGPDQDPHIRLTRDIAARFRDRYGFILPSSTYHRFMGGLTGGKMSSNRPKSAIFLSDTPEEAEAKIRNAKTGGRETLKEQRELGGVPEECIIYETLLYHMSGSDSRLEEIYESCRNGTLMCGECKNNTAEFIRKFFEELSVKREKALPAARRILEG	1428	28.8	-	116	116	13	13	1.17	0.991	97	97	-	-	1.438	1.249	97	96	-	*	1.188	1.24	98	99	-	-	gi|3122904|sp|O26352.1|SYW_METTH	100	0	gi|15678279|ref|NP_275394.1|	tryptophanyl-tRNA synthetase [Methanothermobacter thermautotrophicus str. Delta H] >gi|3122904|sp|O26352.1|SYW_METTH RecName: Full=Tryptophan--tRNA ligase; AltName: Full=Tryptophanyl-tRNA synthetase; Short=TrpRS >gi|2621301|gb|AAB84757.1| tryptophanyl-tRNA synthetase [Methanothermobacter thermautotrophicus str. Delta H]	100	0	sp|O26352|SYW_METTH	Tryptophan--tRNA ligase OS=Methanothermobacter thermautotrophicus (strain ATCC 29096 / DSM 1053 / JCM 10044 / NBRC 100330 / Delta H) GN=trpS PE=3 SV=1	90.38	1e-180	D9PVP8	D9PVP8_METTM Tryptophan--tRNA ligase OS=Methanothermobacter marburgensis (strain DSM 2133 / 14651 / NBRC 100331 / OCM 82 / Marburg) GN=trpS PE=3 SV=1	MTH251	750	0	COG0180	Tryptophanyl-tRNA synthetase	J	Translation, ribosomal structure and biogenesis ;
156	gi|2622117|gb|AAB85511.1|	methyl coenzyme M reductase system, component A2 [Methanothermobacter thermautotrophicus str. Delta H] >gi|15679033|ref|NP_276150.1| methyl coenzyme M reductase system, component A2 [Methanothermobacter thermautotrophicus str. Delta H]	71192	MLILVTEGEDMSFIKLENVTKKFKGVEVLRDISVEIDEGKVLGILGRSGAGKSVLINMLRGMKEYRPDSGRVIYNVAICPECLRVEPPSFDGRNCSCGSSFALEEVDFWNCDKKIFAAVRRRIAIMLQRTFALYEDDTVIDNVIKSMPELEYEAALYRALELLEMTQMGHRITHIARDLSGGEKQRVVLARQLAKEPMLFLADEPTGTLDPQTAELIHDALLEGVKDKGITMIITSHWPEVMSDLSDYAIWIEKGEIVEEGDPDTVVARFMEQVPAPEKAKEFEQENPIIKMVDVKKHYYSIDRGVVKAVDGVDLTVYEGEIFGVVGLSGAGKTTLSRIIIGITEPSSGKVCVRLGDEWIDMTEKGPLGRGRVTPYLGILHQEYSLYPHRDVLGNLTEA…	9266	59.1	-	486	486	35	35	0.959	0.979	432	430	-	-	1.087	1.023	430	427	-	-	1.133	1.075	429	432	-	-	gi|2622117|gb|AAB85511.1|	100	0	gi|15679033|ref|NP_276150.1|	methyl coenzyme M reductase system, component A2 [Methanothermobacter thermautotrophicus str. Delta H] >gi|2622117|gb|AAB85511.1| methyl coenzyme M reductase system, component A2 [Methanothermobacter thermautotrophicus str. Delta H]	60.07	0	sp|Q58639|Y1242_METJA	Uncharacterized ABC transporter ATP-binding protein MJ1242 OS=Methanocaldococcus jannaschii (strain ATCC 43067 / DSM 2661 / JAL-1 / JCM 10045 / NBRC 100440) GN=MJ1242 PE=3 SV=1	100	0	O27095	O27095_METTH Methyl coenzyme M reductase system, component A2 OS=Methanothermobacter thermautotrophicus (strain ATCC 29096 / DSM 1053 / JCM 10044 / NBRC 100330 / Delta H) GN=MTH_1015 PE=3 SV=1	MTH1015	1099	0	COG1123	ATPase components of various ABC-type transport systems, contain duplicated ATPase	R	General function prediction only ;
157	gi|2621209|gb|AAB84673.1|	S-adenosyl-L-methionine uroporphyrinogen methyltransferase [Methanothermobacter thermautotrophicus str. Delta H] >gi|15678195|ref|NP_275310.1| uroporphyrin-III C-methyltransferase [Methanothermobacter thermautotrophicus str. Delta H]	29978	MMLMVVYLVGAGPGDPELITLKAIRVLEGADVVIYDRLAGEEILRYAPDDARLIYVGKRAGEHHRTQDEINRILVEEGKKHETVVRLKGGDPFVFGRGGEEILALKEAGIPYRVIPGVTSAVGVPTSVGLPVTHRGVATSFTVVTGHEDPSKPAKQVHWDYNADTLIILMGVGNIRENMEEIMKHRPADTPVCVIESGTLDDERIILGTLGDIADKDLRPPGIIVVGDVVNVYREIRGTEK	982	50.6	-	87	87	12	12	1.038	1.028	64	64	-	-	1.001	0.973	65	64	-	-	0.935	0.986	64	65	*	-	gi|2621209|gb|AAB84673.1|	100	4e-133	gi|15678195|ref|NP_275310.1|	uroporphyrin-III C-methyltransferase [Methanothermobacter thermautotrophicus str. Delta H] >gi|2621209|gb|AAB84673.1| S-adenosyl-L-methionine uroporphyrinogen methyltransferase [Methanothermobacter thermautotrophicus str. Delta H]	69.51	8e-89	sp|P29564|SUMT_METIV	Uroporphyrinogen-III C-methyltransferase OS=Methanobacterium ivanovii GN=cobA PE=1 SV=2	100	7e-133	O26269	O26269_METTH S-adenosyl-L-methionine uroporphyrinogen methyltransferase OS=Methanothermobacter thermautotrophicus (strain ATCC 29096 / DSM 1053 / JCM 10044 / NBRC 100330 / Delta H) GN=MTH_167 PE=3 SV=1	MTH167	477	6e-135	COG0007	Uroporphyrinogen-III methylase	H	Coenzyme transport and metabolism ;
158	gi|2622211|gb|AAB85598.1|	conserved protein [Methanothermobacter thermautotrophicus str. Delta H] >gi|15679120|ref|NP_276237.1| hypothetical protein MTH1109 [Methanothermobacter thermautotrophicus str. Delta H]	48835	MNISGARMVTVIDPQLAGVSGNMMVGALIDLGAHPERTAEVMEDAASHFGGADVSVSEVKRAGLRATYVDVRADESLSVGYLEFLRLLEGISHPALDDEMLSMARAVFHTIAQAEASVHGVKLDEVHFHEVGAADAVADVMGAVFAYFDLNLHRDEVYTLPVAVGGGLVRGAHGLTPVPAPATTEILRGFPVTGGPSGVELATPTGSALLVNMVREHRRFFPPMEIQATGYGAGSMDPEFPNILRIVRGSGQVPHDTVTLLETNVDHLSGEVLGNIFERLLEAGALDVTLTPVIMKKNRPGQLIRVICRENEYERILEHLFSETGTLGVRIFPQVHRGVLERRIMEAEVDIKGRRTARFKVGLMGSRVVNARIEYEDARRISLETGIPLRDVIEMSEKQ…	818	38	1	40	40	13	13	1.073	0.978	34	34	-	-	0.964	0.809	34	33	-	*	0.907	0.818	34	33	-	-	gi|2622211|gb|AAB85598.1|	100	0	gi|33516971|sp|O27181.2|Y1109_METTH	RecName: Full=UPF0272 protein MTH_1109	100	0	sp|O27181|Y1109_METTH	UPF0272 protein MTH_1109 OS=Methanothermobacter thermautotrophicus (strain ATCC 29096 / DSM 1053 / JCM 10044 / NBRC 100330 / Delta H) GN=MTH_1109 PE=3 SV=2	84.86	0	D9PXX4	D9PXX4_METTM UPF0272 protein MTBMA_c14930 OS=Methanothermobacter marburgensis (strain DSM 2133 / 14651 / NBRC 100331 / OCM 82 / Marburg) GN=MTBMA_c14930 PE=3 SV=1	MTH1109	838	0	COG1641	Uncharacterized conserved protein	S	Function unknown ;
159	gi|2622462|gb|AAB85832.1|	arsenate reductase [Methanothermobacter thermautotrophicus str. Delta H] >gi|15679354|ref|NP_276471.1| arsenate reductase [Methanothermobacter thermautotrophicus str. Delta H]	17656	MKSKVLFICRNNSGRSQMAEGILRAMYGAHYEVHSAGSDPKDISPLTIQVMEEIGVDMTGHRPKSLREFEGEKFDIVASLCDEACPVFLGGERYLHAEFPDPRGADIDTLRRIRDEISDWIKKEFNPEKL	17	7.7	-	2	2	1	1	---	---	1	1	-	-	---	---	1	1	-	-	---	---	1	1	-	-	gi|2622462|gb|AAB85832.1|	100	3e-71	gi|15679354|ref|NP_276471.1|	arsenate reductase [Methanothermobacter thermautotrophicus str. Delta H] >gi|2622462|gb|AAB85832.1| arsenate reductase [Methanothermobacter thermautotrophicus str. Delta H]	37.82	1e-16	sp|Q5HRI4|ARSC1_STAEQ	Protein ArsC 1 OS=Staphylococcus epidermidis (strain ATCC 35984 / RP62A) GN=arsC1 PE=3 SV=1	100	4e-71	O27408	O27408_METTH Arsenate reductase OS=Methanothermobacter thermautotrophicus (strain ATCC 29096 / DSM 1053 / JCM 10044 / NBRC 100330 / Delta H) GN=MTH_1355 PE=4 SV=1	MTH1355	271	2e-73	COG0394	Protein-tyrosine-phosphatase	T	Signal transduction mechanisms ;
160	gi|2622227|gb|AAB85613.1|	sensory transduction histidine kinase [Methanothermobacter thermautotrophicus str. Delta H] >gi|15679135|ref|NP_276252.1| sensory transduction histidine kinase [Methanothermobacter thermautotrophicus str. Delta H]	42014	MDPERDALRIALYYALFSILWILSSDYLVALMFQPHVMVRLSVLKGSLFIILTSLLLYFLLKLYLRSLTDKERALRISEHKFRSLFMELPLGVVLMDTYGRILESNPAMGRFHGDSLDGMLIGEIHPDLEPGPDREFMVRMDGRWLRVVITRIEGGFLGIFEDLTDIKNSEEAARRSLEANRTLLAELHHRVKNNLQIISSLISIQSSKMPREHAEIMRSLQLRIKSIAVIHEMLLSSPESSSISFASYVSGLTGYLRDMYQSAAEFELDVPDVEFNIETAVPLGLIVGELVSNSLRHAFTDGGTIRISLEARDDGFILVVADNGGAFPITSAFRNQPASAWSLLRIW	44	2.9	-	2	2	1	1	1.03	0.733	2	2	-	*	0.814	0.679	2	2	-	-	0.791	0.929	2	2	-	-	gi|2622227|gb|AAB85613.1|	100	2e-166	gi|15679135|ref|NP_276252.1|	sensory transduction histidine kinase [Methanothermobacter thermautotrophicus str. Delta H] >gi|2622227|gb|AAB85613.1| sensory transduction histidine kinase [Methanothermobacter thermautotrophicus str. Delta H]	-	-	-	-	100	2e-166	O27196	O27196_METTH Sensory transduction histidine kinase OS=Methanothermobacter thermautotrophicus (strain ATCC 29096 / DSM 1053 / JCM 10044 / NBRC 100330 / Delta H) GN=MTH_1124 PE=4 SV=1	MTH1124	696	0	COG3920	Signal transduction histidine kinase	T	Signal transduction mechanisms ;
161	gi|6093862|sp|O27464.1|PYRB_METTH	RecName: Full=Aspartate carbamoyltransferase; AltName: Full=Aspartate transcarbamylase; Short=ATCase >gi|2622525|gb|AAB85890.1| aspartate carbamoyltransferase [Methanothermobacter thermautotrophicus str. Delta H] >gi|15679412|ref|NP_276529.1| aspart	38805	MFENVISIKDFKREDIEFILREAEKMEPFASGEKSSSALRGKILGMMFYEPSTRTRLSFETAMKRLGGDVVGFADTGATSAVKGESLADTAMMLSAYSDAIVIRHNLEGAARYISDVVDVPVINAGDGAGQHPTQTLLDLYTMKRFFGRIGSLRVALVGDLKYGRTVHSLAYALAVFGASMSFVSPPVLRMPDNIIHDLRRAGVEVKETERLDDVIDEVDVLYVTRIQKERFPDPEEYSRIRGAYHIDGSTVADRDLIVMHPLPRIDEISPEVDSLPQAMYFRQAFYGVPVRMALLRLLISERRGSENQKIV	2779	60.6	-	182	182	19	19	1.11	1.012	156	160	-	-	1.515	1.41	156	158	-	-	1.422	1.371	163	161	-	-	gi|6093862|sp|O27464.1|PYRB_METTH	100	1e-178	gi|15679412|ref|NP_276529.1|	aspartate carbamoyltransferase [Methanothermobacter thermautotrophicus str. Delta H] >gi|6093862|sp|O27464.1|PYRB_METTH RecName: Full=Aspartate carbamoyltransferase; AltName: Full=Aspartate transcarbamylase; Short=ATCase >gi|2622525|gb|AAB85890.1| aspartate carbamoyltransferase [Methanothermobacter thermautotrophicus str. Delta H]	100	6e-180	sp|O27464|PYRB_METTH	Aspartate carbamoyltransferase OS=Methanothermobacter thermautotrophicus (strain ATCC 29096 / DSM 1053 / JCM 10044 / NBRC 100330 / Delta H) GN=pyrB PE=3 SV=1	87.91	3e-147	D9PYR9	D9PYR9_METTM Aspartate carbamoyltransferase OS=Methanothermobacter marburgensis (strain DSM 2133 / 14651 / NBRC 100331 / OCM 82 / Marburg) GN=pyrB PE=3 SV=1	MTH1413	629	1e-180	COG0540	Aspartate carbamoyltransferase, catalytic chain	F	Nucleotide transport and metabolism ;
162	gi|2621099|gb|AAB84569.1|	molybdenum cofactor biosynthesis A (MoaA) related protein [Methanothermobacter thermautotrophicus str. Delta H] >gi|15678091|ref|NP_275205.1| molybdenum cofactor biosynthesis A (MoaA)-like protein [Methanothermobacter thermautotrophicus str. Delta H	31131	MAFRGETHRAITHTTDIKTCHPEVKHIQLSHISVSDIITVLTPTCNFRCRYCFFKPSGCMNHSPDRIADLIQRIRDETGVERVLIAGGEPTLQEDLPELTEILAGDFHVTISPNGTRRDVLWMSTFHEVHVDLKALDEEKHIQLTGESNREVLECIEEFSGSERIEVSTVLVPGFVDLDEIEGIAEFLSVWDVPYRITGYVAHGNSLDARRPRDDEIREAARISRRYLSRVSTSLDFRRHTKRRMIIRTL	22	7.6	-	3	3	2	2	---	---	1	1	-	-	---	---	1	1	-	-	---	---	1	1	-	-	gi|2621099|gb|AAB84569.1|	100	5e-143	gi|15678091|ref|NP_275205.1|	molybdenum cofactor biosynthesis A (MoaA)-like protein [Methanothermobacter thermautotrophicus str. Delta H] >gi|2621099|gb|AAB84569.1| molybdenum cofactor biosynthesis A (MoaA) related protein [Methanothermobacter thermautotrophicus str. Delta H]	50.88	6e-63	sp|Q59026|Y1632_METJA	Uncharacterized protein MJ1632 OS=Methanocaldococcus jannaschii (strain ATCC 43067 / DSM 2661 / JAL-1 / JCM 10045 / NBRC 100440) GN=MJ1632 PE=3 SV=1	100	8e-143	O26168	O26168_METTH Molybdenum cofactor biosynthesis A (MoaA) related protein OS=Methanothermobacter thermautotrophicus (strain ATCC 29096 / DSM 1053 / JCM 10044 / NBRC 100330 / Delta H) GN=MTH_62 PE=4 SV=1	MTH62	510	7e-145	COG2896	Molybdenum cofactor biosynthesis enzyme	H	Coenzyme transport and metabolism ;
163	gi|2621887|gb|AAB85297.1|	unknown [Methanothermobacter thermautotrophicus str. Delta H] >gi|15678819|ref|NP_275936.1| hypothetical protein MTH797 [Methanothermobacter thermautotrophicus str. Delta H]	27842	MERDTMRFMRDSEKEQLKLLVKACMLEISKLKMDLRKCRENSDNCERVKELEDALKIRDRRIDELERIMAEKDRVIQELKGIIADKESRITDLKRYREYFQALTQKPEKDLTSFQSQIYRLLPDERATTEEMLDFINEIGFKDLKLENMVQILRNLERKGYFRSVSEGRRTLWEKVKR	196	30.9	-	29	29	7	7	1.03	1.132	18	18	-	-	1.164	1.12	18	17	-	-	1.247	1.076	18	18	*	-	gi|2621887|gb|AAB85297.1|	100	2e-87	gi|15678819|ref|NP_275936.1|	hypothetical protein MTH797 [Methanothermobacter thermautotrophicus str. Delta H] >gi|2621887|gb|AAB85297.1| unknown [Methanothermobacter thermautotrophicus str. Delta H]	-	-	-	-	100	3e-87	O26888	O26888_METTH Putative uncharacterized protein OS=Methanothermobacter thermautotrophicus (strain ATCC 29096 / DSM 1053 / JCM 10044 / NBRC 100330 / Delta H) GN=MTH_797 PE=4 SV=1	-	-	-	-	-	-	-
164	gi|2621952|gb|AAB85358.1|	glucosamine--fructose-6-phosphate aminotransferase [Methanothermobacter thermautotrophicus str. Delta H] >gi|15678880|ref|NP_275997.1| glucosamine--fructose-6-phosphate aminotransferase [Methanothermobacter thermautotrophicus str. Delta H]	41327	MKYGMFNELMEQPESLRRTLKSEGDRMARISNEILECRRIYLVGCGSSLSTCYSARDAIAMNYEVNMDVMTGYEFYYHRQIDYSDSAVIFTSQSGETADTLAALRRANELGLRTVTITNEPGSTMASESMETIVTRCGREEAILGTKTYMTQLLALYRILFGMYSDEKSDEIMGELEKLPGEVEDLLRRTEVECRDLAEEYSGEDIFYCMGSGPNYGLAYKLAMTMLMEGALKHSCPLYSGEFRHGLIERVEEGVPVIFLESGLPGDELTERALRFCEKLGAENLVFRMSDYSDLNGLMSPFVLAVPLEWFVYYLAHFNGEDPGSTRHIGKVRY	501	32.3	-	25	25	10	10	1.054	0.906	20	20	-	-	0.925	0.816	20	20	-	-	0.907	0.901	20	20	-	-	gi|2621952|gb|AAB85358.1|	100	0	gi|15678880|ref|NP_275997.1|	glucosamine--fructose-6-phosphate aminotransferase [Methanothermobacter thermautotrophicus str. Delta H] >gi|2621952|gb|AAB85358.1| glucosamine--fructose-6-phosphate aminotransferase [Methanothermobacter thermautotrophicus str. Delta H]	31.87	7e-37	sp|Q8R841|GLMS_THETN	Glucosamine--fructose-6-phosphate aminotransferase [isomerizing] OS=Thermoanaerobacter tengcongensis (strain DSM 15242 / JCM 11007 / NBRC 100824 / MB4) GN=glmS PE=3 SV=3	100	0	O26948	O26948_METTH Glucosamine--fructose-6-phosphate aminotransferase OS=Methanothermobacter thermautotrophicus (strain ATCC 29096 / DSM 1053 / JCM 10044 / NBRC 100330 / Delta H) GN=MTH_860 PE=4 SV=1	MTH860	683	0	COG2222	Predicted phosphosugar isomerases	M	Cell wall/membrane/envelope biogenesis ;
165	gi|2622464|gb|AAB85834.1|	conserved protein [Methanothermobacter thermautotrophicus str. Delta H] >gi|15679356|ref|NP_276473.1| hypothetical protein MTH1357 [Methanothermobacter thermautotrophicus str. Delta H]	17076	MEKKILTIVVTEGPYRYQYADIAFEMAESAIKNGYDVRIFLYMDGTHIPKRNQAPQSFPNSAERLRSLVKKGVKVTSCIRCSTARGYTCSERPYIRGVEIKSVYDLGEWVKDSHRVITLGC	38	9.9	-	1	1	1	1	---	---	1	1	-	-	---	---	1	1	-	-	---	---	1	1	-	-	gi|2622464|gb|AAB85834.1|	100	6e-66	gi|2622464|gb|AAB85834.1|	conserved protein [Methanothermobacter thermautotrophicus str. Delta H]	39.82	7e-19	sp|P94948|Y008_METKA	Uncharacterized protein MK0008 OS=Methanopyrus kandleri (strain AV19 / DSM 6324 / JCM 9639 / NBRC 100938) GN=MK0008 PE=4 SV=1	100	9e-66	O27410	O27410_METTH Conserved protein OS=Methanothermobacter thermautotrophicus (strain ATCC 29096 / DSM 1053 / JCM 10044 / NBRC 100330 / Delta H) GN=MTH_1357 PE=4 SV=1	MTH1357	253	5e-68	COG1553	Uncharacterized conserved protein involved in intracellular sulfur reduction	P	Inorganic ion transport and metabolism ;
166	gi|2621727|gb|AAB85150.1|	collagenase [Methanothermobacter thermautotrophicus str. Delta H] >gi|15678672|ref|NP_275787.1| collagenase [Methanothermobacter thermautotrophicus str. Delta H]	49531	MLYKIKDCFSVIEMPELLSPAGDFSSLMAALRSGADAVYIGLEGCNMRARADNFRVSEVAEAVERAHDHGSRLYVCTNTALRDDDVERLKNIFPELHSAGVDAVIASDLAAVDLAAECGLDVHVSVQANITNTRTLTILRDMGVSRAILSRELSLREIAGIASASPVEVEVFVHGALCTAISGRCYLSSYLYGRSANCGDCLQPCRKSWRLVSEDGEFDLEVSASEAVRSYLLSPADLCMIEHIPELVDAGVHALKIEGRGRPADYVATVTGVYREALDRYLSGEWRFEERWLSELRKVFNRGFSTGFYFSEPENGSSGNISEYIKEDIGEVVNYYRKVGAARLRLWRPLRVGDEVIIQGKTTGALIQRVKSLQIEGESVEVAEGGEVGLLVEDRVRPG…	185	16.8	-	21	21	7	7	1.145	0.82	16	16	*	*	0.831	0.67	16	16	*	*	0.749	0.732	16	16	*	*	gi|2621727|gb|AAB85150.1|	100	0	gi|15678672|ref|NP_275787.1|	collagenase [Methanothermobacter thermautotrophicus str. Delta H] >gi|2621727|gb|AAB85150.1| collagenase [Methanothermobacter thermautotrophicus str. Delta H]	48.15	3e-97	sp|Q57555|Y090_METJA	Uncharacterized protease MJ0090 OS=Methanocaldococcus jannaschii (strain ATCC 43067 / DSM 2661 / JAL-1 / JCM 10045 / NBRC 100440) GN=MJ0090 PE=3 SV=1	100	0	O26741	O26741_METTH Collagenase OS=Methanothermobacter thermautotrophicus (strain ATCC 29096 / DSM 1053 / JCM 10044 / NBRC 100330 / Delta H) GN=MTH_645 PE=4 SV=1	MTH645	830	0	COG0826	Collagenase and related proteases	O	Posttranslational modification, protein turnover, chaperones ;
167	gi|2621738|gb|AAB85161.1|	ATP-dependent RNA helicase related protein [Methanothermobacter thermautotrophicus str. Delta H] >gi|15678683|ref|NP_275798.1| ATP-dependent RNA helicase related protein [Methanothermobacter thermautotrophicus str. Delta H]	106906	MRDIMIVLNRRKRSVDFIPAGNPKKILNTRRKPAYWGRLKIRSTEAGPRISRFTVEKGERETLRKPSEALKILKKQAVILTGRDPEIEDLLSSYGISYRYARVCQHCLHEGYLTVVSSRSSTVHAGQIICSRCVDELIKRELKFAGMDGSTFRNFRRLIRRGVSLDKILEMMSPRFDPLENHELTRYDTVTSESERTPRVPLDKLAVPEKFKRMLKREGNTVLRPVQVLAVDAGLLEGEDLMVVSATASGKTLIAELAGIPRALGGEKFIYLTPLVALANQKYRDFRRRYSPLKLKTAIKVGMSRIRARDELRIPETDVSKADIVVGTYEGMDYILRAGRSGILGDVGVVVIDEIHTLEDEERGSRLKGMIKRIRRLFPDAQIIALSATVKNNLEVASE…	121	18	-	24	24	16	16	0.98	0.808	18	18	-	*	0.831	0.601	18	18	*	*	0.911	0.735	18	18	-	*	gi|2621738|gb|AAB85161.1|	100	0	gi|15678683|ref|NP_275798.1|	ATP-dependent RNA helicase related protein [Methanothermobacter thermautotrophicus str. Delta H] >gi|2621738|gb|AAB85161.1| ATP-dependent RNA helicase related protein [Methanothermobacter thermautotrophicus str. Delta H]	39.71	7e-132	sp|Q58796|Y1401_METJA	Probable ATP-dependent helicase MJ1401 OS=Methanocaldococcus jannaschii (strain ATCC 43067 / DSM 2661 / JAL-1 / JCM 10045 / NBRC 100440) GN=MJ1401 PE=3 SV=1	100	0	O26752	O26752_METTH ATP-dependent RNA helicase related protein OS=Methanothermobacter thermautotrophicus (strain ATCC 29096 / DSM 1053 / JCM 10044 / NBRC 100330 / Delta H) GN=MTH_656 PE=4 SV=1	MTH656	1692	0	COG1202	Superfamily II helicase, archaea-specific	R	General function prediction only ;
168	gi|2622682|gb|AAB86034.1|	nitrogenase NifH subunit [Methanothermobacter thermautotrophicus str. Delta H] >gi|15679556|ref|NP_276673.1| nitrogenase reductase [Methanothermobacter thermautotrophicus str. Delta H]	40294	MFQQLKIVGRQKHTSGNVEDGEWCMVRKIAIYGKGGIGKSTTQQNTAAAMSYFHGKNVMIHGCDPKADSTRLILGGKMQTTMMDTLRELGEVACTPDKVIETGFGGIKCVESGGPEPGVGCAGRGVITAITLMERHGVYEKDLDFVFFDVLGDVVCGGFAMPVRDGKAEEIYIVASGEMMALYAANNICKGMVKYARQSGVRLGGIICNSRNVDGEKELLEEFCERIGTQMIHFVPRDNIVQKAEFNKKSVIEFDPECNQSQEYRELARKIIENKDFVIPEPMTMDEMEELVVKYGVMD	76	9.4	1	8	2	3	1	---	---	-	-	-	-	---	---	-	-	-	-	---	---	-	-	-	-	gi|2622682|gb|AAB86034.1|	100	2e-152	gi|15679556|ref|NP_276673.1|	nitrogenase reductase [Methanothermobacter thermautotrophicus str. Delta H] >gi|2622682|gb|AAB86034.1| nitrogenase NifH subunit [Methanothermobacter thermautotrophicus str. Delta H]	100	5e-138	sp|O27602|NIFH1_METTH	Nitrogenase iron protein 1 OS=Methanothermobacter thermautotrophicus (strain ATCC 29096 / DSM 1053 / JCM 10044 / NBRC 100330 / Delta H) GN=nifH1 PE=3 SV=2	84	5e-114	A6UNA7	A6UNA7_METVS Nitrogenase iron protein 1 OS=Methanococcus vannielii (strain SB / ATCC 35089 / DSM 1224) GN=nifH1 PE=3 SV=1	MTH1560	615	2e-176	COG1348	Nitrogenase subunit NifH (ATPase)	P	Inorganic ion transport and metabolism ;
169	gi|2621845|gb|AAB85259.1|	rubrerythrin [Methanothermobacter thermautotrophicus str. Delta H] >gi|15678781|ref|NP_275898.1| rubrerythrin [Methanothermobacter thermautotrophicus str. Delta H]	29284	MKKMKRTLENLTKAFIGESQARNRYTFYAKIAKKEGFEQISEIFLTTADNEREHAKWLFRLINDLKKEVGEDLSSIVVDAEAPLTLGTTDENLIAAIEGEHYENSEMYPEFADVAEEEGYPEIAKRLRAIAEAEKHHEERYRKLLKLVETGKVYRKDEPVTWVCRKCGYVHEGTEPPEKCPSCDHPSRYFQVKCEDY	951	44.7	-	97	97	11	11	1.104	0.853	74	73	-	*	1.596	1.329	74	73	-	*	1.38	1.544	74	74	-	-	gi|2621845|gb|AAB85259.1|	100	3e-112	gi|15678781|ref|NP_275898.1|	rubrerythrin [Methanothermobacter thermautotrophicus str. Delta H] >gi|2621845|gb|AAB85259.1| rubrerythrin [Methanothermobacter thermautotrophicus str. Delta H]	69.74	8e-76	sp|Q58144|RUBY_METJA	Putative rubrerythrin OS=Methanocaldococcus jannaschii (strain ATCC 43067 / DSM 2661 / JAL-1 / JCM 10045 / NBRC 100440) GN=MJ0734 PE=3 SV=1	100	4e-112	O26850	O26850_METTH Rubrerythrin OS=Methanothermobacter thermautotrophicus (strain ATCC 29096 / DSM 1053 / JCM 10044 / NBRC 100330 / Delta H) GN=MTH_756 PE=4 SV=1	MTH756	407	4e-114	COG1592	Rubrerythrin	C	Energy production and conversion ;
170	gi|14285447|sp|O26468.1|GPDA_METTH	RecName: Full=Glycerol-3-phosphate dehydrogenase [NAD(P)+]; AltName: Full=NAD(P)H-dependent glycerol-3-phosphate dehydrogenase >gi|2621428|gb|AAB84874.1| glycerol-3-phosphate dehydrogenase (NAD) [Methanothermobacter thermautotrophicus str. Delta H]	39448	MMVTVIGAGSFGTAIAQVLSWNAEMVRLMARRSEVVENINRTRENSAYHPGVKLRDNIEATLMDGSVLEESEYVFMAVPSGNLRSIVRSMNSSLEDKKIVSCIKGIEHPGLKTMSSVIREETGSRTVFSISGPNFADELIRGMTSGITVGASTRYAREIAGLLKSPRIILDHSENVEGVEFCGILKNVYAVAMGILDGQITGENHRHSLLTLCFREMNLILNEMGYGELHDRFCGFGDFLLTSTTDKSRNRTLGLMLGKKMRLSEDSTITIESLRSIRAIRELTEGLELPVLEMVYQTMQEPENVNLYIREFQERISRPEF	420	24.6	-	30	30	6	6	1.073	0.924	23	23	-	-	0.793	0.694	23	23	*	*	0.728	0.751	23	23	*	*	gi|14285447|sp|O26468.1|GPDA_METTH	100	0	gi|15678396|ref|NP_275511.1|	glycerol-3-phosphate dehydrogenase [Methanothermobacter thermautotrophicus str. Delta H] >gi|14285447|sp|O26468.1|GPDA_METTH RecName: Full=Glycerol-3-phosphate dehydrogenase [NAD(P)+]; AltName: Full=NAD(P)H-dependent glycerol-3-phosphate dehydrogenase >gi|2621428|gb|AAB84874.1| glycerol-3-phosphate dehydrogenase (NAD) [Methanothermobacter thermautotrophicus str. Delta H]	100	0	sp|O26468|GPDA_METTH	Glycerol-3-phosphate dehydrogenase [NAD(P)+] OS=Methanothermobacter thermautotrophicus (strain ATCC 29096 / DSM 1053 / JCM 10044 / NBRC 100330 / Delta H) GN=gpsA PE=3 SV=1	41.8	2e-58	A3CVY1	A3CVY1_METMJ NAD-dependent glycerol-3-phosphate dehydrogenase domain protein (Precursor) OS=Methanoculleus marisnigri (strain ATCC 35101 / DSM 1498 / JR1) GN=Memar_1602 PE=3 SV=1	MTH368	654	0	COG0240	Glycerol-3-phosphate dehydrogenase	C	Energy production and conversion ;
171	gi|74578977|sp|O27158.1|CAS3_METTH	RecName: Full=CRISPR-associated nuclease/helicase Cas3 >gi|2622186|gb|AAB85575.1| conserved protein [Methanothermobacter thermautotrophicus str. Delta H] >gi|15679097|ref|NP_276214.1| hypothetical protein MTH1086 [Methanothermobacter thermautotrophi	111478	MAMMELIDIIRAKSNDQRNYLLKDHLKETVARIDDFHNFYQTNREKFSYKIGEKTFRALAMASIIHDLGKIDYNFQKKLMGDDSEAWEVLEEFLSPLKPLKRSPRHEILSIIWSTFLLGNDDLDAMMRTAILLHHYNEYFLNDKDLMEIIFTYRDAFEIYLNFIIEKKETLRIFIEDILNYIQNSLESDLVISAADEIRSNMDFEKPELLLEKIKEYDDDISEFAAFYEPEERSADILILSGILRRADYSASAGVDIELFSEEVFRDIDEKITSKIGGAPWQIRLMGELGGPKKMVLVAPTGSGKTEFSILWAAKHGRKFIYTLPLRVALNDIFMRLRDSDGYFSEDEIDILHSTAFIEYLKEERLGRGTDLDSMMTSARLMASPALLTTPDQVLITSL…	771	25.3	-	58	58	22	22	1.031	0.966	47	47	-	-	0.464	0.392	46	47	*	*	0.427	0.391	46	47	*	*	gi|74578977|sp|O27158.1|CAS3_METTH	100	0	gi|74578977|sp|O27158.1|CAS3_METTH	RecName: Full=CRISPR-associated nuclease/helicase Cas3 >gi|2622186|gb|AAB85575.1| conserved protein [Methanothermobacter thermautotrophicus str. Delta H]	100	0	sp|O27158|CAS3_METTH	CRISPR-associated nuclease/helicase Cas3 OS=Methanothermobacter thermautotrophicus (strain ATCC 29096 / DSM 1053 / JCM 10044 / NBRC 100330 / Delta H) GN=cas3 PE=1 SV=1	42.26	3e-166	B7R551	B7R551_9EURY CRISPR-associated helicase Cas3 OS=Thermococcus sp. AM4 GN=TAM4_2175 PE=4 SV=1	MTH1086	1677	0	COG1203	Predicted helicases	R	General function prediction only ;
172	gi|2621162|gb|AAB84629.1|	sensory transduction histidine kinase [Methanothermobacter thermautotrophicus str. Delta H] >gi|15678151|ref|NP_275266.1| sensory transduction histidine kinase [Methanothermobacter thermautotrophicus str. Delta H]	46495	MADEIEGVFLILKRDGTIEKITGYGADIPHGMGSFAGLMDHGSQEKASNFLDKIRKNGAAYNWEMNLRNLKTYHFSGFLDSDRIYVVGSPSREDMIKIYHLAEQYIPPAPEIEIPEHAEVEKELFNELTRLNNELSAAQRELLKKNLELQRALEEKEMLLREINHRVKNNLMIISSILNIQSRYVKDRDDLMLFREAQSKARAMAMLHERLYTSGKERRVDFGEYLRGLVRDLYHSFIQDSGRIGLETDIDDAELDINTVVPLALIVNEVFTNAIKHGFPEGRGGIIRVSFKRSDDGYLLEIFDNGVGLPEDFDPMSTSTMGMQLIRSLSEQMNGDLKIESHGGTRVSIEFRDWNH	177	7	-	13	13	3	3	1.282	1.008	9	7	-	-	1.728	1.067	9	7	*	-	1.405	1.551	9	9	*	*	gi|2621162|gb|AAB84629.1|	100	0	gi|15678151|ref|NP_275266.1|	sensory transduction histidine kinase [Methanothermobacter thermautotrophicus str. Delta H] >gi|2621162|gb|AAB84629.1| sensory transduction histidine kinase [Methanothermobacter thermautotrophicus str. Delta H]	30.94	3e-06	sp|P27896|NARQ_ECOLI	Nitrate/nitrite sensor protein narQ OS=Escherichia coli (strain K12) GN=narQ PE=3 SV=1	100	0	O26226	O26226_METTH Sensory transduction histidine kinase OS=Methanothermobacter thermautotrophicus (strain ATCC 29096 / DSM 1053 / JCM 10044 / NBRC 100330 / Delta H) GN=MTH_123 PE=4 SV=1	MTH123	727	0	COG3920	Signal transduction histidine kinase	T	Signal transduction mechanisms ;
173	gi|74507974|sp|O26325.1|CPGS_METTH	RecName: Full=Cyclic 2,3-diphosphoglycerate synthetase; Short=cDPGS >gi|2621270|gb|AAB84729.1| unknown [Methanothermobacter thermautotrophicus str. Delta H] >gi|15678251|ref|NP_275366.1| hypothetical protein MTH223 [Methanothermobacter thermautotrop	58379	MFMKATETMICLVDGEHYLPVTRAAVETLDSMEHIDVKALIFIGGTEKLRTSSPEEYTEIMGRPVHFGDDPHRIPYKLIGELIRKYGADTVMDLSDEPVLDYSKRFRIASVVLGEGAVYRGPDFEFQPLTEYDILEKPSLKILGTGKRIGKTAVSAYAARLIHERQYNPCVVAMGRGGPEEPEIVHGDRIEITPEFLMEQSDKGVHAASDHWEDALMSRILTVGCRRCGGGMVGDVFITNMKRGAETANRLDADFVILEGSGAAIPPVKSNRHIVLVGANQPLINIKNFFGPFRIGLADLVIVTMCEEPMAGDEKVREIVDFIESINPEAEVITTVFRPKPLGEIEGKNVLFATTAPDSVKDLLVEYLESEYSCRVVGTTPHLSNRPLLQRDIERYIED…	3710	68.5	-	196	196	25	25	0.953	1.071	156	158	-	-	1.144	1.343	158	157	-	-	1.155	1.229	156	159	-	-	gi|74507974|sp|O26325.1|CPGS_METTH	100	0	gi|74507974|sp|O26325.1|CPGS_METTH	RecName: Full=Cyclic 2,3-diphosphoglycerate synthetase; Short=cDPGS	100	0	sp|O26325|CPGS_METTH	Cyclic 2,3-diphosphoglycerate synthetase OS=Methanothermobacter thermautotrophicus (strain ATCC 29096 / DSM 1053 / JCM 10044 / NBRC 100330 / Delta H) GN=cpgS PE=1 SV=1	92.86	0	D9PVL9	D9PVL9_METTM Cyclic 2,3-diphosphoglycerate synthetase OS=Methanothermobacter marburgensis (strain DSM 2133 / 14651 / NBRC 100331 / OCM 82 / Marburg) GN=cpgS PE=3 SV=1	MTH223	945	0	COG2403	Predicted GTPase	R	General function prediction only ;
174	gi|7531223|sp|O26293.3|Y191_METTH	RecName: Full=Putative glutamine amidotransferase MTH_191 >gi|2621235|gb|AAB84697.1| glutamine PRPP amidotransferase [Methanothermobacter thermautotrophicus str. Delta H] >gi|15678219|ref|NP_275334.1| glutamine PRPP amidotransferase [Methanothermoba	38623	MCGIAGVVYKDGKLHSVGADMTRMLHALQHRGPDSAGFAIYGGLGLEENDYLLNIEVKDKPGLLDMVKETVELVSPIGSDEVIPSVENHIIYRCRITLESFSQLKPLIMDIDSIDDVIVLNGSHSFEMIKDVGSVLEIADRYDTWSKKGTHAIGHTRFSTESIVDRYHAHPFQSYIIPDITVVHNGQITNYWKIREPLERKGHIFETNNDTECIVHYVADKLASGYSLEEALEQSVKDMDGPFSYIVGTPQGVGIAKDQLGLRPGVMAENDEVFAVASEEVSLREVMDTSEVEQISPGEVRVYEI	736	39.7	-	27	27	9	9	0.956	0.927	24	24	-	-	0.848	1.135	24	23	-	*	0.913	1.115	24	24	-	*	gi|7531223|sp|O26293.3|Y191_METTH	100	1e-169	gi|15678219|ref|NP_275334.1|	glutamine PRPP amidotransferase [Methanothermobacter thermautotrophicus str. Delta H] >gi|2621235|gb|AAB84697.1| glutamine PRPP amidotransferase [Methanothermobacter thermautotrophicus str. Delta H]	100	7e-171	sp|O26293|Y191_METTH	Putative glutamine amidotransferase MTH_191 OS=Methanothermobacter thermautotrophicus (strain ATCC 29096 / DSM 1053 / JCM 10044 / NBRC 100330 / Delta H) GN=MTH_191 PE=3 SV=3	94.75	8e-162	D9PVI9	D9PVI9_METTM Predicted glutamate synthase, subunit 1 OS=Methanothermobacter marburgensis (strain DSM 2133 / 14651 / NBRC 100331 / OCM 82 / Marburg) GN=MTBMA_c06420 PE=4 SV=1	MTH191	625	2e-179	COG0067	Glutamate synthase domain 1	E	Amino acid transport and metabolism ;
175	gi|3122122|sp|O27090.1|G3P_METTH	RecName: Full=Glyceraldehyde-3-phosphate dehydrogenase; Short=GAPDH; AltName: Full=NAD(P)-dependent glyceraldehyde-3-phosphate dehydrogenase >gi|2622111|gb|AAB85505.1| glyceraldehyde 3-phosphate dehydrogenase [Methanothermobacter thermautotrophicus	43676	MISVAINGYGTIGKRVADAVAAQDDMKVAGVSKTKPDFEARVAIEKGYDLYVSIPEREKLFGEAGIPVSGTVEDMLEEADIVVDATPEGIGAKNLEMYREKGIKAIFQGGEKHDAIGLSFNSFANYDESLGADYTRVVSCNTTGLCRTLKPIDDLCGIKKVRAVMVRRGADPVQVKKGPINAIVPNPPTVPSHHGPDLKTVMKGVNIHTVALLVPTTLMHQHNIMVELEDPVEADEIKARLDETTRVMLVRASEGLASTAEIMEYAKELGRSRNDLFEIPVWEESINVVDGELFYMQAVHQESDAVPESVDAIRALLELEEDNMKSIMKTNRAMGIL	2485	34.4	-	166	166	16	16	1.026	1.011	133	131	-	-	0.924	1.036	134	134	-	-	0.935	1.025	133	131	-	-	gi|3122122|sp|O27090.1|G3P_METTH	100	0	gi|15679027|ref|NP_276144.1|	glyceraldehyde-3-phosphate dehydrogenase [Methanothermobacter thermautotrophicus str. Delta H] >gi|3122122|sp|O27090.1|G3P_METTH RecName: Full=Glyceraldehyde-3-phosphate dehydrogenase; Short=GAPDH; AltName: Full=NAD(P)-dependent glyceraldehyde-3-phosphate dehydrogenase >gi|2622111|gb|AAB85505.1| glyceraldehyde 3-phosphate dehydrogenase [Methanothermobacter thermautotrophicus str. Delta H]	100	0	sp|O27090|G3P_METTH	Glyceraldehyde-3-phosphate dehydrogenase OS=Methanothermobacter thermautotrophicus (strain ATCC 29096 / DSM 1053 / JCM 10044 / NBRC 100330 / Delta H) GN=gap PE=3 SV=1	96.44	0	D9PXN0	D9PXN0_METTM Glyceraldehyde-3-phosphate dehydrogenase OS=Methanothermobacter marburgensis (strain DSM 2133 / 14651 / NBRC 100331 / OCM 82 / Marburg) GN=gap PE=3 SV=1	MTH1009	689	0	COG0057	Glyceraldehyde-3-phosphate dehydrogenase/erythrose-4-phosphate dehydrogenase	G	Carbohydrate transport and metabolism ;
176	gi|2621181|gb|AAB84646.1|	conserved protein [Methanothermobacter thermautotrophicus str. Delta H] >gi|15678168|ref|NP_275283.1| hypothetical protein MTH140 [Methanothermobacter thermautotrophicus str. Delta H]	46483	MNDSEIRQYEDFFSEINERRLELLDRPEVAELADRVRTIRESSIENLNELIAGASERFTENGVEFHLAADADDACRIIYESLEGDTIAKSKSNTLSEIGLADYLRRRGVEVIETDLGDRILQLAGIGKPAHPVGPALHLGVSEIAAIVRDKLEADIRDDPHEIMEAVRSDILQSIAECSAGITGANSVAASDGSAVIVHNEGNVARLSLMDTHIMVFGVDKLVPQIEDAVSVVKLETAYATGTRVPSYINVISGPSKTADIEKMLLTGMYGASRVIAVAVDNGRSEAYPEALLCIGCGSCIVSCPVYNTVGNRFGYRGYLGGRGVVMSSFIDGREAAAESGLYMCTLCGLCTEKCPVRPPAAEMMDRLRRNCVAAGIRHPSHMRIAARILRRGSPL	422	24.5	-	18	18	7	7	0.869	1.11	18	18	-	-	0.751	0.744	18	17	*	*	0.79	0.68	18	16	-	*	gi|2621181|gb|AAB84646.1|	100	0	gi|2621181|gb|AAB84646.1|	conserved protein [Methanothermobacter thermautotrophicus str. Delta H]	34.44	1e-39	sp|Q8ET91|LUTB_OCEIH	Lactate utilization protein B OS=Oceanobacillus iheyensis (strain DSM 14371 / JCM 11309 / KCTC 3954 / HTE831) GN=lutB PE=3 SV=1	100	0	O26243	O26243_METTH Conserved protein OS=Methanothermobacter thermautotrophicus (strain ATCC 29096 / DSM 1053 / JCM 10044 / NBRC 100330 / Delta H) GN=MTH_140 PE=4 SV=1	MTH140	799	0	COG1139	Uncharacterized conserved protein containing a ferredoxin-like domain	C	Energy production and conversion ;
177	gi|2622024|gb|AAB85425.1|	ferredoxin [Methanothermobacter thermautotrophicus str. Delta H] >gi|15678947|ref|NP_276064.1| ferredoxin [Methanothermobacter thermautotrophicus str. Delta H]	10671	MQKITFRGWSMIVINREKCSGVENCAGKGLCILICEKDAIIEDNGFPLVINDKCDNCRLCISNCPNGAISEVDTDVG	153	45.5	-	8	8	3	3	1.259	1.3	8	8	-	*	1.241	1.242	8	8	-	*	1.089	0.988	8	8	-	-	gi|2622024|gb|AAB85425.1|	100	3e-36	gi|15678947|ref|NP_276064.1|	ferredoxin [Methanothermobacter thermautotrophicus str. Delta H] >gi|2622024|gb|AAB85425.1| ferredoxin [Methanothermobacter thermautotrophicus str. Delta H]	-	-	-	-	100	4e-36	O27010	O27010_METTH Ferredoxin OS=Methanothermobacter thermautotrophicus (strain ATCC 29096 / DSM 1053 / JCM 10044 / NBRC 100330 / Delta H) GN=MTH_927 PE=4 SV=1	-	-	-	-	-	-	-
178	gi|2621929|gb|AAB85337.1|	unknown [Methanothermobacter thermautotrophicus str. Delta H] >gi|15678859|ref|NP_275976.1| hypothetical protein MTH839, partial [Methanothermobacter thermautotrophicus str. Delta H]	18261	MDTVLEDHNLHKKRKQGVEIKPLTIAGIDPGHTVGLALVDLEGRLLHLGSMKEAARSDIIERIIEHGKPVIVASDVHPAPSAVKRIASMLNARLYTPERVMTISFKNELVSEFLRETDLTPENSHERDALGSCREGLQAL	30	15	-	2	2	2	2	---	---	1	1	-	-	---	---	1	1	-	-	---	---	1	1	-	-	gi|2621929|gb|AAB85337.1|	100	4e-75	gi|15678859|ref|NP_275976.1|	hypothetical protein MTH839, partial [Methanothermobacter thermautotrophicus str. Delta H] >gi|2621929|gb|AAB85337.1| unknown [Methanothermobacter thermautotrophicus str. Delta H]	-	-	-	-	100	7e-75	O26927	O26927_METTH Putative uncharacterized protein OS=Methanothermobacter thermautotrophicus (strain ATCC 29096 / DSM 1053 / JCM 10044 / NBRC 100330 / Delta H) GN=MTH_839 PE=4 SV=1	MTH839	283	5e-77	COG2433	Uncharacterized conserved protein	S	Function unknown ;
179	gi|2622833|gb|AAB86174.1|	secretory protein kinase [Methanothermobacter thermautotrophicus str. Delta H] >gi|15679696|ref|NP_276814.1| secretory protein kinase [Methanothermobacter thermautotrophicus str. Delta H]	69858	MSTMRDKRKEILKEILGEFAADEEEPPREERKERQAESEFKVEKVLEKPKPKPASPRVDLKDVEIIEGDLIPQYKVSLPKFSEKERELLNEIREKLVEVAVSKGEEFRIDESTFMSEVKEFLRMKGVRNVDKLAKQISQEMLGYGELDPLIKDDDLEEIMVIGVKKPVFVYHRKLGMMITNVVFNNDDDIKAIVDLIARQVNRRIDQQTPILDARLPDGSRVNATIPPVSPDGSTLTIRKFRKDPFTVVDLINFKTMSSHLAAFLWVCTDGLGVKPCNAIVAGGTGSGKTTTLNTVSAFVPPTERIITIEDTLELQLPHTHVLRMETRPPNIEGKGELDMDTLVKNSLRQRPDRVIVGEVRGSEAITLFTALNTGHSGFGTLHANTARETITRLINPPM…	2789	69	-	180	180	34	34	0.962	1.047	148	148	-	-	1.003	1.019	149	147	-	-	1.046	0.951	149	149	-	-	gi|2622833|gb|AAB86174.1|	100	0	gi|15679696|ref|NP_276814.1|	secretory protein kinase [Methanothermobacter thermautotrophicus str. Delta H] >gi|2622833|gb|AAB86174.1| secretory protein kinase [Methanothermobacter thermautotrophicus str. Delta H]	46.47	4e-68	sp|Q58191|Y781_METJA	Uncharacterized protein MJ0781 OS=Methanocaldococcus jannaschii (strain ATCC 43067 / DSM 2661 / JAL-1 / JCM 10045 / NBRC 100440) GN=MJ0781 PE=1 SV=1	100	0	O27737	O27737_METTH Secretory protein kinase OS=Methanothermobacter thermautotrophicus (strain ATCC 29096 / DSM 1053 / JCM 10044 / NBRC 100330 / Delta H) GN=MTH_1702 PE=4 SV=1	MTH1702	1062	0	COG4962	Flp pilus assembly protein, ATPase CpaF	U	Intracellular trafficking, secretion, and vesicular transport ;
180	gi|2621934|gb|AAB85341.1|	phosphoribosylformimino-5-aminoimidazole carboxamide ribotide isomerase [Methanothermobacter thermautotrophicus str. Delta H] >gi|15678863|ref|NP_275980.1| phosphoribosylformimino-5-aminoimidazole carboxamide ribotide isomerase [Methanothermobacter	37281	MHTTFTFHLYPWILKYLKGGEGNFKYLHQENPKQEITDSSDKMSFWKDRMLIIPAVDIKDGKCVQLVQGKPGTEQVVLDDPAGVAGRWESLGAETIHVVDLDGALGLEKNTGILKEITERVSVPLQIGGGIRSREYAGKLLDMGFERVILGTMAIENPAIVEELAGEYGSERIMVSLDSRDSRVVIRGWTEKVPFTAEEMARKFQERGAGSILFTNVDFEGLLSGFDLKPVSELVEAVEIPVIYSGGVSSLNDLRMLQGTGVMGVVIGSAIYRGLIDLTEALKYQDLK	1044	26.4	1	67	67	7	7	1.092	1.162	61	61	-	-	0.954	0.994	62	61	-	-	0.893	0.893	61	61	-	-	gi|2621934|gb|AAB85341.1|	100	7e-165	gi|15678863|ref|NP_275980.1|	phosphoribosylformimino-5-aminoimidazole carboxamide ribotide isomerase [Methanothermobacter thermautotrophicus str. Delta H] >gi|2621934|gb|AAB85341.1| phosphoribosylformimino-5-aminoimidazole carboxamide ribotide isomerase [Methanothermobacter thermautotrophicus str. Delta H]	100	6e-133	sp|O26931|HIS4_METTH	1-(5-phosphoribosyl)-5-[(5-phosphoribosylamino)methylideneamino] imidazole-4-carboxamide isomerase OS=Methanothermobacter thermautotrophicus (strain ATCC 29096 / DSM 1053 / JCM 10044 / NBRC 100330 / Delta H) GN=hisA PE=3 SV=2	79.27	1e-108	D9PX80	D9PX80_METTM 1-(5-phosphoribosyl)-5-[(5-phosphoribosylamino)methylideneamino] imidazole-4-carboxamide isomerase OS=Methanothermobacter marburgensis (strain DSM 2133 / 14651 / NBRC 100331 / OCM 82 / Marburg) GN=hisA PE=3 SV=1	MTH843	583	9e-167	COG0106	Phosphoribosylformimino-5-aminoimidazole carboxamide ribonucleotide (ProFAR) isomerase	E	Amino acid transport and metabolism ;
181	gi|2621308|gb|AAB84764.1|	nucleoside diphosphate kinase [Methanothermobacter thermautotrophicus str. Delta H] >gi|15678286|ref|NP_275401.1| nucleoside diphosphate kinase [Methanothermobacter thermautotrophicus str. Delta H]	20521	MMEKSFVMLKPDAVKRRLAGRIIARFEDRGLKIVAFKMLQIPEDLAMEHYQEHREKPFFRDLVDYITSAPVIAMVIEGKDCISLIRKMVGATNPAEADLGTIRGDFALETGRNIIHASDSPESAEREIKLFFDESEICSYEMPDREMIYEE	4942	51.7	1	226	226	7	7	0.991	1.034	196	196	-	-	1.029	0.956	195	197	-	-	1.004	0.922	199	199	-	-	gi|2621308|gb|AAB84764.1|	100	1e-81	gi|119364617|sp|O26358.2|NDK_METTH	RecName: Full=Nucleoside diphosphate kinase; Short=NDK; Short=NDP kinase; AltName: Full=Nucleoside-2-P kinase	100	6e-83	sp|O26358|NDK_METTH	Nucleoside diphosphate kinase OS=Methanothermobacter thermautotrophicus (strain ATCC 29096 / DSM 1053 / JCM 10044 / NBRC 100330 / Delta H) GN=ndk PE=3 SV=2	94.04	8e-78	D9PVQ5	D9PVQ5_METTM Nucleoside diphosphate kinase OS=Methanothermobacter marburgensis (strain DSM 2133 / 14651 / NBRC 100331 / OCM 82 / Marburg) GN=ndk PE=3 SV=1	MTH258	307	4e-84	COG0105	Nucleoside diphosphate kinase	F	Nucleotide transport and metabolism ;
182	gi|8134792|sp|O26541.1|UVRC_METTH	RecName: Full=UvrABC system protein C; Short=Protein UvrC; AltName: Full=Excinuclease ABC subunit C >gi|2621507|gb|AAB84947.1| excinuclease ABC subunit C [Methanothermobacter thermautotrophicus str. Delta H] >gi|15678469|ref|NP_275584.1| excinucleas	75968	MTRVKDPEKLPDATGVYIFRDRDDRVLYVGKSISIRKRVSSYFREQENPRLRIMMRHLESIEYILTQNEKEALILESNLIKRYRPPYNVRLKDDKRYPFIKITDEEYPRVLIVRTIGRDSARYYGPFTDTGAVRRTLKLIKSLFRIRSCRRMDGPCLNSQIDLCYAPCDGRISREDYREIIEKVDLFFQGRYQEVIEVLEEEMKEASERLEFERAARIRDQIESIREVMERQHASFTDSIDQDIVALERGGDTSAVVVLQIRDGKITGKDDFILRGSAPRTEILEAFLKQYYAIPRRVPSEILTQYPVEDGVIAEWLSELRGEEVKIHSPEGGAGRRLLNIAWKNASVILKQKGRVRDALLQLKDDLKLPEIPRRMEGLDISNIAGESATGSVAVFIDG…	353	17.4	-	50	25	12	11	0.962	1.039	22	21	-	-	0.815	0.801	22	22	*	-	0.866	0.886	22	22	*	-	gi|8134792|sp|O26541.1|UVRC_METTH	100	0	gi|15678469|ref|NP_275584.1|	excinuclease ABC subunit C [Methanothermobacter thermautotrophicus str. Delta H] >gi|8134792|sp|O26541.1|UVRC_METTH RecName: Full=UvrABC system protein C; Short=Protein UvrC; AltName: Full=Excinuclease ABC subunit C >gi|2621507|gb|AAB84947.1| excinuclease ABC subunit C [Methanothermobacter thermautotrophicus str. Delta H]	100	0	sp|O26541|UVRC_METTH	UvrABC system protein C OS=Methanothermobacter thermautotrophicus (strain ATCC 29096 / DSM 1053 / JCM 10044 / NBRC 100330 / Delta H) GN=uvrC PE=3 SV=1	82.9	0	D9PW34	D9PW34_METTM UvrABC system protein C OS=Methanothermobacter marburgensis (strain DSM 2133 / 14651 / NBRC 100331 / OCM 82 / Marburg) GN=uvrC PE=3 SV=1	MTH441	1161	0	COG0322	Nuclease subunit of the excinuclease complex	L	Replication, recombination and repair ;
183	gi|2622300|gb|AAB85681.1|	conserved protein [Methanothermobacter thermautotrophicus str. Delta H] >gi|15679203|ref|NP_276320.1| hypothetical protein MTH1192 [Methanothermobacter thermautotrophicus str. Delta H]	28284	MTIYIVLPAGIRGGVKDMDIGEIVNDAIRYPSSDWKKVIILGVLIIASILILPVFLVMGYGFRALKASIAGFDELPEFDEWGEMFVDGLKVFVVQIAYMIVPLIIIFAGVLGSFTMVSPDTGVITNPTAFTGLVGGTTIIGIILAIILGLIETIAIAHMAYNDSELGAAFRFSEILDVISQIGWLDYIIWYIVVGLISAVMAFIASFLNVIPVLGTLIAVLIIYPYIQLFWNRALALRYAYE	24	2.1	-	8	8	1	1	1.35	0.842	2	2	-	-	0.92	0.754	2	2	-	-	0.682	0.899	2	2	-	-	gi|2622300|gb|AAB85681.1|	100	3e-113	gi|2622300|gb|AAB85681.1|	conserved protein [Methanothermobacter thermautotrophicus str. Delta H]	-	-	-	-	100	5e-113	O27260	O27260_METTH Conserved protein OS=Methanothermobacter thermautotrophicus (strain ATCC 29096 / DSM 1053 / JCM 10044 / NBRC 100330 / Delta H) GN=MTH_1192 PE=4 SV=1	-	-	-	-	-	-	-
184	gi|6225559|sp|O27492.1|ILVH_METTH	RecName: Full=Probable acetolactate synthase small subunit; AltName: Full=Acetohydroxy-acid synthase small subunit; Short=AHAS; Short=ALS >gi|2622555|gb|AAB85918.1| acetolactate synthase, small subunit [Methanothermobacter thermautotrophicus str. De	21525	MIEMEPDTHIISALVEHKPGVLQRVAGLFTRRGFNIENITVGESETPGIARMTIIARGDDRVLEQITKQLNKLIDVIKVRDLEPAATVKRELCMVKVHAPSESERSEIIQYTNIFRGRIVDVSPDALTVEVTGDSEKIDAFLELLRNFGIKELARTGPTAMSRGSRTM	696	52.4	-	63	63	12	12	0.973	0.934	52	52	-	-	0.83	0.775	52	52	*	-	0.864	0.828	52	52	-	-	gi|6225559|sp|O27492.1|ILVH_METTH	100	7e-92	gi|15679440|ref|NP_276557.1|	acetolactate synthase 3 regulatory subunit [Methanothermobacter thermautotrophicus str. Delta H] >gi|6225559|sp|O27492.1|ILVH_METTH RecName: Full=Probable acetolactate synthase small subunit; AltName: Full=Acetohydroxy-acid synthase small subunit; Short=AHAS; Short=ALS >gi|2622555|gb|AAB85918.1| acetolactate synthase, small subunit [Methanothermobacter thermautotrophicus str. Delta H]	100	4e-93	sp|O27492|ILVH_METTH	Probable acetolactate synthase small subunit OS=Methanothermobacter thermautotrophicus (strain ATCC 29096 / DSM 1053 / JCM 10044 / NBRC 100330 / Delta H) GN=ilvH PE=3 SV=1	93.33	1e-83	D9PYU5	D9PYU5_METTM Acetolactate synthase, small subunit OS=Methanothermobacter marburgensis (strain DSM 2133 / 14651 / NBRC 100331 / OCM 82 / Marburg) GN=ilvH PE=4 SV=1	MTH1443	339	1e-93	COG0440	Acetolactate synthase, small (regulatory) subunit	E	Amino acid transport and metabolism ;
185	gi|2622366|gb|AAB85742.1|	unknown [Methanothermobacter thermautotrophicus str. Delta H] >gi|15679264|ref|NP_276381.1| hypothetical protein MTH1253 [Methanothermobacter thermautotrophicus str. Delta H]	28724	MTPMFVSEDSIEVSLIHDGSGGDITRNPALKPYIRDGYPLAIAEYCRKGTVMFSLGSGRPSVMVVAGVHGNEIPPQLAAMYLIESLAASDPSGTVHLIPIAAPWATMRNIRWCRGRDLNRSAGTPGSVTNAIFRRAIGLGVDAVADFHSTAPGSRPGVEGVFCSEEPEPESVEIARYITSRTSSRFLCYGRASSSYIGALEDECNLAGIPSVTCEVVSENGTVRKGSHERSLLQMRLFLEYMGILVEVPECL	47	5.6	-	1	1	1	1	---	---	1	1	-	-	---	---	1	1	-	-	---	---	1	1	-	-	gi|2622366|gb|AAB85742.1|	100	8e-144	gi|15679264|ref|NP_276381.1|	hypothetical protein MTH1253 [Methanothermobacter thermautotrophicus str. Delta H] >gi|2622366|gb|AAB85742.1| unknown [Methanothermobacter thermautotrophicus str. Delta H]	-	-	-	-	100	1e-143	O27321	O27321_METTH Putative uncharacterized protein OS=Methanothermobacter thermautotrophicus (strain ATCC 29096 / DSM 1053 / JCM 10044 / NBRC 100330 / Delta H) GN=MTH_1253 PE=4 SV=1	MTH1253	513	1e-145	COG3608	Predicted deacylase	R	General function prediction only ;
186	gi|2622902|gb|AAB86238.1|	unknown [Methanothermobacter thermautotrophicus str. Delta H] >gi|15679760|ref|NP_276878.1| hypothetical protein MTH1772 [Methanothermobacter thermautotrophicus str. Delta H]	17874	MTISVLGVLLIIGTILVFAYIGVDTISDAISGSVNRGEEYDELAKLQSDYSSLKVQYDSVKKEVYQRNNDNLTKTYLNAEIELVKARSAIDDVKSALETSKPKSEVDERIKTARYQLQVASQALSDVRALM	126	35.1	-	9	9	5	5	0.9	0.924	6	6	-	-	1.306	1.125	6	5	*	-	1.477	1.234	6	6	*	*	gi|2622902|gb|AAB86238.1|	100	6e-58	gi|15679760|ref|NP_276878.1|	hypothetical protein MTH1772 [Methanothermobacter thermautotrophicus str. Delta H] >gi|2622902|gb|AAB86238.1| unknown [Methanothermobacter thermautotrophicus str. Delta H]	-	-	-	-	100	8e-58	O27800	O27800_METTH Putative uncharacterized protein OS=Methanothermobacter thermautotrophicus (strain ATCC 29096 / DSM 1053 / JCM 10044 / NBRC 100330 / Delta H) GN=MTH_1772 PE=4 SV=1	-	-	-	-	-	-	-
187	gi|6647702|sp|O26742.1|PUR1_METTH	RecName: Full=Amidophosphoribosyltransferase; Short=ATase; AltName: Full=Glutamine phosphoribosylpyrophosphate amidotransferase; Short=GPATase; Flags: Precursor >gi|2621728|gb|AAB85151.1| amidophosphoribosyltransferase [Methanothermobacter thermauto	59585	MLGESEVRDKCGIVGIYSQDKKTGVASQIYYALYALQHRGQESAGISTFNGNDILTHRGMGLVCDVFNPEKLEELKGNVGIGHVRYSTTGESRIENSQPFWSEFQGGKIAIAHNGDIINSMELREELEEEGHNFVSTTDSEVICHLLSREYDEKPNMIYSIKRVSEQLVGSYSLVVLLNQDLYVVRDPVGIKPLAFARKGSTQIVASETVAFDVIGAEHVRDVQPGEILHLNRGKSYWVANAPNTRRAHCMFEYVYFARPDSVIDGRNVYRVRLNIGEALYREHPANADVVVPVPDSSIPAAIGYSRASGIPYGEGLIKNRYVGRTFIMPTQEERETAVKLKMNPIRSELEGKRIVLIDDSIVRGTTSRALIDIIRDAGAEEIHLRIGCPPIKSPCYYG…	1328	40.9	-	114	106	18	17	1.022	1.021	82	82	-	-	0.977	1.051	82	82	-	-	0.997	1.026	83	83	-	-	gi|6647702|sp|O26742.1|PUR1_METTH	100	0	gi|15678673|ref|NP_275788.1|	amidophosphoribosyltransferase [Methanothermobacter thermautotrophicus str. Delta H] >gi|6647702|sp|O26742.1|PUR1_METTH RecName: Full=Amidophosphoribosyltransferase; Short=ATase; AltName: Full=Glutamine phosphoribosylpyrophosphate amidotransferase; Short=GPATase; Flags: Precursor >gi|2621728|gb|AAB85151.1| amidophosphoribosyltransferase [Methanothermobacter thermautotrophicus str. Delta H]	100	0	sp|O26742|PUR1_METTH	Amidophosphoribosyltransferase OS=Methanothermobacter thermautotrophicus (strain ATCC 29096 / DSM 1053 / JCM 10044 / NBRC 100330 / Delta H) GN=purF PE=3 SV=1	93.13	0	D9PWM2	D9PWM2_METTM Amidophosphoribosyltransferase OS=Methanothermobacter marburgensis (strain DSM 2133 / 14651 / NBRC 100331 / OCM 82 / Marburg) GN=purF PE=3 SV=1	MTH646	972	0	COG0034	Glutamine phosphoribosylpyrophosphate amidotransferase	F	Nucleotide transport and metabolism ;
188	gi|2621671|gb|AAB85098.1|	conserved protein [Methanothermobacter thermautotrophicus str. Delta H] >gi|15678620|ref|NP_275735.1| hypothetical protein MTH592 [Methanothermobacter thermautotrophicus str. Delta H]	27541	MSENYSTGIAGLDAVLGKPEPGYLMLLTGPPKVGKTVLATEFTYRALQRRNPCLFIAAEYGYRDLQRNTMAFNWFIQSLADKLHVIDLPTGLAGGKPRDSGNVRYSAIQNTTDLMVKVGISTRSLYQEEGTMISVFDSASILLAFNPPKLVLRVLKAYNDRVRDAGGIALVTYTAGVADEDIEEEIPGLFDVHIQMDGSVISAVMDGERTEAPYMITDQGIKVG	233	16.1	-	10	10	3	3	1.063	0.839	9	9	-	-	1.269	0.981	9	9	-	-	1.209	1.099	9	8	*	*	gi|2621671|gb|AAB85098.1|	100	9e-128	gi|2621671|gb|AAB85098.1|	conserved protein [Methanothermobacter thermautotrophicus str. Delta H]	25.63	2e-09	sp|Q8TZ97|Y039_METKA	UPF0273 protein MK0039 OS=Methanopyrus kandleri (strain AV19 / DSM 6324 / JCM 9639 / NBRC 100938) GN=MK0039 PE=3 SV=1	100	1e-127	O26692	O26692_METTH Conserved protein OS=Methanothermobacter thermautotrophicus (strain ATCC 29096 / DSM 1053 / JCM 10044 / NBRC 100330 / Delta H) GN=MTH_592 PE=4 SV=1	MTH592	459	1e-129	COG0467	RecA-superfamily ATPases implicated in signal transduction	T	Signal transduction mechanisms ;
189	gi|2621176|gb|AAB84642.1|	dolichyl-phosphate mannose synthase [Methanothermobacter thermautotrophicus str. Delta H] >gi|15678164|ref|NP_275279.1| dolichyl-phosphate mannose synthase [Methanothermobacter thermautotrophicus str. Delta H]	25777	MEFMAEHRQEDVAVVVPVYNEEKTVAGVIESLLDRGYRVIAVDDGSRDSTPEILAGIASERDGLSVYTHVINRGLGTALRTGLRAAVDEGASCIVTFDADGQHDPDDIEGVIEPLLKGEADVVIGSRDFSEMPLSRSLGNTLMNLLTLLFYGCRVSDSQSGLRAFTARAASVIDIKSRGYGVSSEIIGEIHRNGLRMREVTIKTIYTPETISKGPAPQWV	237	24.1	-	12	12	5	5	1.007	1.022	12	12	-	-	0.792	0.764	12	11	*	*	0.739	0.713	11	12	*	*	gi|2621176|gb|AAB84642.1|	100	4e-114	gi|15678164|ref|NP_275279.1|	dolichyl-phosphate mannose synthase [Methanothermobacter thermautotrophicus str. Delta H] >gi|2621176|gb|AAB84642.1| dolichyl-phosphate mannose synthase [Methanothermobacter thermautotrophicus str. Delta H]	44.7	2e-39	sp|Q58619|Y1222_METJA	Uncharacterized protein MJ1222 OS=Methanocaldococcus jannaschii (strain ATCC 43067 / DSM 2661 / JAL-1 / JCM 10045 / NBRC 100440) GN=MJ1222 PE=4 SV=1	100	7e-114	O26239	O26239_METTH Dolichyl-phosphate mannose synthase OS=Methanothermobacter thermautotrophicus (strain ATCC 29096 / DSM 1053 / JCM 10044 / NBRC 100330 / Delta H) GN=MTH_136 PE=4 SV=1	MTH136	445	2e-125	COG0463	Glycosyltransferases involved in cell wall biogenesis	M	Cell wall/membrane/envelope biogenesis ;
190	gi|2621569|gb|AAB85004.1|	unknown [Methanothermobacter thermautotrophicus str. Delta H] >gi|15678526|ref|NP_275641.1| hypothetical protein MTH498 [Methanothermobacter thermautotrophicus str. Delta H]	77255	MMNNVQHLRRSQFIFTYGPGAILEGKNGPVMIPSLNDGLGNYFGIEYLEKFEIKDSRLSEFLRKNKEIDGTIRLFSLPTNAALSLDENRHIYNTWRFPRWKICYGRTEGGHQNPVLYYEREGKGCPICGSRNASATRFVAACPDGHLDDLPWKYLVHSKETGCNPEYFHWKIEGPSIADIIIKCPECGQSSSMRYIYRKKFRCTGRLPERSGLRSKESCELEMKILQRQSTSLRIPVTLTLLKIPYKTKLDEILENDPEFRGNLRGIINHANKENLLSDVKQNKRKYYDTVKGSIEDMGYRRFCEHVMGFNSRMIADPLGDEFRALREMRTSETLSVGEPVKFSVDSQITLKIVPVEKLKLTTAQIGYYRSPYLKKDENSEIIPSNIVSTGEREAISES…	47	4.5	-	4	4	3	3	1.143	1.215	2	2	-	-	1.189	1.318	2	2	*	-	1.04	1.088	2	2	*	-	gi|2621569|gb|AAB85004.1|	100	0	gi|15678526|ref|NP_275641.1|	hypothetical protein MTH498 [Methanothermobacter thermautotrophicus str. Delta H] >gi|2621569|gb|AAB85004.1| unknown [Methanothermobacter thermautotrophicus str. Delta H]	-	-	-	-	100	0	O26598	O26598_METTH Putative uncharacterized protein OS=Methanothermobacter thermautotrophicus (strain ATCC 29096 / DSM 1053 / JCM 10044 / NBRC 100330 / Delta H) GN=MTH_498 PE=4 SV=1	-	-	-	-	-	-	-
191	gi|6225900|sp|O26272.1|PUR7_METTH	RecName: Full=Phosphoribosylaminoimidazole-succinocarboxamide synthase; AltName: Full=SAICAR synthetase >gi|2621212|gb|AAB84676.1| phosphoribosylaminoimidazolesuccinocarboxamide synthase [Methanothermobacter thermautotrophicus str. Delta H] >gi|1567	32295	MDVKIDGPLYSGKAKDVLLTDDPEIVAVRFRDDITAGDGEKKDTLEMKGYYNSVISAKIFEVLEEAGVPTQYLELREPGCILARKLEMIPIEVITRNIAAGSIVRRFPFTEGQEFVPPLIQMDYKSDEHGDPMLNDDIILALGIATRDELEEIRRITLHINSVLRDFLKSRGLILPDFKLEFGRDSSGRIRLGDEVSPDTCRLWDMETGEPLDKDIFRRGEEGVVGAYRRVARMILDDEDIERWNVEL	2896	73.8	-	226	226	24	24	0.996	1.041	203	203	-	-	1.005	1.068	203	201	-	-	0.997	1.038	203	203	-	-	gi|6225900|sp|O26272.1|PUR7_METTH	100	2e-138	gi|15678198|ref|NP_275313.1|	phosphoribosylaminoimidazole-succinocarboxamide synthase [Methanothermobacter thermautotrophicus str. Delta H] >gi|6225900|sp|O26272.1|PUR7_METTH RecName: Full=Phosphoribosylaminoimidazole-succinocarboxamide synthase; AltName: Full=SAICAR synthetase >gi|2621212|gb|AAB84676.1| phosphoribosylaminoimidazolesuccinocarboxamide synthase [Methanothermobacter thermautotrophicus str. Delta H]	100	1e-139	sp|O26272|PUR7_METTH	Phosphoribosylaminoimidazole-succinocarboxamide synthase OS=Methanothermobacter thermautotrophicus (strain ATCC 29096 / DSM 1053 / JCM 10044 / NBRC 100330 / Delta H) GN=purC PE=3 SV=1	87.9	2e-123	D9PVG8	D9PVG8_METTM Phosphoribosylaminoimidazole-succinocarboxamide synthase OS=Methanothermobacter marburgensis (strain DSM 2133 / 14651 / NBRC 100331 / OCM 82 / Marburg) GN=purC PE=3 SV=1	MTH170	495	2e-140	COG0152	Phosphoribosylaminoimidazolesuccinocarboxamide (SAICAR) synthase	F	Nucleotide transport and metabolism ;
192	gi|3219927|sp|O27362.1|NOP10_METTH	RecName: Full=Ribosome biogenesis protein Nop10 >gi|2622412|gb|AAB85785.1| unknown [Methanothermobacter thermautotrophicus str. Delta H] >gi|15679307|ref|NP_276424.1| hypothetical protein MTH1307 [Methanothermobacter thermautotrophicus str. Delta H]	9781	MKMKRCRSCGEYTLKEVCPHCGGRTGVIYPPKFSPEDKYGAYRRKLKRELYSRGSGESK	39	27.1	-	3	3	2	2	1.011	0.742	3	3	-	-	1.092	0.668	3	3	-	*	1.081	0.882	3	3	-	-	gi|3219927|sp|O27362.1|NOP10_METTH	100	1e-25	gi|3219927|sp|O27362.1|NOP10_METTH	RecName: Full=Ribosome biogenesis protein Nop10	100	4e-27	sp|O27362|NOP10_METTH	Ribosome biogenesis protein Nop10 OS=Methanothermobacter thermautotrophicus (strain ATCC 29096 / DSM 1053 / JCM 10044 / NBRC 100330 / Delta H) GN=nop10 PE=3 SV=1	78	6e-16	D9PYG4	D9PYG4_METTM Ribosome biogenesis protein Nop10 OS=Methanothermobacter marburgensis (strain DSM 2133 / 14651 / NBRC 100331 / OCM 82 / Marburg) GN=nop10 PE=3 SV=1	MTH1307	119	9e-28	COG2260	Predicted Zn-ribbon RNA-binding protein	J	Translation, ribosomal structure and biogenesis ;
193	gi|2622394|gb|AAB85768.1|	phosphoribosylaminoimidazole carboxylase related protein [Methanothermobacter thermautotrophicus str. Delta H] >gi|15679290|ref|NP_276407.1| phosphoribosylaminoimidazole carboxylase-like protein [Methanothermobacter thermautotrophicus str. Delta H]	28906	MMPVRSILEELLRGRISLEEAERAIESAQLSLGDRVRFDIFREKRTGFPEAVFAPGKSDEDIVNIVKAVGDVLVTRLPPDRAEGILKELGDIDRRIEYHETAGVLAARSGDPQFIGRIGLLSAGTSDIPVAEEARVVAEESGCEVINAYDVGVAGLHRLLDPLRRMHESGVKALIVVAGMEGALPSVVAGLVDVPVIGVPTSVGYGVGEGGSVALKSMLQSCSPGIGVVNIDNGFGAAVLAVKILRACSL	430	36.8	-	40	40	11	11	0.905	0.961	29	29	-	-	0.597	0.658	29	29	-	-	0.73	0.776	29	29	-	-	gi|2622394|gb|AAB85768.1|	100	1e-120	gi|15679290|ref|NP_276407.1|	phosphoribosylaminoimidazole carboxylase-like protein [Methanothermobacter thermautotrophicus str. Delta H] >gi|2622394|gb|AAB85768.1| phosphoribosylaminoimidazole carboxylase related protein [Methanothermobacter thermautotrophicus str. Delta H]	44.72	1e-42	sp|Q57629|Y165_METJA	Uncharacterized protein MJ0165 OS=Methanocaldococcus jannaschii (strain ATCC 43067 / DSM 2661 / JAL-1 / JCM 10045 / NBRC 100440) GN=MJ0165 PE=4 SV=1	100	2e-120	O27347	O27347_METTH Phosphoribosylaminoimidazole carboxylase related protein OS=Methanothermobacter thermautotrophicus (strain ATCC 29096 / DSM 1053 / JCM 10044 / NBRC 100330 / Delta H) GN=MTH_1286 PE=4 SV=1	MTH1286	486	1e-137	COG1691	NCAIR mutase (PurE)-related proteins	R	General function prediction only ;
194	gi|2622107|gb|AAB85502.1|	conserved protein [Methanothermobacter thermautotrophicus str. Delta H] >gi|15679024|ref|NP_276141.1| RNA-processing protein [Methanothermobacter thermautotrophicus str. Delta H]	27536	MNEMPAEEYIKIPRERVGVLIGKNGAVKAKIERLTQTELEIDSETGAVTLIPQDELEDPLSPWKARHIVRAIGRGFNPEVALRLLDDDVALEVIKITDYVGKSKKAIARQKGRVIGREGITRRIIHDMTGVDISVYGKTVSLIGEFEKLAVAREAIEMILNGARHKSVYAFLEKKKQELKMKEFQEGAKLM	1370	39.3	-	109	109	8	8	0.962	1.026	94	96	-	-	1.203	1.183	95	96	-	-	1.26	1.139	96	97	-	-	gi|2622107|gb|AAB85502.1|	100	4e-83	gi|15679024|ref|NP_276141.1|	RNA-processing protein [Methanothermobacter thermautotrophicus str. Delta H] >gi|2622107|gb|AAB85502.1| conserved protein [Methanothermobacter thermautotrophicus str. Delta H]	55.56	4e-37	sp|Q57885|Y443_METJA	KH domain-containing protein MJ0443 OS=Methanocaldococcus jannaschii (strain ATCC 43067 / DSM 2661 / JAL-1 / JCM 10045 / NBRC 100440) GN=MJ0443 PE=4 SV=1	100	6e-83	O27087	O27087_METTH Conserved protein OS=Methanothermobacter thermautotrophicus (strain ATCC 29096 / DSM 1053 / JCM 10044 / NBRC 100330 / Delta H) GN=MTH_1006 PE=4 SV=1	MTH1006	382	2e-106	COG1094	Predicted RNA-binding protein (contains KH domains)	R	General function prediction only ;
195	gi|2622697|gb|AAB86048.1|	inosine-5~-monophosphate dehydrogenase related protein X [Methanothermobacter thermautotrophicus str. Delta H] >gi|15679570|ref|NP_276687.1| inosine-5~-monophosphate dehydrogenase-like protein X [Methanothermobacter thermautotrophicus str. Delta H]	17233	MNIHKNNFMIRKLRARDIMLRDVIVSHPDDLVAAANLKMVRANVGGVPVVEGDKLVGLITHRDILLAGGEALKLRVKDIMSQDLVVIDEETPISRISRIMADTGYQRIPVVRDGRLVGLITQSCIIKALADYL	550	71.4	-	33	33	9	9	0.946	0.985	26	26	-	-	0.867	0.886	25	25	-	-	1.031	0.923	27	27	-	-	gi|2622697|gb|AAB86048.1|	100	8e-69	gi|15679570|ref|NP_276687.1|	inosine-5'-monophosphate dehydrogenase-like protein X [Methanothermobacter thermautotrophicus str. Delta H] >gi|2622697|gb|AAB86048.1| inosine-5'-monophosphate dehydrogenase related protein X [Methanothermobacter thermautotrophicus str. Delta H]	39.45	5e-13	sp|B1L5U5|IMDH_KORCO	Inosine-5'-monophosphate dehydrogenase OS=Korarchaeum cryptofilum (strain OPF8) GN=guaB PE=3 SV=1	100	1e-68	O27616	O27616_METTH Inosine-5'-monophosphate dehydrogenase related protein X OS=Methanothermobacter thermautotrophicus (strain ATCC 29096 / DSM 1053 / JCM 10044 / NBRC 100330 / Delta H) GN=MTH_1575 PE=4 SV=1	SSO2740	76.6	9e-15	COG0517	FOG: CBS domain	R	General function prediction only ;
196	gi|2621229|gb|AAB84691.1|	conserved protein [Methanothermobacter thermautotrophicus str. Delta H] >gi|15678213|ref|NP_275328.1| hypothetical protein MTH185 [Methanothermobacter thermautotrophicus str. Delta H]	39477	MSWGRDFMMFYLNLLSIFESLRDDRSALRHYKKKLHEYQEHEAEVLIDIGVIYLDRGELERAVRNFEEALETYRKLKFPEGVAYASELLGDSLMALREFDRAMEHYSEALSIYSDLNPPLAEELREKIYEAGKIREALTTQEPPEEESCEEPSENPGLGSETVAVFRFSDRLVELLEGFEDYAVCWENRDIEVLEDNLESAGVIRDRQTEGLLNILIGRYHLEEGEIYEALKFIKRATRIFRDAGDSRGAAVSLVIMGVILFIMDERENLYKVFKEALEIFRSLEMGEAESVTMKIINTLSKM	167	9.9	-	4	4	2	2	0.874	1.271	4	4	-	-	0.836	1.074	4	4	-	-	1.018	0.876	4	4	-	-	gi|2621229|gb|AAB84691.1|	100	3e-162	gi|2621229|gb|AAB84691.1|	conserved protein [Methanothermobacter thermautotrophicus str. Delta H]	-	-	-	-	100	4e-162	O26287	O26287_METTH Conserved protein OS=Methanothermobacter thermautotrophicus (strain ATCC 29096 / DSM 1053 / JCM 10044 / NBRC 100330 / Delta H) GN=MTH_185 PE=4 SV=1	MTH185	607	8e-174	COG0457	FOG: TPR repeat	R	General function prediction only ;
197	gi|3913953|sp|O26138.1|KCY_METTH	RecName: Full=Cytidylate kinase; Short=CK; AltName: Full=Cytidine monophosphate kinase; Short=CMP kinase >gi|2621067|gb|AAB84539.1| cytidylate kinase [Methanothermobacter thermautotrophicus str. Delta H] >gi|15678061|ref|NP_275175.1| cytidylate kina	19277	MIITIGGLAGTGTTTVARILSERMGIPCVSAGDVFRQMAAERELDILEFSRIAEENPEIDIEIDRRQARLADEHEDLILEGRLSAHFARADLKVLLIAPFDVRAQRISVRESKDIETVREEIRIRERSEAQRYREIHGIDVDDLEVYDIVINTNRFDAEAS	620	50.9	-	33	33	9	9	0.968	0.971	30	30	-	-	1.152	1.197	30	30	-	-	1.173	1.278	31	31	-	-	gi|3913953|sp|O26138.1|KCY_METTH	100	4e-63	gi|15678061|ref|NP_275175.1|	cytidylate kinase [Methanothermobacter thermautotrophicus str. Delta H] >gi|3913953|sp|O26138.1|KCY_METTH RecName: Full=Cytidylate kinase; Short=CK; AltName: Full=Cytidine monophosphate kinase; Short=CMP kinase >gi|2621067|gb|AAB84539.1| cytidylate kinase [Methanothermobacter thermautotrophicus str. Delta H]	100	2e-64	sp|O26138|KCY_METTH	Cytidylate kinase OS=Methanothermobacter thermautotrophicus (strain ATCC 29096 / DSM 1053 / JCM 10044 / NBRC 100330 / Delta H) GN=cmk PE=3 SV=1	91.03	3e-59	D9PV67	D9PV67_METTM Cytidylate kinase OS=Methanothermobacter marburgensis (strain DSM 2133 / 14651 / NBRC 100331 / OCM 82 / Marburg) GN=cmk PE=3 SV=1	MTH30	314	3e-86	COG1102	Cytidylate kinase	F	Nucleotide transport and metabolism ;
198	gi|1172757|sp|P41654.1|PURE_METTH	RecName: Full=Probable N5-carboxyaminoimidazole ribonucleotide mutase; Short=N5-CAIR mutase; AltName: Full=5-(carboxyamino)imidazole ribonucleotide mutase	41869	MKPRVMILLGSASDFRIAEKAMEIFEELRIPYDLRVASAHRTHEKVKAIVSEAVKAGVEVFIGIAGLSAHLPGMISANTHRPVIGVPVDVKLGGLDALFACSQMPFPAPVATVGVDRGENAAILAAQIIGIGDPGVRERVADLRRGFYERVRRDECQVLNSIEGSYYAPLEVEMPPIGDKVPSDSQDDPMVSVIPGSYSDMKIAKKTTMFLERMGISYDLNVISPIRYPERFERYLEKMENVKLFIAISGLSAHVTGAVVALSDRPVIGVPCPLKMNGWDSLLSMINMPPGVPVGTVGVGNGGNAAILAAEMLGIYDEKIESRIKRIKSRSVKF	1176	32.3	1	67	67	10	10	1.041	0.996	52	50	-	-	0.859	0.791	51	51	-	-	0.855	0.81	52	52	-	-	gi|1172757|sp|P41654.1|PURE_METTH	100	7e-171	gi|1172757|sp|P41654.1|PURE_METTH	RecName: Full=Probable N5-carboxyaminoimidazole ribonucleotide mutase; Short=N5-CAIR mutase; AltName: Full=5-(carboxyamino)imidazole ribonucleotide mutase	100	4e-172	sp|P41654|PURE_METTH	Probable N5-carboxyaminoimidazole ribonucleotide mutase OS=Methanothermobacter thermautotrophicus (strain ATCC 29096 / DSM 1053 / JCM 10044 / NBRC 100330 / Delta H) GN=purE PE=3 SV=1	92.81	3e-157	D9PYP9	D9PYP9_METTM Predicted phosphoribosylaminoimidazole carboxylase OS=Methanothermobacter marburgensis (strain DSM 2133 / 14651 / NBRC 100331 / OCM 82 / Marburg) GN=purE2 PE=4 SV=1	MTH1393	672	0	COG0041	Phosphoribosylcarboxyaminoimidazole (NCAIR) mutase	F	Nucleotide transport and metabolism ;
199	gi|2622044|gb|AAB85443.1|	conserved protein [Methanothermobacter thermautotrophicus str. Delta H] >gi|15678965|ref|NP_276082.1| hypothetical protein MTH947 [Methanothermobacter thermautotrophicus str. Delta H]	46126	MSKMEEILVIGVNTRPVVESAFRLGYRVYSAGYYCTADFKHYTERRCILRERSGESCGRFHENFSQEKLLEAASDFIERADGIIPLTGAPPLPGEKVLGNSRVDHVEDKYRLYRRIRNSYPTPETHLISDPAEAMEIVAAGEKKYIAKPVSGAGGFGVTEFREGDGEFLLQEYIEGVPVSASVLSTGEDAITVLTSRQIIDRGVPGFEGQFVYAGNMTPGPSGEIEDLASDLILDLSLRGSNGVDLIMRDSELYVIEVNPRIQGTFECAEASLGINMVDAHIRACMGELIEKPDPVSYAVKRILYAPARCRVGEIKTMGVHDLPVPGTIIEEGEPLLTVLASHNSMEAAENLASNICSRVKKELHYLRCPPPRPQGV	137	6.1	-	6	6	2	2	0.906	0.977	5	5	-	-	0.742	0.772	5	5	*	*	0.798	0.791	5	5	*	*	gi|2622044|gb|AAB85443.1|	100	0	gi|2622044|gb|AAB85443.1|	conserved protein [Methanothermobacter thermautotrophicus str. Delta H]	31.02	2e-35	sp|Q58186|Y776_METJA	Uncharacterized protein MJ0776 OS=Methanocaldococcus jannaschii (strain ATCC 43067 / DSM 2661 / JAL-1 / JCM 10045 / NBRC 100440) GN=MJ0776 PE=4 SV=1	100	0	O27028	O27028_METTH Conserved protein OS=Methanothermobacter thermautotrophicus (strain ATCC 29096 / DSM 1053 / JCM 10044 / NBRC 100330 / Delta H) GN=MTH_947 PE=4 SV=1	MTH947	766	0	COG2232	Predicted ATP-dependent carboligase related to biotin carboxylase	R	General function prediction only ;
200	gi|2622279|gb|AAB85661.1|	possible cation transporter [Methanothermobacter thermautotrophicus str. Delta H] >gi|15679183|ref|NP_276300.1| cation transporter [Methanothermobacter thermautotrophicus str. Delta H]	51369	MKENDGAPLKEGETASKYSVIINMILVVIKGFTGYLSGNIALIADAIHSFADVFSSAAVFIGLKLSQRKPDELFPYGYHRIETLVSLLVSVLIIITGLEITWDSIIYILNPASEVSMATASLAVSLISIGVSYAIAFYKVRVGRRIGSTALLNDGKHSYVDVISSILVFLGILGEYMGLHGFQGIAGVIISVVIIYIGIRLAKYDVLTLLDACIDRDSIEVIKKTVLSVPGVEGVHDIRIRRSGPYLFGELHIELERGLPVDKIEGIISQINSRVKEVLPSIDHLTVQPETVKREEVVVAVPLADNHGMESRISTHFGRADSFLIARTRRGEILDYRIIENSGKSLRTKRGIRAAELLKDENIDVLVIEKLSEGPELLFSDYLLGKVPPEGSSLEEVIK…	155	12	-	113	113	5	5	1.133	0.872	41	40	-	*	0.938	0.817	41	41	-	*	0.821	0.976	41	40	-	-	gi|2622279|gb|AAB85661.1|	100	0	gi|15679183|ref|NP_276300.1|	cation transporter [Methanothermobacter thermautotrophicus str. Delta H] >gi|2622279|gb|AAB85661.1| possible cation transporter [Methanothermobacter thermautotrophicus str. Delta H]	35.56	4e-07	sp|Q03218|MMT1_YEAST	Mitochondrial metal transporter 1 OS=Saccharomyces cerevisiae (strain ATCC 204508 / S288c) GN=MMT1 PE=1 SV=1	100	0	O27240	O27240_METTH Possible cation transporter OS=Methanothermobacter thermautotrophicus (strain ATCC 29096 / DSM 1053 / JCM 10044 / NBRC 100330 / Delta H) GN=MTH_1172 PE=4 SV=1	MTH1172_1	584	9e-167	COG0053	Predicted Co/Zn/Cd cation transporters	P	Inorganic ion transport and metabolism ;
201	gi|2622479|gb|AAB85847.1|	ABC transporter (ATP-binding protein) [Methanothermobacter thermautotrophicus str. Delta H] >gi|15679369|ref|NP_276486.1| ABC transporter ATP-binding protein [Methanothermobacter thermautotrophicus str. Delta H]	38209	MDEHDISTRDPCGPGGSMIEVESVSKSFGRIRALDNLSFSVAEGELMGIIGHNGAGKTTAIRIIAGILHPDSGTVRVGGHDVTEDPLSVKSMIGYLPEEPNLYERFRAGDLLRYFGELYGVPRDVLDDRIAELLELVGMTDRAMDPINTFSKGLRQRIGIARALIHDPPIIIFDEPTMGLDPATAFSIREFIRDLKGSKTMILCTHYMEEAEYLCDRVAIINQGRILDIGTPDELKSKIRGDLVLEVKVRDISSVGEGDLMMIPGVKSVEVDGSTLRVSLENRGAISGVIMELGANVSGVNTREATLNDVFIESLRGSG	685	40.8	-	35	35	10	10	0.967	1.099	33	33	-	*	0.827	0.804	33	33	*	-	0.858	0.866	33	33	*	*	gi|2622479|gb|AAB85847.1|	100	2e-180	gi|15679369|ref|NP_276486.1|	ABC transporter ATP-binding protein [Methanothermobacter thermautotrophicus str. Delta H] >gi|2622479|gb|AAB85847.1| ABC transporter (ATP-binding protein) [Methanothermobacter thermautotrophicus str. Delta H]	42.42	8e-45	sp|P46903|NATA_BACSU	ATP-binding transport protein NatA OS=Bacillus subtilis (strain 168) GN=natA PE=3 SV=1	100	4e-180	O27423	O27423_METTH ABC transporter (ATP-binding protein) OS=Methanothermobacter thermautotrophicus (strain ATCC 29096 / DSM 1053 / JCM 10044 / NBRC 100330 / Delta H) GN=MTH_1370 PE=4 SV=1	MTH1370	635	0	COG1131	ABC-type multidrug transport system, ATPase component	V	Defense mechanisms ;
202	gi|2623033|gb|AAB86360.1|	unknown [Methanothermobacter thermautotrophicus str. Delta H] >gi|15679882|ref|NP_277000.1| hypothetical protein MTH1900 [Methanothermobacter thermautotrophicus str. Delta H]	24452	MMPRKYNIDRVILEVLQEGDLSRVELGERIRSEIGFAVTDKTINEAIFKLLKASRITVTGYDLGVYDGVERVQSLKPDGIVFGLVQRDPVEMNLLIRKLESENLHESESALNKLRKIFMTKTGELGVDAEGIFSTIVNEILSLDQDQKRIITQKLAYALSDEDDAPEQLRHLITYFEIRAGNF	914	56.3	-	53	53	9	9	0.909	1.008	44	44	-	-	0.837	0.812	43	42	-	*	0.902	0.771	43	43	-	-	gi|2623033|gb|AAB86360.1|	100	3e-100	gi|15679882|ref|NP_277000.1|	hypothetical protein MTH1900 [Methanothermobacter thermautotrophicus str. Delta H] >gi|2623033|gb|AAB86360.1| unknown [Methanothermobacter thermautotrophicus str. Delta H]	-	-	-	-	100	4e-100	O27922	O27922_METTH Putative uncharacterized protein OS=Methanothermobacter thermautotrophicus (strain ATCC 29096 / DSM 1053 / JCM 10044 / NBRC 100330 / Delta H) GN=MTH_1900 PE=4 SV=1	-	-	-	-	-	-	-
203	gi|2621218|gb|AAB84681.1|	conserved protein [Methanothermobacter thermautotrophicus str. Delta H] >gi|15678203|ref|NP_275318.1| hypothetical protein MTH175 [Methanothermobacter thermautotrophicus str. Delta H]	48276	MALTPRGDVLRTVMDYLEIESRDSVDRRRDLWRSISDKFIRTADGSYTLKSEAGEAMHTRVGALTEAIEKFVKPTVSGIKDDLRVLDLCSGLGYNTAALLEFTDASSVTVDMVEISAGTMATALIVPSPNPAHKIVKGAYEDFLLSEGLLSLRTSPPAPSGIELRVHCGDARAVVPLLEREYYDAIFLDAFSPRVAPELYTVEFISLLAGVLKKRGVLATYTSAAPMRAALIEAGFHVGQGPVFGRKSGGTLASMDPRMVRKPLDWRDERMIALSDAGIPYRDPELSADALEIMGRRRVERMSARGVTRISSAVKTPLYLGSEQVEGRTGRRVRRNLSRIGIDDPSGPEALYIICPQMDECICGCGEDRPASSRDRVISMRRRLMDLVNLRHLADKAG	418	29.1	-	21	21	10	10	0.889	1.004	19	19	*	-	0.577	0.683	18	19	*	*	0.581	0.608	18	18	*	*	gi|2621218|gb|AAB84681.1|	100	0	gi|2621218|gb|AAB84681.1|	conserved protein [Methanothermobacter thermautotrophicus str. Delta H]	43.75	1e-06	sp|A8ADQ4|MNMC_CITK8	tRNA 5-methylaminomethyl-2-thiouridine biosynthesis bifunctional protein MnmC OS=Citrobacter koseri (strain ATCC BAA-895 / CDC 4225-83 / SGSC4696) GN=mnmC PE=3 SV=2	100	0	O26277	O26277_METTH Conserved protein OS=Methanothermobacter thermautotrophicus (strain ATCC 29096 / DSM 1053 / JCM 10044 / NBRC 100330 / Delta H) GN=MTH_175 PE=4 SV=1	MTH175	798	0	COG4121	Uncharacterized conserved protein	S	Function unknown ;
204	gi|7388296|sp|O27617.1|THIC2_METTH	RecName: Full=Phosphomethylpyrimidine synthase 2; AltName: Full=Hydroxymethylpyrimidine phosphate synthase 2; Short=HMP-P synthase 2; Short=HMP-phosphate synthase 2; Short=HMPP synthase 2; AltName: Full=Thiamine biosynthesis protein ThiC 2 >gi|26226	51057	MTQMEEARKGNITPEMEEVARKENLDIQMLIRGIANGRIVIPSNINRESSPCGIGENLSTKINANIGSSSKMEDIELEVDKALAAVEYGADAVMDLSTGPMLRDVRKAVLEAVDVPVGTVPIYEAGVEAFMSDGAVVDMDEDDMFRAIENQARDGVDFMTVHSGITLETVERAQRSGRIMGIVSRGGAFLAAWIMQNQEENPLYSNYEYLLEVAYEYDVTLSLGDGLRPGCLADASDIPQISELLTLAELVERARDADVQCMVEGPGHMPLDQIAANMKIQKEVCDGAPFYVLGPIVTDMAPGYDHISAAIGGAVAAMNGADFLCYVTPAEHLAIPGVQDVIEGVIASRIAAQAADAARKLPGAWDSELEMADARRSFDWDKQFKLAFDSKKPYEYRMQ…	1359	41	-	86	86	15	15	0.966	1.014	70	70	-	-	1.059	1.138	70	70	-	-	1.046	1.105	70	70	-	*	gi|7388296|sp|O27617.1|THIC2_METTH	100	0	gi|15679571|ref|NP_276688.1|	thiamine biosynthesis protein ThiC [Methanothermobacter thermautotrophicus str. Delta H] >gi|7388296|sp|O27617.1|THIC2_METTH RecName: Full=Phosphomethylpyrimidine synthase 2; AltName: Full=Hydroxymethylpyrimidine phosphate synthase 2; Short=HMP-P synthase 2; Short=HMP-phosphate synthase 2; Short=HMPP synthase 2; AltName: Full=Thiamine biosynthesis protein ThiC 2 >gi|2622698|gb|AAB86049.1| thiamin…	100	0	sp|O27617|THIC2_METTH	Phosphomethylpyrimidine synthase 2 OS=Methanothermobacter thermautotrophicus (strain ATCC 29096 / DSM 1053 / JCM 10044 / NBRC 100330 / Delta H) GN=thiC2 PE=3 SV=1	89.83	0	D9PU73	D9PU73_METTM Phosphomethylpyrimidine synthase 2 OS=Methanothermobacter marburgensis (strain DSM 2133 / 14651 / NBRC 100331 / OCM 82 / Marburg) GN=thiC2 PE=3 SV=1	MTH1576	867	0	COG0422	Thiamine biosynthesis protein ThiC	H	Coenzyme transport and metabolism ;
205	gi|2621147|gb|AAB84614.1|	unknown [Methanothermobacter thermautotrophicus str. Delta H] >gi|15678136|ref|NP_275251.1| hypothetical protein MTH108 [Methanothermobacter thermautotrophicus str. Delta H]	11599	MVIMMSVLDDETLKMRYIELVRKGVLERDECASYANKDELKPCMKKKVEEFDDFFVPGTVLISERASYRLRVGYPME	20	7.8	-	1	1	1	1	---	---	1	1	-	-	---	---	1	1	-	-	---	---	1	1	-	-	gi|2621147|gb|AAB84614.1|	100	9e-37	gi|15678136|ref|NP_275251.1|	hypothetical protein MTH108 [Methanothermobacter thermautotrophicus str. Delta H] >gi|2621147|gb|AAB84614.1| unknown [Methanothermobacter thermautotrophicus str. Delta H]	-	-	-	-	100	1e-36	O26211	O26211_METTH Putative uncharacterized protein OS=Methanothermobacter thermautotrophicus (strain ATCC 29096 / DSM 1053 / JCM 10044 / NBRC 100330 / Delta H) GN=MTH_108 PE=4 SV=1	-	-	-	-	-	-	-
206	gi|3334233|sp|O26955.1|IF5A_METTH	RecName: Full=Translation initiation factor 5A; AltName: Full=Hypusine-containing protein; AltName: Full=eIF-5A >gi|2621962|gb|AAB85367.1| translation initiation factor, eIF-5A [Methanothermobacter thermautotrophicus str. Delta H] >gi|15678889|ref|N	18863	MSKKVVEVKTLKVGKYVIIDGEASKITNISTSSPGKHGSAKARVEAVGIFDNQKRSFVKPVDSKVDIPIIDKRTAQVIAIMGGDVQLMDLETYETFETPIPDELSEQLVEGVEVEYIEALGQRKLMRTKG	1724	29.2	-	239	239	7	7	0.969	1.064	169	169	-	-	1.2	1.302	170	169	-	-	1.175	1.232	169	170	-	-	gi|3334233|sp|O26955.1|IF5A_METTH	100	7e-68	gi|15678889|ref|NP_276006.1|	translation initiation factor IF-5A [Methanothermobacter thermautotrophicus str. Delta H] >gi|3334233|sp|O26955.1|IF5A_METTH RecName: Full=Translation initiation factor 5A; AltName: Full=Hypusine-containing protein; AltName: Full=eIF-5A >gi|2621962|gb|AAB85367.1| translation initiation factor, eIF-5A [Methanothermobacter thermautotrophicus str. Delta H]	100	3e-69	sp|O26955|IF5A_METTH	Translation initiation factor 5A OS=Methanothermobacter thermautotrophicus (strain ATCC 29096 / DSM 1053 / JCM 10044 / NBRC 100330 / Delta H) GN=eif5a PE=3 SV=1	96.15	1e-65	D9PXA4	D9PXA4_METTM Translation initiation factor 5A OS=Methanothermobacter marburgensis (strain DSM 2133 / 14651 / NBRC 100331 / OCM 82 / Marburg) GN=eif5A PE=3 SV=1	MTH869	259	6e-70	COG0231	Translation elongation factor P (EF-P)/translation initiation factor 5A (eIF-5A)	J	Translation, ribosomal structure and biogenesis ;
207	gi|6685583|sp|O27114.1|KORC_METTH	RecName: Full=2-oxoglutarate synthase subunit KorC; AltName: Full=2-ketoglutarate oxidoreductase gamma chain; Short=KOR; AltName: Full=2-oxoglutarate-ferredoxin oxidoreductase subunit gamma >gi|2622138|gb|AAB85531.1| 2-oxoglutarate oxidoreductase, g	22801	MIEVRKEIRIAGFGGQGVILAGIVLGKAASLYDGLYAVQTQSYGPEARGGASRAEVVISDHEIDYPKVQSPDILVAMSHQALLTYMDDLKRGGALIVDPDMVVEAEIEDFIRAREVKYFRAPATRTAEERVGITIVANMVMIGALTEATGIVSVRAAEEAIKDSVPPGTEEKNLMAFQAGRELIMEGSR	669	46	-	32	32	7	7	0.889	0.924	20	19	-	-	0.952	0.96	20	20	-	-	1.03	0.995	20	20	-	-	gi|6685583|sp|O27114.1|KORC_METTH	100	1e-102	gi|15679053|ref|NP_276170.1|	2-oxoglutarate ferredoxin oxidoreductase subunit gamma [Methanothermobacter thermautotrophicus str. Delta H] >gi|6685583|sp|O27114.1|KORC_METTH RecName: Full=2-oxoglutarate synthase subunit KorC; AltName: Full=2-ketoglutarate oxidoreductase gamma chain; Short=KOR; AltName: Full=2-oxoglutarate-ferredoxin oxidoreductase subunit gamma >gi|2622138|gb|AAB85531.1| 2-oxoglutarate oxidoreductase, gamma s…	100	7e-104	sp|O27114|KORC_METTH	2-oxoglutarate synthase subunit korC OS=Methanothermobacter thermautotrophicus (strain ATCC 29096 / DSM 1053 / JCM 10044 / NBRC 100330 / Delta H) GN=korC PE=4 SV=1	69.06	4e-68	D3DZJ8	D3DZJ8_METRM 2-oxoglutarate ferredoxin oxidoreductase subunit gamma KorC OS=Methanobrevibacter ruminantium (strain ATCC 35063 / DSM 1093 / JCM 13430 / M1) GN=korC PE=4 SV=1	MTH1035	375	2e-104	COG1014	Pyruvate:ferredoxin oxidoreductase and related 2-oxoacid:ferredoxin oxidoreductases, gamma subunit	C	Energy production and conversion ;
208	gi|8928285|sp|O26685.1|PRIS_METTH	RecName: Full=DNA primase small subunit PriS >gi|2621663|gb|AAB85091.1| DNA primase, small subunit [Methanothermobacter thermautotrophicus str. Delta H] >gi|15678613|ref|NP_275728.1| DNA primase small subunit [Methanothermobacter thermautotrophicus	42716	MMPMFEPATPLERKRYYREEWNVRDLPDFIADNLHMREFGFDHNGRGPSDRYRVFRDERSLARFMRVRYPFAAYSSVAFYREPWKRKGWQRSELIFDVDAKDLPVRSCECDGVCPTCLDEARELVLMMVDTLKGDLGLGDIHVIYSGRGYHVRVLDPEVMELGSEVRAEILRYTAGAREPRRKFTDGVSSYEMEHFSIPLGYHRVFTERARHVLLHLRGDEDIEDVTARTVKTAVRNRNLILEDRWGEFRSVIGPRVYPRLVKGISKINMRMLDAKVTIDLKRILRLPTSLHSKVSMICMEVKNPETFDPLKSAVPRFVDERE	665	35.9	-	40	40	11	11	0.984	1.126	33	32	-	*	0.873	1.005	33	32	*	-	0.879	0.894	34	34	*	-	gi|8928285|sp|O26685.1|PRIS_METTH	100	0	gi|15678613|ref|NP_275728.1|	DNA primase small subunit [Methanothermobacter thermautotrophicus str. Delta H] >gi|8928285|sp|O26685.1|PRIS_METTH RecName: Full=Probable DNA primase small subunit >gi|2621663|gb|AAB85091.1| DNA primase, small subunit [Methanothermobacter thermautotrophicus str. Delta H]	100	0	sp|O26685|PRIS_METTH	Probable DNA primase small subunit OS=Methanothermobacter thermautotrophicus (strain ATCC 29096 / DSM 1053 / JCM 10044 / NBRC 100330 / Delta H) GN=priA PE=3 SV=1	83.44	3e-157	D9PWG2	D9PWG2_METTM Probable DNA primase small subunit OS=Methanothermobacter marburgensis (strain DSM 2133 / 14651 / NBRC 100331 / OCM 82 / Marburg) GN=priA PE=3 SV=1	MTH585	660	0	COG1467	Eukaryotic-type DNA primase, catalytic (small) subunit	L	Replication, recombination and repair ;
209	gi|2621636|gb|AAB85066.1|	conserved protein [Methanothermobacter thermautotrophicus str. Delta H] >gi|15678588|ref|NP_275703.1| hypothetical protein MTH560 [Methanothermobacter thermautotrophicus str. Delta H]	34246	MDIPITDNHIHVDPVNGEGPVAVAEKFYRAGGRRMIIPNKPSWTINAGTDYRKTMDTVLGYVEMINRETEVEAHAVVGLHPAELSRLLEAGREIEKAEEMIRNGLEYAQSLVLDGMAVAIGEVGRPHYPVSDEELAAHNRLMVYAMELAAEASCPVQLHTESSGPEEFREFAGMAKRAGIRKYMVIKHFSGPLTAPEENHGLTPSLIASRDVVRDGIRKGGHFLMETDYLDDIRRAGAVLGPKTVPRRTLEFINKGIFTEEDAYRIHEETVERVYGI	891	43.7	-	81	81	14	14	1.012	1.076	58	58	-	-	1.14	1.321	58	58	-	-	1.084	1.185	58	58	-	*	gi|2621636|gb|AAB85066.1|	100	5e-159	gi|2621636|gb|AAB85066.1|	conserved protein [Methanothermobacter thermautotrophicus str. Delta H]	46.01	5e-65	sp|Q58527|Y1127_METJA	Uncharacterized protein MJ1127 OS=Methanocaldococcus jannaschii (strain ATCC 43067 / DSM 2661 / JAL-1 / JCM 10045 / NBRC 100440) GN=MJ1127 PE=4 SV=1	100	7e-159	O26660	O26660_METTH Conserved protein OS=Methanothermobacter thermautotrophicus (strain ATCC 29096 / DSM 1053 / JCM 10044 / NBRC 100330 / Delta H) GN=MTH_560 PE=4 SV=1	MTH560	564	6e-161	COG1831	Predicted metal-dependent hydrolase (urease superfamily)	R	General function prediction only ;
210	gi|2621658|gb|AAB85086.1|	conserved protein [Methanothermobacter thermautotrophicus str. Delta H] >gi|15678608|ref|NP_275723.1| 3-dehydroquinate synthase [Methanothermobacter thermautotrophicus str. Delta H]	46958	MASEMKFAWLLAPDTYWDEKKTFITAALESGIDHIVDTADSGRIKKLGNLTLISPDEDADIVLVGRDGEGDGTLELPETLEYSRDIEMASELSESGRQVAAYVEIRSKAHEELARRLGRVVDYLILVGEDWKIIPLENIIADLQEEDVKLIAAVADVDEARVALETLEHGTDGVLIEPADISQIKDIAALLENIESETYELKPATITRIEPIGSGDRVCVDTCSIMGIGEGMLVGSYSQGLFLVHSESLESEYVASRPFRVNAGPVQAYVMVPGGRTRYLSELETGDEVIIVDRDGRSRSAIVGRVKIEKRPLMLVEAEYEGMKVRTLLQNAETIRLVNDKGEPVSVSELGEGDRVLVYFDESARHFGMAIKETIIEK	3397	57.1	1	143	143	17	17	0.918	0.989	122	122	-	-	0.806	0.787	122	122	-	*	0.856	0.803	122	122	-	-	gi|2621658|gb|AAB85086.1|	100	0	gi|229462865|sp|O26680.2|DHQS_METTH	RecName: Full=3-dehydroquinate synthase; Short=DHQ synthase; AltName: Full=3-dehydroquinate synthase II	100	0	sp|O26680|DHQS_METTH	3-dehydroquinate synthase OS=Methanothermobacter thermautotrophicus (strain ATCC 29096 / DSM 1053 / JCM 10044 / NBRC 100330 / Delta H) GN=MTH_580 PE=3 SV=2	87.7	0	D9PWF8	D9PWF8_METTM 3-dehydroquinate synthase OS=Methanothermobacter marburgensis (strain DSM 2133 / 14651 / NBRC 100331 / OCM 82 / Marburg) GN=aroB PE=3 SV=1	MTH580	754	0	COG1465	Predicted alternative 3-dehydroquinate synthase	E	Amino acid transport and metabolism ;
211	gi|2621085|gb|AAB84556.1|	conserved protein [Methanothermobacter thermautotrophicus str. Delta H] >gi|15678078|ref|NP_275192.1| hypothetical protein MTH49 [Methanothermobacter thermautotrophicus str. Delta H]	57063	MSVEVIAIGGYEEVGKNMSAVKVGDDVVIFDMGIHLDRVHIHEDTDIARMHSLDLIERGVIPDDTLMKDVDGKVRAIVFTHGHLDHIGAVAKLAHRYQAPIIATPYTIALIERTIKAERKFNVLNTLQVLNAGEKCQISPGITLEFIQSTHSIPQSVIAALHTPEGIIVYALDFKFDDHQKISPPPDYHRLRELGRKGVLAMIVETTRANEKQEVKTHSEKVARIVLEDIMKNPLEEKTGMIVTTFSSHMERIQAISDIASKSDRQMLLLGRSMERYCGLAEAMGILKLPENASIYGSPKAVNRALARAEAKREDYLLITTGHQGEPDALLPRIANAKTQFRIQRGDNVVISAPVIPNPMNVANRNLMERRLASSGARIYTNAHVSGHAGREDHRDFIR…	2556	49.6	-	148	148	22	22	1.025	1.044	125	121	-	-	1.175	1.116	126	122	-	-	1.121	1.092	125	127	-	-	gi|2621085|gb|AAB84556.1|	100	0	gi|2621085|gb|AAB84556.1|	conserved protein [Methanothermobacter thermautotrophicus str. Delta H]	56.05	5e-146	sp|Q58271|RNJ_METJA	Ribonuclease J OS=Methanocaldococcus jannaschii (strain ATCC 43067 / DSM 2661 / JAL-1 / JCM 10045 / NBRC 100440) GN=MJ0861 PE=3 SV=1	100	0	O26155	O26155_METTH Conserved protein OS=Methanothermobacter thermautotrophicus (strain ATCC 29096 / DSM 1053 / JCM 10044 / NBRC 100330 / Delta H) GN=MTH_49 PE=4 SV=1	MTH49	920	0	COG0595	Predicted hydrolase of the metallo-beta-lactamase superfamily	R	General function prediction only ;
212	gi|2621364|gb|AAB84816.1|	conserved protein [Methanothermobacter thermautotrophicus str. Delta H] >gi|15678338|ref|NP_275453.1| hypothetical protein MTH310 [Methanothermobacter thermautotrophicus str. Delta H]	32376	MDDDVLEDISENLVIGSVKRRGKLINEIRAGDRIFIFRAIPLNGRRTLSFVAYTMVDEVYSSPETLYDYYESPRKLKLRGIKFFNPPLPLIKFRDKLVSVEPKRWSSTLKSEYRRIDERDFRIIRSRANFIDRFPAYLEELSFSMDEFLINSIMGLHSLLRRTDGRKQMEIRSFIKLLDEFIRTYGIRKSYEELEEFYSVNAWRTGIKHYPSRDPERIVTLYNSRGAGRDFGLISLE	117	11.8	-	17	17	4	4	0.894	0.853	13	13	*	*	0.386	0.232	13	13	*	*	0.439	0.362	13	13	*	*	gi|2621364|gb|AAB84816.1|	100	4e-122	gi|2621364|gb|AAB84816.1|	conserved protein [Methanothermobacter thermautotrophicus str. Delta H]	-	-	-	-	100	7e-122	O26410	O26410_METTH Conserved protein OS=Methanothermobacter thermautotrophicus (strain ATCC 29096 / DSM 1053 / JCM 10044 / NBRC 100330 / Delta H) GN=MTH_310 PE=4 SV=1	MTH310	472	3e-133	COG1673	Uncharacterized protein conserved in archaea	S	Function unknown ;
213	gi|12230410|sp|O27646.1|PFDA_METTH	RecName: Full=Prefoldin subunit alpha; AltName: Full=GimC subunit alpha >gi|2622734|gb|AAB86082.1| conserved protein [Methanothermobacter thermautotrophicus str. Delta H] >gi|15679604|ref|NP_276721.1| prefoldin subunit alpha [Methanothermobacter the	19948	MEDQQRLEEIVNQLNIYQSQVELIQQQMEAVRATISELEILEKTLSDIQGKDGSETLVPVGAGSFIKAELKDTSEVIMSVGAGVAIKKNFEDAMESIKSQKNELESTLQKMGENLRKITDIMMKLSPQAEELLKKVRGSGE	1312	61.7	-	82	82	8	8	1.005	1.009	74	74	-	-	0.945	0.727	74	74	-	-	0.889	0.7	74	74	-	-	gi|12230410|sp|O27646.1|PFDA_METTH	100	6e-73	gi|15679604|ref|NP_276721.1|	prefoldin subunit alpha [Methanothermobacter thermautotrophicus str. Delta H] >gi|12230410|sp|O27646.1|PFDA_METTH RecName: Full=Prefoldin subunit alpha; AltName: Full=GimC subunit alpha >gi|2622734|gb|AAB86082.1| conserved protein [Methanothermobacter thermautotrophicus str. Delta H]	100	2e-74	sp|O27646|PFDA_METTH	Prefoldin subunit alpha OS=Methanothermobacter thermautotrophicus (strain ATCC 29096 / DSM 1053 / JCM 10044 / NBRC 100330 / Delta H) GN=pfdA PE=1 SV=1	88.65	2e-63	D9PUA6	D9PUA6_METTM Prefoldin subunit alpha OS=Methanothermobacter marburgensis (strain DSM 2133 / 14651 / NBRC 100331 / OCM 82 / Marburg) GN=pfdA PE=3 SV=1	MTH1609	276	7e-75	COG1730	Predicted prefoldin, molecular chaperone implicated in de novo protein folding	O	Posttranslational modification, protein turnover, chaperones ;
214	gi|6685219|sp|O26369.1|ARLY_METTH	RecName: Full=Argininosuccinate lyase; Short=ASAL; AltName: Full=Arginosuccinase >gi|2621319|gb|AAB84775.1| argininosuccinate lyase [Methanothermobacter thermautotrophicus str. Delta H] >gi|15678297|ref|NP_275412.1| argininosuccinate lyase [Methanot	56418	MNLRAGRLNSGMEDEAAEFTSSLTFDHHIFEADIECNMAHTRMLAHEGIIPEEVAAKIIDALESLREEGIEALDMDPSVEDIHMAVENYVTARIGEEAGFMHTGKSRNDQVATDLRLALRERIRTISRELLDFIDSISDLALDHTETVMVGYTHLQHAQPTTLGHHLMAYASSLRRDYERLQDTLKRVDQNPLGSAAMTTTSFPINRELTTRLLGFSDYMKNSMDAVSARDFIAETVFDLSMLAVNLSRISEEMILWSTHEFGIVEIPDEFSSTSSIMPQKKNPDVAEIARAKTSTVQGELVTILGIMKALPYTYNRDLQEVTPHLWRAVDTVLSMIRVVRGMLLGIRVNRNRALELAGANFATATDLADIIVRERGIPFRVAHRIVGRLVTRAIEDGL…	2364	38.7	-	129	129	17	17	1.098	1.037	116	116	-	-	1.001	0.883	115	115	-	-	0.897	0.834	115	115	-	-	gi|6685219|sp|O26369.1|ARLY_METTH	100	0	gi|15678297|ref|NP_275412.1|	argininosuccinate lyase [Methanothermobacter thermautotrophicus str. Delta H] >gi|6685219|sp|O26369.1|ARLY_METTH RecName: Full=Argininosuccinate lyase; Short=ASAL; AltName: Full=Arginosuccinase >gi|2621319|gb|AAB84775.1| argininosuccinate lyase [Methanothermobacter thermautotrophicus str. Delta H]	100	0	sp|O26369|ARLY_METTH	Argininosuccinate lyase OS=Methanothermobacter thermautotrophicus (strain ATCC 29096 / DSM 1053 / JCM 10044 / NBRC 100330 / Delta H) GN=argH PE=3 SV=1	86.51	0	D9PVR6	D9PVR6_METTM Argininosuccinate lyase OS=Methanothermobacter marburgensis (strain DSM 2133 / 14651 / NBRC 100331 / OCM 82 / Marburg) GN=argH PE=3 SV=1	MTH269	950	0	COG0165	Argininosuccinate lyase	E	Amino acid transport and metabolism ;
215	gi|3334393|sp|O27695.1|TRPF_METTH	RecName: Full=N-(5~-phosphoribosyl)anthranilate isomerase; Short=PRAI >gi|2622786|gb|AAB86130.1| 5~-phosphoribosyl anthranilate isomerase [Methanothermobacter thermautotrophicus str. Delta H] >gi|15679653|ref|NP_276770.1| 5~-phosphoribosyl anthranil	28628	MNSSHESLADVLVKICGIKRPEDAILADKLGADLLGLIHVERSPRHLTGRELEDILSLIPPEKAVIVLEPSDPVEVAEVIERTGVERVQLHSISCEDARGIKRVLTENGFNPGITVAVPPEPGSLDVLDHIPCSCVMLDSSSGGRTGGTGRMIPPELALGMLRLIRSHESAPEVALAGGLGPSTVRLNPEYLLEFDCLDFNSGIEAAPGIKDHAMMFELMEYMGRTGGLQKPSRLQRGELS	215	15.8	-	11	11	3	3	1.002	1.318	10	10	-	-	1.138	1.462	10	10	-	*	1.008	1.149	10	10	-	-	gi|3334393|sp|O27695.1|TRPF_METTH	100	3e-114	gi|15679653|ref|NP_276770.1|	5'-phosphoribosyl anthranilate isomerase [Methanothermobacter thermautotrophicus str. Delta H] >gi|3334393|sp|O27695.1|TRPF_METTH RecName: Full=N-(5'-phosphoribosyl)anthranilate isomerase; Short=PRAI >gi|2622786|gb|AAB86130.1| 5'-phosphoribosyl anthranilate isomerase [Methanothermobacter thermautotrophicus str. Delta H]	100	2e-115	sp|O27695|TRPF_METTH	N-(5'-phosphoribosyl)anthranilate isomerase OS=Methanothermobacter thermautotrophicus (strain ATCC 29096 / DSM 1053 / JCM 10044 / NBRC 100330 / Delta H) GN=trpF PE=3 SV=1	36.79	1e-17	E3GX10	E3GX10_METFV N-(5'-phosphoribosyl)anthranilate isomerase OS=Methanothermus fervidus (strain ATCC 43054 / DSM 2088 / JCM 10308 / V24 S) GN=trpF PE=3 SV=1	MTH1658	478	3e-135	COG0135	Phosphoribosylanthranilate isomerase	E	Amino acid transport and metabolism ;
216	gi|3915459|sp|O27587.1|Y1544_METTH	RecName: Full=Uncharacterized sugar kinase MTH_1544 >gi|2622665|gb|AAB86018.1| ribokinase [Methanothermobacter thermautotrophicus str. Delta H] >gi|15679540|ref|NP_276657.1| ribokinase [Methanothermobacter thermautotrophicus str. Delta H]	37283	MSEDRDLLAVGHTAFDYIIHLDEFPEPNTSTAIKRMRNLHGGAAANVALVGSRLGLRTSLVSAVGGDFEGSEYRELLESSGIDIESMILVADESTPTAFVMTDSDHNQISYFYWGAARYFKDAETPADAIKSARAVHLATGDPSFNCRCGEFARSLGKIISFDPGQDLHMYSRSQLERAVGVCDILFGNHHEIDRICSKLSVDIHGLREMGPGVVVKTYGKEGSIIYSDDVIKIDAIPREAVDPTGAGDSYRAGFMRAYLRGADLKTCGRFASAVASFIVEDEGTQTNIPDTGEAVKRFTAQWGYEPPI	3064	51.1	-	165	165	15	15	0.944	0.983	133	134	-	-	0.75	0.878	132	135	-	-	0.819	0.86	136	134	-	-	gi|3915459|sp|O27587.1|Y1544_METTH	100	0	gi|15679540|ref|NP_276657.1|	ribokinase [Methanothermobacter thermautotrophicus str. Delta H] >gi|3915459|sp|O27587.1|Y1544_METTH RecName: Full=Uncharacterized sugar kinase MTH_1544 >gi|2622665|gb|AAB86018.1| ribokinase [Methanothermobacter thermautotrophicus str. Delta H]	100	0	sp|O27587|Y1544_METTH	Uncharacterized sugar kinase MTH_1544 OS=Methanothermobacter thermautotrophicus (strain ATCC 29096 / DSM 1053 / JCM 10044 / NBRC 100330 / Delta H) GN=MTH_1544 PE=3 SV=1	85.11	4e-155	D9PU41	D9PU41_METTM Predicted ribokinase OS=Methanothermobacter marburgensis (strain DSM 2133 / 14651 / NBRC 100331 / OCM 82 / Marburg) GN=MTBMA_c01300 PE=3 SV=1	MTH1544	637	0	COG0524	Sugar kinases, ribokinase family	G	Carbohydrate transport and metabolism ;
217	gi|2621417|gb|AAB84864.1|	gluthatione-regulated K+/H+ antiporter [Methanothermobacter thermautotrophicus str. Delta H] >gi|15678386|ref|NP_275501.1| gluthatione-regulated K+/H+ antiporter [Methanothermobacter thermautotrophicus str. Delta H]	58047	MTGVIAGPSVLGAVSSGSIESLAELGVILLLFTIGLEMSAERFGEFRRTALIGGTLQICLTVSVVTILTMVLGLSPGKAVFLGFLISLSSTAVVLKVLQDFHETEAPHGQASLAILIFQDVAAVPMILTVPFLGGVVGDPSSALGTLLTAGAVLPWEPCIGKVLVPRLFDVVAATGSREIFLLTVILVCASVTWLTGEVGLSPALGAFLVGSIVANTEYAHRAQGTILPFQEVFLSFFFVSLGMLLDLRFFLDHIYLIVLAVIGVLMIKVVMNSLVGFVMGYSARVVVLLGLVLAQIGEFSFILSETGLRYGLMDRLTFQAFLSVSLITMAITPFLISLSPRISERIVRADLHPRIKNGRVYRRPSVDLRDHLIIIGMGITGRRLADTCEDHGIPYIGL…	112	7.8	-	4	4	4	4	0.711	1.415	3	3	-	-	0.931	1.334	3	3	-	-	1.257	0.948	3	3	-	-	gi|2621417|gb|AAB84864.1|	100	0	gi|15678386|ref|NP_275501.1|	gluthatione-regulated K+/H+ antiporter [Methanothermobacter thermautotrophicus str. Delta H] >gi|2621417|gb|AAB84864.1| gluthatione-regulated K+/H+ antiporter [Methanothermobacter thermautotrophicus str. Delta H]	32.12	3e-38	sp|O65272|KEA2_ARATH	K(+) efflux antiporter 2, chloroplastic OS=Arabidopsis thaliana GN=KEA2 PE=1 SV=2	100	0	O26458	O26458_METTH Gluthatione-regulated K+/H+ antiporter OS=Methanothermobacter thermautotrophicus (strain ATCC 29096 / DSM 1053 / JCM 10044 / NBRC 100330 / Delta H) GN=MTH_358 PE=4 SV=1	MTH358_1	674	0	COG0475	Kef-type K+ transport systems, membrane components	P	Inorganic ion transport and metabolism ;
218	gi|2622307|gb|AAB85687.1|	biotin synthetase related protein [Methanothermobacter thermautotrophicus str. Delta H] >gi|15679209|ref|NP_276326.1| FO synthase subunit 1 [Methanothermobacter thermautotrophicus str. Delta H]	45146	MLHSKDEVLEVLLMKGPDILDLMKRACETGSVTYSRNIFIPLTRACRNRCGYCTFRSDTPEPPLLEPEDVMGEVRRALSLGCTEALFTFGEDAHEFPGVRDKLESLGFGDMTDYTYHLCELTLDAGLLPHTNMGVIGYRELRMLKEVNASMGLMLESASPRLMETEAHRESPGKNPRLRIKMIEDAGRLRIPFTTGLLIGIGETIEERAESLLELRRIQDRYGHIQEIIIQNFRSKPGIPMENQREPSLLEMVKMVAAAKIMFPDVSIQVPPNLNRETGEIFLLAGADDWGGVSPISRDYVNPEAPWPEIDELKRITESAGFALEERLPVYRKFISREFLSPRVMERIEELYPRFIETL	802	53.2	-	67	67	16	16	1.11	1.14	58	58	*	-	0.946	0.954	58	59	-	-	0.81	0.838	58	58	*	-	gi|2622307|gb|AAB85687.1|	100	0	gi|15679209|ref|NP_276326.1|	FO synthase subunit 1 [Methanothermobacter thermautotrophicus str. Delta H] >gi|2622307|gb|AAB85687.1| biotin synthetase related protein [Methanothermobacter thermautotrophicus str. Delta H]	99.7	9e-177	sp|O27266|COFG_METTH	FO synthase subunit 1 OS=Methanothermobacter thermautotrophicus (strain ATCC 29096 / DSM 1053 / JCM 10044 / NBRC 100330 / Delta H) GN=cofG PE=3 SV=2	80.06	2e-157	D9PY57	D9PY57_METTM FO synthase subunit 1 OS=Methanothermobacter marburgensis (strain DSM 2133 / 14651 / NBRC 100331 / OCM 82 / Marburg) GN=cofG PE=3 SV=1	MTH1198	729	0	COG1060	Thiamine biosynthesis enzyme ThiH and related uncharacterized enzymes	HR	Coenzyme transport and metabolism ; General function prediction only ;
219	gi|2622061|gb|AAB85459.1|	fumarate hydratase, class I related protein [Methanothermobacter thermautotrophicus str. Delta H] >gi|15678981|ref|NP_276098.1| fumarate hydratase, class I-like protein [Methanothermobacter thermautotrophicus str. Delta H]	32917	MDLAGRVRDAIIQASTTYSPDVLRAYERALEVEEDERSAWILELLIENARIAERERRPLCDDTGIPHLIVEVGEDASLPAGFFNHLKRGVEEGLRELPGRPMAVRGDEVERIEQSRGLYSDPAKLPPAPFTVDSAPGEGVRIHVLMLGGGPEIRARTRRIFHRHSYRKVFEEVITWMKTEVPMLGCTPCIPAIGIGRTHFEATGLMLRAMATGNLDEQSWIEEHITESLNSTGTGPLGLGGSTTALGAMIKVGPQRASGVRIVSMRLACCVEPRRATIDL	858	31.8	-	47	47	8	8	0.991	1.037	40	41	-	-	0.803	0.959	40	41	-	-	0.867	0.889	42	39	-	*	gi|2622061|gb|AAB85459.1|	100	2e-137	gi|15678981|ref|NP_276098.1|	fumarate hydratase, class I-like protein [Methanothermobacter thermautotrophicus str. Delta H] >gi|2622061|gb|AAB85459.1| fumarate hydratase, class I related protein [Methanothermobacter thermautotrophicus str. Delta H]	-	-	-	-	100	3e-137	O27044	O27044_METTH Fumarate hydratase, class I related protein OS=Methanothermobacter thermautotrophicus (strain ATCC 29096 / DSM 1053 / JCM 10044 / NBRC 100330 / Delta H) GN=MTH_963 PE=4 SV=1	MTH963	564	5e-161	COG1951	Tartrate dehydratase alpha subunit/Fumarate hydratase class I, N-terminal domain	C	Energy production and conversion ;
220	gi|2621200|gb|AAB84664.1|	ferritin like protein (RsgA) [Methanothermobacter thermautotrophicus str. Delta H] >gi|15678186|ref|NP_275301.1| ferritin [Methanothermobacter thermautotrophicus str. Delta H]	21986	MVSERMQEALNRQLNAELYSAYLYLSMAAYYEASDLPGFANWMRVQAQEELSHAMKFYDYLVQRGARVVLDEIEKPPFEWESPLEVAKHVLEHEKKVTGLINDLVDLAISERDHATNNFLQWFVAEQVEEEESAGSLLQRVRLASDSPSGLLMLDAELAKRVYNPPADKGE	965	32.2	-	56	56	5	5	1.473	0.837	51	51	-	*	1.811	1.29	51	51	*	*	1.319	1.592	51	51	*	*	gi|2621200|gb|AAB84664.1|	100	8e-82	gi|15678186|ref|NP_275301.1|	ferritin [Methanothermobacter thermautotrophicus str. Delta H] >gi|2621200|gb|AAB84664.1| ferritin like protein (RsgA) [Methanothermobacter thermautotrophicus str. Delta H]	44.72	2e-30	sp|E1WS50|FTN_BACF6	Ferritin OS=Bacteroides fragilis (strain 638R) GN=ftnA PE=2 SV=1	100	1e-81	O26261	O26261_METTH Ferritin like protein (RsgA) OS=Methanothermobacter thermautotrophicus (strain ATCC 29096 / DSM 1053 / JCM 10044 / NBRC 100330 / Delta H) GN=MTH_158 PE=4 SV=1	MTH158	348	3e-96	COG1528	Ferritin-like protein	P	Inorganic ion transport and metabolism ;
221	gi|2622630|gb|AAB85987.1|	H(2)-dependent N5,N10-methylenetetrahydromethanopterin dehydrogenase homolog (II) [Methanothermobacter thermautotrophicus str. Delta H] >gi|15679509|ref|NP_276626.1| H(2)-dependent methylenetetrahydromethanopterin dehydrogenase-like protein [Methano	43585	MSTMKVAVYGAGNQKLYVDQLNLPEKYGGEAPYGGSRMAIEFAEAGHDVVLAEPARDMLDDAHWKVVEDAGVTVTDNDAEAASEAEIAVLFTPFGKKTFEIAKNITNHLPEGAVIANTCTVSPVVLYYVLERELRRDRKDLGIASMHPAAVPGTPQHGHYVIGGHSSSELDIATDEQISRCVELAESCGKVAYVVPADVSSAVADMGSLVTAVTLSGVLDYYYVGTQIIRAPKEMVEKQILMTLQTIASLVETSGVNGMLKAMNPELLVRSAKSMHLLEEQEELDAALNTLSDLDDEVNKWIEKGEIRHTDLVAAQALAKEIKNLMGGKAAEGTIRRCMRKMFE	8339	31.4	-	457	432	11	10	1.106	1.059	372	372	-	-	1.175	1.152	372	373	-	-	1.038	1.08	374	373	-	-	gi|2622630|gb|AAB85987.1|	100	6e-169	gi|15679509|ref|NP_276626.1|	H(2)-dependent methylenetetrahydromethanopterin dehydrogenase-like protein [Methanothermobacter thermautotrophicus str. Delta H] >gi|2622630|gb|AAB85987.1| H(2)-dependent N5,N10-methylenetetrahydromethanopterin dehydrogenase homolog (II) [Methanothermobacter thermautotrophicus str. Delta H]	69.19	1e-119	sp|Q58734|HMDY_METJA	H(2)-forming methylenetetrahydromethanopterin dehydrogenase-related protein MJ1338 OS=Methanocaldococcus jannaschii (strain ATCC 43067 / DSM 2661 / JAL-1 / JCM 10045 / NBRC 100440) GN=MJ1338 PE=3 SV=1	100	9e-169	O27556	O27556_METTH H(2)-dependent N5,N10-methylenetetrahydromethanopterin dehydrogenase homolog (II) OS=Methanothermobacter thermautotrophicus (strain ATCC 29096 / DSM 1053 / JCM 10044 / NBRC 100330 / Delta H) GN=MTH_1512 PE=4 SV=1	MTH1512	708	0	COG4007	Predicted dehydrogenase related to H2-forming N5,N10-methylenetetrahydromethanopterin dehydrogenase	R	General function prediction only ;
222	gi|2621401|gb|AAB84850.1|	UDP-galactopyranose mutase [Methanothermobacter thermautotrophicus str. Delta H] >gi|15678372|ref|NP_275487.1| UDP-galactopyranose mutase [Methanothermobacter thermautotrophicus str. Delta H]	48511	MFKYIIVGAGLAGSVMAERIASQLGERVLVVERRRHVGGNCYDEVDDNGILVHRYGPHILHTDSEEVFHYLSGFSEWREYQHRVLGFIDGAKVPLPFNLNSLRMLLPQSLAERLEEKLVGRYGFGARVPILELRESGDPDIEFLADYVYRKVFLNYTRKQWGLKPEEMDPEVTGRVPVVLSRDDRYFTDRYQAVPRDGYTAMVERMLDHPCIKLMLNTSHHEVLELRDGQIHFMGSEFRGKVIFTGKIDELFGYRYGELPYRSLDLQFESADTEWFQEVATVNYPNDYDFTRITEFKHLHPTDSRRTTLLREYPCTHIDGENEACYPVFTDETRAKYERYLELAREFEDLILVGRLAEYRYYDMDDIVLRALQVFEERIL	304	22.9	-	33	33	10	10	0.975	0.941	26	27	-	-	0.335	0.296	26	27	*	*	0.34	0.333	26	27	*	*	gi|2621401|gb|AAB84850.1|	100	0	gi|15678372|ref|NP_275487.1|	UDP-galactopyranose mutase [Methanothermobacter thermautotrophicus str. Delta H] >gi|2621401|gb|AAB84850.1| UDP-galactopyranose mutase [Methanothermobacter thermautotrophicus str. Delta H]	34.48	9e-48	sp|P37747|GLF_ECOLI	UDP-galactopyranose mutase OS=Escherichia coli (strain K12) GN=glf PE=1 SV=1	100	0	O26444	O26444_METTH UDP-galactopyranose mutase OS=Methanothermobacter thermautotrophicus (strain ATCC 29096 / DSM 1053 / JCM 10044 / NBRC 100330 / Delta H) GN=MTH_344 PE=4 SV=1	MTH344	778	0	COG0562	UDP-galactopyranose mutase	M	Cell wall/membrane/envelope biogenesis ;
223	gi|24418484|sp|O26877.1|KPRS_METTH	RecName: Full=Ribose-phosphate pyrophosphokinase; Short=RPPK; AltName: Full=Phosphoribosyl pyrophosphate synthase; Short=P-Rib-PP synthase; Short=PRPP synthase >gi|2621874|gb|AAB85286.1| ribose-phosphate pyrophosphokinase [Methanothermobacter therma	35489	MIIGCSASQKLAASVADLLDEPLCPVETRKFPDGERYIRVKEEVEGEVTVVQSTGYPQDENLMELLFMIENLKDLGADYVRAAIPYFGYGRQERRFKSGEAVSAKIVAHLLEAAGADEIVTVNLHENCLSEFFRVPVRELSAMPLIAEHISFLDDPVIIAPDKGALGHAREVSDILGCECDYMEKVRISPEVVETRVSDLDVEGKDAVVVDDIISTGGTIVNAAGILGKCGASSITVCCVHPVLVEDALLKIFSAGVERVIATDTLKSDVSEISVAPLIADVMKD	1199	48.4	-	74	74	11	11	0.904	0.966	60	60	-	-	1.172	1.147	60	60	-	-	1.215	1.234	60	60	-	-	gi|24418484|sp|O26877.1|KPRS_METTH	100	6e-153	gi|15678808|ref|NP_275925.1|	ribose-phosphate pyrophosphokinase [Methanothermobacter thermautotrophicus str. Delta H] >gi|24418484|sp|O26877.1|KPRS_METTH RecName: Full=Ribose-phosphate pyrophosphokinase; Short=RPPK; AltName: Full=Phosphoribosyl pyrophosphate synthase; Short=P-Rib-PP synthase; Short=PRPP synthase >gi|2621874|gb|AAB85286.1| ribose-phosphate pyrophosphokinase [Methanothermobacter thermautotrophicus str. Delta H]	100	3e-154	sp|O26877|KPRS_METTH	Ribose-phosphate pyrophosphokinase OS=Methanothermobacter thermautotrophicus (strain ATCC 29096 / DSM 1053 / JCM 10044 / NBRC 100330 / Delta H) GN=prs PE=3 SV=1	91.55	2e-140	D9PX24	D9PX24_METTM Ribose-phosphate pyrophosphokinase OS=Methanothermobacter marburgensis (strain DSM 2133 / 14651 / NBRC 100331 / OCM 82 / Marburg) GN=prs PE=3 SV=1	MTH784	570	7e-163	COG0462	Phosphoribosylpyrophosphate synthetase	FE	Nucleotide transport and metabolism ; Amino acid transport and metabolism ;
224	gi|2621161|gb|AAB84628.1|	mutator MutT related protein [Methanothermobacter thermautotrophicus str. Delta H] >gi|15678150|ref|NP_275265.1| mutator MutT-like protein [Methanothermobacter thermautotrophicus str. Delta H]	20976	MPMVGSVYILAVRAFIEDDDGRVLLIKRASDSKTNASRWELPGGKIGTGESLEEALKREVKEETNLEIIPEEVMGVVEQKFPVINAAHIIIRCRAEGSVKLSHEHEGFAWVEPSDLRRYRLADWLSDFVMKLKIEEDKEDSPLGGILRFMRGVYL	328	38.7	-	34	34	7	7	0.983	1.168	23	23	-	-	0.942	1.317	23	23	-	-	1.02	1.057	23	23	-	-	gi|2621161|gb|AAB84628.1|	100	6e-84	gi|15678150|ref|NP_275265.1|	mutator MutT-like protein [Methanothermobacter thermautotrophicus str. Delta H] >gi|2621161|gb|AAB84628.1| mutator MutT related protein [Methanothermobacter thermautotrophicus str. Delta H]	45.45	3e-06	sp|P46351|YTH1_PANTH	Uncharacterized 45.4 kDa protein in thiaminase I 5'region OS=Paenibacillus thiaminolyticus PE=4 SV=1	100	1e-83	O26225	O26225_METTH Mutator MutT related protein OS=Methanothermobacter thermautotrophicus (strain ATCC 29096 / DSM 1053 / JCM 10044 / NBRC 100330 / Delta H) GN=MTH_122 PE=4 SV=1	MTH122	313	9e-86	COG0494	NTP pyrophosphohydrolases including oxidative damage repair enzymes	LR	Replication, recombination and repair ; General function prediction only ;
225	gi|2622749|gb|AAB86096.1|	oligosaccharyl transferase STT3 subunit related protein [Methanothermobacter thermautotrophicus str. Delta H] >gi|15679618|ref|NP_276735.1| oligosaccharyl transferase STT3 subunit related protein [Methanothermobacter thermautotrophicus str. Delta H]	104107	MDIQGLLERLKPFIIIVLLFSVVFYIRAEASNIGGVPADAKKFYEDADGLPYFSEMDSYYNYRLTMNYLTKGIMGDTLVDGKPYDLHSYYPPGRPVDYPPLIVYVTSAAYRVLNFFGDFSLKEVAFWMGAFIGSLCVIPAYLFVRRITNDYGGFAAALIVGLVPTYVAHTYAGFFDTDMFNFVLPLFVFWFFTEGMLASSMRGKVGYALAAAVSILVFSAAWVGYIFYLAVLIVFVAAYLVISRYILGEKPAGEFEGKLDWLIHQRELFPLLILIIAGGVLVGVFGGFSSLAGAVGGLIGATQIQATAQTTAYPNVYVSVSELQVPEFITTGAGNIFLPGQNTIVGGVGGLLVFIIGVLGVGALVWKYRQPEVVVEESENRPRAGKKSKFMRKKRAAVA…	1505	15	-	102	102	12	12	1.015	1.007	84	82	-	-	1.009	1.053	84	83	-	-	0.986	1.054	89	88	-	-	gi|2622749|gb|AAB86096.1|	100	0	gi|15679618|ref|NP_276735.1|	oligosaccharyl transferase STT3 subunit related protein [Methanothermobacter thermautotrophicus str. Delta H] >gi|2622749|gb|AAB86096.1| oligosaccharyl transferase STT3 subunit related protein [Methanothermobacter thermautotrophicus str. Delta H]	37.34	3e-45	sp|Q58920|Y1525_METJA	Uncharacterized membrane protein MJ1525 OS=Methanocaldococcus jannaschii (strain ATCC 43067 / DSM 2661 / JAL-1 / JCM 10045 / NBRC 100440) GN=MJ1525 PE=3 SV=1	100	0	O27660	O27660_METTH Oligosaccharyl transferase STT3 subunit related protein OS=Methanothermobacter thermautotrophicus (strain ATCC 29096 / DSM 1053 / JCM 10044 / NBRC 100330 / Delta H) GN=MTH_1623 PE=4 SV=1	MTH1623	1712	0	COG1287	Uncharacterized membrane protein, required for N-linked glycosylation	R	General function prediction only ;
226	gi|30172733|sp|O27642.1|DUT_METTH	RecName: Full=Probable deoxyuridine 5~-triphosphate nucleotidohydrolase; Short=dUTPase; AltName: Full=dUTP pyrophosphatase >gi|2622730|gb|AAB86078.1| deoxycytidine-triphosphate deaminase related protein [Methanothermobacter thermautotrophicus str. D	19419	MMIGEQLLKKLFPDFEELVQPAGIDLRVDKVYRQMGPGSLIDDEKNLPPLEMLEPPIYRLEPGKAYLASVDRMIEIPEGYAMLYLPRSTLLRSFVSVQTAVGDPGFRGTLQFLLHNHGEYEYTLKRGERIVQAVVFPVEGSGKYSGSYQE	491	60.7	-	25	25	7	7	1.013	0.88	21	22	-	-	0.699	0.582	20	21	*	-	0.673	0.658	21	21	-	*	gi|30172733|sp|O27642.1|DUT_METTH	100	2e-80	gi|15679600|ref|NP_276717.1|	deoxycytidine-triphosphate deaminase-like protein [Methanothermobacter thermautotrophicus str. Delta H] >gi|30172733|sp|O27642.1|DUT_METTH RecName: Full=Probable deoxyuridine 5'-triphosphate nucleotidohydrolase; Short=dUTPase; AltName: Full=dUTP pyrophosphatase >gi|2622730|gb|AAB86078.1| deoxycytidine-triphosphate deaminase related protein [Methanothermobacter thermautotrophicus str. Delta H]	100	9e-82	sp|O27642|DUT_METTH	Probable deoxyuridine 5'-triphosphate nucleotidohydrolase OS=Methanothermobacter thermautotrophicus (strain ATCC 29096 / DSM 1053 / JCM 10044 / NBRC 100330 / Delta H) GN=dut PE=3 SV=1	83.89	2e-66	D9PUA2	D9PUA2_METTM Predicted deoxycytidine triphosphate deaminase OS=Methanothermobacter marburgensis (strain DSM 2133 / 14651 / NBRC 100331 / OCM 82 / Marburg) GN=MTBMA_c01910 PE=4 SV=1	MTH1605	301	3e-82	COG0717	Deoxycytidine deaminase	F	Nucleotide transport and metabolism ;
227	gi|2623014|gb|AAB86342.1|	conserved protein [Methanothermobacter thermautotrophicus str. Delta H] >gi|15679864|ref|NP_276982.1| hypothetical protein MTH1876 [Methanothermobacter thermautotrophicus str. Delta H]	22796	MGRVHVDGGKSTRDLIDARKLIELLPLKPGDTFLDAGCGDGFISLEAVNAVGDEGMVIAVDIYPPSVEALRSAASGIKNIVTLLDDITGRLPVPDGTVDIYFMANVFHGIVANGEVDLLLAEVRRLLRDDGKLAIVDFKKIPGTPGPHLDLRLSEDEVIGILREKGFEVEDVVDAGSFHYLVVGSPL	104	19.3	-	14	14	4	4	1.096	1.143	11	11	-	-	1.706	1.483	11	11	*	*	1.43	1.428	11	11	*	*	gi|2623014|gb|AAB86342.1|	100	2e-99	gi|2623014|gb|AAB86342.1|	conserved protein [Methanothermobacter thermautotrophicus str. Delta H]	31.3	7e-06	sp|P20187|YT37_STRFR	Uncharacterized 37.1 kDa protein in transposon TN4556 OS=Streptomyces fradiae PE=3 SV=1	100	3e-99	O27904	O27904_METTH Conserved protein OS=Methanothermobacter thermautotrophicus (strain ATCC 29096 / DSM 1053 / JCM 10044 / NBRC 100330 / Delta H) GN=MTH_1876 PE=4 SV=1	MTH1876	365	3e-101	COG0500	SAM-dependent methyltransferases	QR	Secondary metabolites biosynthesis, transport and catabolism ; General function prediction only ;
228	gi|3913197|sp|O26684.1|CCA_METTH	RecName: Full=CCA-adding enzyme; AltName: Full=CCA tRNA nucleotidyltransferase; AltName: Full=tRNA CCA-pyrophosphorylase; AltName: Full=tRNA adenylyl-/cytidylyl- transferase; AltName: Full=tRNA nucleotidyltransferase; AltName: Full=tRNA-NT >gi|26216	56712	MTTDYSNILKTIKPDGDEYRRVMELSDSLVECLNGLAEEQGIDAEAVLVGSVAKGTWLSGAADIDIFIHFPLTTPEDELKESGLRLGYGCIERFGGEAEERYASHPYVTGYIDGYEVDFVPCYRIDDASMLRSAVDRTILHTRYIQENLRDEQRDDVLLLKQFMKSTGTYGSEFRVGGFAGYLAELLVLRYGDFEGVLEGALQWRPGYIIDLEGHGTGKGFEDPLVVVDPVDRNRNVAAALTLQRMAEFVTASLNFLGNPSPEYFQPPSYSTDAAEITGTLSCRGSRVIVISTGVPDVPSDALYPQLRKTLDSVVKNLEAEGFSVLGADYWSDESKSTFMVLEMDVWELPSYLKRYGPPVWSRRHRERFLRKHERVWVEGSRLTIESPRRHRSAVSYLR…	727	36.8	-	46	46	18	18	1.034	0.924	36	35	-	-	1.149	1.223	35	34	-	-	1.12	1.339	34	35	*	*	gi|3913197|sp|O26684.1|CCA_METTH	100	0	gi|15678612|ref|NP_275727.1|	tRNA CCA-pyrophosphorylase [Methanothermobacter thermautotrophicus str. Delta H] >gi|3913197|sp|O26684.1|CCA_METTH RecName: Full=CCA-adding enzyme; AltName: Full=CCA tRNA nucleotidyltransferase; AltName: Full=tRNA CCA-pyrophosphorylase; AltName: Full=tRNA adenylyl-/cytidylyl- transferase; AltName: Full=tRNA nucleotidyltransferase; AltName: Full=tRNA-NT >gi|2621662|gb|AAB85090.1| tRNA nucleotidylt…	100	0	sp|O26684|CCA_METTH	CCA-adding enzyme OS=Methanothermobacter thermautotrophicus (strain ATCC 29096 / DSM 1053 / JCM 10044 / NBRC 100330 / Delta H) GN=cca PE=3 SV=1	76.27	0	D9PWG1	D9PWG1_METTM CCA-adding enzyme OS=Methanothermobacter marburgensis (strain DSM 2133 / 14651 / NBRC 100331 / OCM 82 / Marburg) GN=cca PE=3 SV=1	MTH584	926	0	COG1746	tRNA nucleotidyltransferase (CCA-adding enzyme)	J	Translation, ribosomal structure and biogenesis ;
229	gi|2622458|gb|AAB85828.1|	conserved protein [Methanothermobacter thermautotrophicus str. Delta H] >gi|15679350|ref|NP_276467.1| hypothetical protein MTH1351 [Methanothermobacter thermautotrophicus str. Delta H]	16208	MNENITGVCRGTELENVVDANFRGECSEVGIYLAMARQAQREGLPEVAEALRRIALEEAAHAARFAELNGVIRENLRENLEMMLEGEEAANREKREAALRARECGVDEAHDFFDESSRDEGRHAAMLRGLLQRYFQG	28231	80.3	-	1391	1391	14	14	0.951	1.029	1128	1129	-	-	1.702	1.964	1160	1124	-	-	1.901	1.924	1162	1179	-	-	gi|2622458|gb|AAB85828.1|	100	2e-18	gi|710357|gb|AAB53660.1|	unknown [Methanothermobacter thermautotrophicus]	70.59	9e-25	sp|Q58156|Y746_METJA	Uncharacterized protein MJ0746 OS=Methanocaldococcus jannaschii (strain ATCC 43067 / DSM 2661 / JAL-1 / JCM 10045 / NBRC 100440) GN=MJ0746 PE=4 SV=1	100	3e-18	Q50532	Q50532_METTF Putative uncharacterized protein orfX OS=Methanobacterium thermoformicicum GN=orfX PE=4 SV=1	MTH1351	268	1e-72	COG1592	Rubrerythrin	C	Energy production and conversion ;
230	gi|2622984|gb|AAB86315.1|	conserved protein [Methanothermobacter thermautotrophicus str. Delta H] >gi|15679837|ref|NP_276955.1| hypothetical protein MTH1849 [Methanothermobacter thermautotrophicus str. Delta H]	29468	MEALKMLAENISVVFVEPETPGNIGFLARAMKNFGLRTLILINPCELEDEAYYQAMHARDIVEGALIYRDLSEMIDSLEPDFLVGTTGVPGGSYNVDRIPLRPSQLADAIRPSSGTFILFGREGDGLSNEEIGLCDMVVSVPTSEEYPIMNITHAAAIIFYELFRDREFRCEGLEEASALEKSLLLEEMDDILSLIDIPEHKQRVASRVFRNITGRAFITAREAHTLKGVLRRIKNRMKG	48	6.7	-	4	4	2	2	0.931	0.961	3	3	-	-	0.77	0.834	3	3	*	-	0.792	0.867	3	3	-	*	gi|2622984|gb|AAB86315.1|	100	2e-126	gi|2622984|gb|AAB86315.1|	conserved protein [Methanothermobacter thermautotrophicus str. Delta H]	40.35	1e-41	sp|Q58871|Y1476_METJA	Uncharacterized tRNA/rRNA methyltransferase MJ1476 OS=Methanocaldococcus jannaschii (strain ATCC 43067 / DSM 2661 / JAL-1 / JCM 10045 / NBRC 100440) GN=MJ1476 PE=3 SV=1	100	3e-126	O27877	O27877_METTH Conserved protein OS=Methanothermobacter thermautotrophicus (strain ATCC 29096 / DSM 1053 / JCM 10044 / NBRC 100330 / Delta H) GN=MTH_1849 PE=4 SV=1	MTH1849	487	6e-138	COG0565	rRNA methylase	J	Translation, ribosomal structure and biogenesis ;
231	gi|22001691|sp|O27525.1|LEU1_METTH	RecName: Full=Probable 2-isopropylmalate synthase; AltName: Full=Alpha-IPM synthase; AltName: Full=Alpha-isopropylmalate synthase >gi|2622597|gb|AAB85956.1| isopropylmalate synthase [Methanothermobacter thermautotrophicus str. Delta H] >gi|15679478|	62473	MYIEEVKGEMNLPENVRIFDTTLRDGEQTPGVALTVEEKTGIARKLDALGVDTIEAGFPAASPGEMNSIRRIVELGLEANICGLARVLREDIDAAIDCGVDYIHTFIGTSPLHREYKLKMSPDEIIDRAVFGVEYAAEHGLKVEFSAEDATRTEFDYLVEVYRAAEDAGAEIINVPDTVGVMIPRAMNHLVSRLKEELRVPISVHCHNDFGLAVANSLAAVEAGASQVHATVNGLGERAGNAALEEVVMALITRYDLPVDIRTVELVNISEFVSKITGVRMPPNKAIVGENAFAHEAGIHVHGVLEKAETYEPITPEMVGHKRRIVLGKHTGANALRSKLQEYGIEMKEEQFCTLYEQVKRLGDKGKRITDADLRAMAVTILGKASREIVKLEGIAVMT…	3111	52.1	-	164	164	24	24	0.992	1.074	126	127	-	-	1.15	1.27	127	126	-	*	1.107	1.173	128	128	-	*	gi|22001691|sp|O27525.1|LEU1_METTH	100	0	gi|15679478|ref|NP_276595.1|	2-isopropylmalate synthase [Methanothermobacter thermautotrophicus str. Delta H] >gi|22001691|sp|O27525.1|LEU1_METTH RecName: Full=Probable 2-isopropylmalate synthase; AltName: Full=Alpha-IPM synthase; AltName: Full=Alpha-isopropylmalate synthase >gi|2622597|gb|AAB85956.1| isopropylmalate synthase [Methanothermobacter thermautotrophicus str. Delta H]	100	0	sp|O27525|LEU1_METTH	Probable 2-isopropylmalate synthase OS=Methanothermobacter thermautotrophicus (strain ATCC 29096 / DSM 1053 / JCM 10044 / NBRC 100330 / Delta H) GN=leuA PE=3 SV=1	91.49	0	D9PTX5	D9PTX5_METTM Predicted 2-isopropylmalate synthase OS=Methanothermobacter marburgensis (strain DSM 2133 / 14651 / NBRC 100331 / OCM 82 / Marburg) GN=leuA1 PE=3 SV=1	MTH1481	1017	0	COG0119	Isopropylmalate/homocitrate/citramalate synthases	E	Amino acid transport and metabolism ;
232	gi|3914930|sp|O27937.1|RTCA_METTH	RecName: Full=RNA 3~-terminal phosphate cyclase; Short=RNA cyclase; Short=RNA-3~-phosphate cyclase >gi|2623049|gb|AAB86375.1| conserved protein [Methanothermobacter thermautotrophicus str. Delta H] >gi|15679897|ref|NP_277015.1| RNA 3~-terminal-phosp	38153	MIVIDGSEGEGGGAVVRVSTALAAVTSRSVRVYNIRARRSRSGLSHQHLTAVRAVARISNGTLRGDELGSMELEFSPGRVTGGTFNFDVKTAGSTGLVLQAIMVAAAASEGEIDVTVSGGTDVLWAPTCDYLREVTIPVLEMMGYSARIEIIRRGYYPEGGGRVHAIIEPSELRPITLEESEIHAVRGISHSRNLPVHVAERQAESAMKILRGAGLDVDIMVEDASGPVGRGSGITLWAEGNTRLGAVSLGKPGKRAEKVGSEAARELLGFIESGSPLDRYMGDQIIPYMALTGDSRVRTCELTLHAETNIILSEKITGRRFRVEGERGGPATIEVL	1120	46.9	-	66	66	13	13	1.002	0.925	55	55	-	*	1.046	1	57	57	-	-	1.006	1.064	56	56	-	-	gi|3914930|sp|O27937.1|RTCA_METTH	100	0	gi|15679897|ref|NP_277015.1|	RNA 3'-terminal-phosphate cyclase [Methanothermobacter thermautotrophicus str. Delta H] >gi|3914930|sp|O27937.1|RTCA_METTH RecName: Full=RNA 3'-terminal phosphate cyclase; Short=RNA cyclase; Short=RNA-3'-phosphate cyclase >gi|2623049|gb|AAB86375.1| conserved protein [Methanothermobacter thermautotrophicus str. Delta H]	100	0	sp|O27937|RTCA_METTH	RNA 3'-terminal phosphate cyclase OS=Methanothermobacter thermautotrophicus (strain ATCC 29096 / DSM 1053 / JCM 10044 / NBRC 100330 / Delta H) GN=rtcA PE=3 SV=1	77.97	8e-120	D9PV34	D9PV34_METTM Predicted RNA 3'-terminal phosphate cyclase OS=Methanothermobacter marburgensis (strain DSM 2133 / 14651 / NBRC 100331 / OCM 82 / Marburg) GN=rtcA PE=4 SV=1	MTH1915	667	0	COG0430	RNA 3'-terminal phosphate cyclase	A	RNA processing and modification ;
233	gi|2621910|gb|AAB85319.1|	unknown [Methanothermobacter thermautotrophicus str. Delta H] >gi|15678841|ref|NP_275958.1| hypothetical protein MTH819 [Methanothermobacter thermautotrophicus str. Delta H]	14745	MRTMRIRITVEGKGHATGELDDRNPESARRIYDSLPIEGRALLWMEEVYFDIPLDLDYENPSDSASPGDISYWPPGYALCIFFGSTQPYSPVNHIGRITKNLELFFSVDEGDRIIIEREE	34	26.7	-	7	7	3	3	0.946	0.793	2	2	-	-	0.694	0.823	2	2	-	-	0.734	1.041	2	2	-	-	gi|2621910|gb|AAB85319.1|	100	8e-60	gi|15678841|ref|NP_275958.1|	hypothetical protein MTH819 [Methanothermobacter thermautotrophicus str. Delta H] >gi|2621910|gb|AAB85319.1| unknown [Methanothermobacter thermautotrophicus str. Delta H]	-	-	-	-	100	1e-59	O26910	O26910_METTH Putative uncharacterized protein OS=Methanothermobacter thermautotrophicus (strain ATCC 29096 / DSM 1053 / JCM 10044 / NBRC 100330 / Delta H) GN=MTH_819 PE=4 SV=1	MTH819	247	4e-66	COG2164	Uncharacterized conserved protein	S	Function unknown ;
234	gi|2622118|gb|AAB85512.1|	conserved protein [Methanothermobacter thermautotrophicus str. Delta H] >gi|15679034|ref|NP_276151.1| hypothetical protein MTH1016 [Methanothermobacter thermautotrophicus str. Delta H]	28790	MAGISDAEFCLKLIPYGFDMVTLGGYNADRETSRAGRLIAQRGRPEFDFDCSELRSIINHEASRIKERFDVMVSVNIRALEPERIVEISSIESVDVVEINAHCRQPEITEIGAGQSMLMDPEFLEDFTAEVTGKARSEVSVKIRGNVPGADTVGVAGVLADLGVDYIHLDAMKPGEDRADLELVSLVSEVKGDSILIGNNSVRDIESARAMLAAGADAVSVARAAISGRLGFNLRELKFNSD	119	11.2	-	4	4	2	2	1.05	1.026	4	4	-	-	0.474	0.658	4	4	-	-	0.463	0.625	4	4	-	-	gi|2622118|gb|AAB85512.1|	100	8e-53	gi|385923|gb|AAB26630.1|	orf1 5'of atwA [Methanothermobacter thermautotrophicus]	34.12	4e-25	sp|Q57608|Y144_METJA	Uncharacterized protein MJ0144 OS=Methanocaldococcus jannaschii (strain ATCC 43067 / DSM 2661 / JAL-1 / JCM 10045 / NBRC 100440) GN=MJ0144 PE=4 SV=1	100	1e-52	Q7LYR6	Q7LYR6_METTF Orf1 5'of atwA protein (Fragment) OS=Methanobacterium thermoformicicum GN=orf1 5'of atwA PE=4 SV=1	MTH1016	483	9e-137	COG0042	tRNA-dihydrouridine synthase	J	Translation, ribosomal structure and biogenesis ;
235	gi|2621667|gb|AAB85094.1|	conserved protein [Methanothermobacter thermautotrophicus str. Delta H] >gi|15678616|ref|NP_275731.1| hypothetical protein MTH588 [Methanothermobacter thermautotrophicus str. Delta H]	72157	MNESGLIARSERFLESIKDRKVSLDDLKSVEGFIDLYTYLRGNLEELQDLKEAMELRGFKYPFRSISGYSSQYSPEIAEDVHDIKRHAQYFRMKASTKKNLLDRVNSAISSHRIALGNLEEYALLQCPDCSRSLRLSEVEYQDILDGVMCPCGSGRMEIEFSGSAICRPEIIPHLPLSGDYMVKMSELSLWARKAFKKIMRLFKNEKKGAVRSATLVIKVLEDGRWIRRRITIDSDDNDYERMLRQRYGPNVRIELIQFHRKKSSIINDRYTRTALALGYAGLSHDIIMDIKERVYSEKLRDYDAVKRYRRILFEARTYSPDLRLSEDELQEVRVQKMHDLLHEAGLGDSGGRLNRELREDLEVMEEVKRELFRDVPVNLVLWDVALYYLGTSLDRRSK…	606	30.1	-	60	60	17	17	1.01	0.862	48	49	-	*	1.052	0.855	47	48	-	*	1.042	0.996	49	49	-	-	gi|2621667|gb|AAB85094.1|	100	0	gi|2621667|gb|AAB85094.1|	conserved protein [Methanothermobacter thermautotrophicus str. Delta H]	24.7	4e-23	sp|Q58510|Y1110_METJA	Uncharacterized protein MJ1110 OS=Methanocaldococcus jannaschii (strain ATCC 43067 / DSM 2661 / JAL-1 / JCM 10045 / NBRC 100440) GN=MJ1110 PE=4 SV=1	100	0	O26688	O26688_METTH Conserved protein OS=Methanothermobacter thermautotrophicus (strain ATCC 29096 / DSM 1053 / JCM 10044 / NBRC 100330 / Delta H) GN=MTH_588 PE=4 SV=1	MTH588	1071	0	COG1771	Uncharacterized protein conserved in archaea	S	Function unknown ;
236	gi|28380011|sp|O27670.1|FEN_METTH	RecName: Full=Flap endonuclease 1; Short=FEN-1; AltName: Full=Flap structure-specific endonuclease 1 >gi|2622760|gb|AAB86106.1| DNA repair protein Rad2 [Methanothermobacter thermautotrophicus str. Delta H] >gi|15679628|ref|NP_276745.1| flap endonucl	43041	MGVKLRDVVSPRRIRLEDLRGRTVAVDAANTLYQFLSSIRQRDGTPLMDSRGRVTSHLSGILYRTAAVMEREIRVIYVFDGRSHHLKGETVSRRADIRKKSEVEWKRALEEGDIDRAKKYAVRSSRMSSEILESSKRLLELLGIPYVQAPGEGEAQASYMVKMGDAWAVASQDYDCLLFGAPRVVRNLTLSGKLEDPEIIELESTLRELSISHTQLVDMALLVGTDFNEGVKGIGARRGLKLIREKGDIFKVIRDLEADIGGDPQVLRRIFLEPEVSEDYEIRWRKPDVEGVIEFLCTEHGFSEDRVRAALKKFEGASSTQKSLEDWF	470	28	-	27	22	9	8	0.896	0.913	21	21	-	-	0.801	0.961	21	21	-	-	0.887	1.005	21	21	-	-	gi|28380011|sp|O27670.1|FEN_METTH	100	4e-179	gi|15679628|ref|NP_276745.1|	flap endonuclease-1 [Methanothermobacter thermautotrophicus str. Delta H] >gi|28380011|sp|O27670.1|FEN_METTH RecName: Full=Flap endonuclease 1; Short=FEN-1; AltName: Full=Flap structure-specific endonuclease 1 >gi|2622760|gb|AAB86106.1| DNA repair protein Rad2 [Methanothermobacter thermautotrophicus str. Delta H]	100	2e-180	sp|O27670|FEN_METTH	Flap endonuclease 1 OS=Methanothermobacter thermautotrophicus (strain ATCC 29096 / DSM 1053 / JCM 10044 / NBRC 100330 / Delta H) GN=fen PE=3 SV=1	82.32	8e-145	D9PUC9	D9PUC9_METTM Flap structure-specific endonuclease OS=Methanothermobacter marburgensis (strain DSM 2133 / 14651 / NBRC 100331 / OCM 82 / Marburg) GN=fen PE=3 SV=1	MTH1633	660	0	COG0258	5'-3' exonuclease (including N-terminal domain of PolI)	L	Replication, recombination and repair ;
237	gi|22653947|sp|O26965.1|PYRH_METTH	RecName: Full=Uridylate kinase; Short=UK; AltName: Full=Uridine monophosphate kinase; Short=UMP kinase; Short=UMPK >gi|2621973|gb|AAB85377.1| uridine monophosphate kinase [Methanothermobacter thermautotrophicus str. Delta H] >gi|15678899|ref|NP_2760	25089	MRIVITIGGSIIISEFSHEMFRAYADILNSLRDEHDLFVVVGGGRPARDYIGVARELGASEARCDDIGIDVTRLNARLLITALGDSAYPGVPENFREALEVAATGRIVVMGGTEPAHSTDAVGAILAETVEADLMINLTSVDGFYDRDPAKYPDARFYPEITASEMLEHLRGSDVRAGTYEFFDHTALHMIRRSGIRTMIVNGNDPENLLRALDGEIGTTVIPE	2126	29.9	-	77	77	5	5	0.997	1.182	72	70	-	-	0.83	1.047	71	70	-	-	0.844	0.955	71	72	-	-	gi|22653947|sp|O26965.1|PYRH_METTH	100	2e-116	gi|15678899|ref|NP_276016.1|	uridine monophosphate kinase [Methanothermobacter thermautotrophicus str. Delta H] >gi|22653947|sp|O26965.1|PYRH_METTH RecName: Full=Uridylate kinase; Short=UK; AltName: Full=Uridine monophosphate kinase; Short=UMP kinase; Short=UMPK >gi|2621973|gb|AAB85377.1| uridine monophosphate kinase [Methanothermobacter thermautotrophicus str. Delta H]	100	1e-117	sp|O26965|PYRH_METTH	Uridylate kinase OS=Methanothermobacter thermautotrophicus (strain ATCC 29096 / DSM 1053 / JCM 10044 / NBRC 100330 / Delta H) GN=pyrH PE=3 SV=1	87.14	4e-103	D9PXB4	D9PXB4_METTM Uridylate kinase OS=Methanothermobacter marburgensis (strain DSM 2133 / 14651 / NBRC 100331 / OCM 82 / Marburg) GN=pyrH PE=3 SV=1	MTH879	446	1e-125	COG0528	Uridylate kinase	F	Nucleotide transport and metabolism ;
238	gi|6226460|sp|O27652.1|DNBP_METTH	RecName: Full=DNA-binding protein MTH_1615 >gi|2622740|gb|AAB86088.1| conserved protein [Methanothermobacter thermautotrophicus str. Delta H] >gi|15679610|ref|NP_276727.1| hypothetical protein MTH1615 [Methanothermobacter thermautotrophicus str. Del	17219	MTDLEEIRRKKMLELQQKAQQQAMEAEAQEQMRQQLEMQKKQIMMQILTPEARSRLANLRLTRPDFVEQIELQLIQLAQMGRVRSKITDEQLKELLKRVAGKKREIKISRK	2008	55.9	-	108	108	9	9	1.118	0.943	98	97	-	-	1.281	0.966	98	97	-	-	1.14	1.011	98	98	-	-	gi|6226460|sp|O27652.1|DNBP_METTH	100	5e-26	gi|6226460|sp|O27652.1|DNBP_METTH	RecName: Full=DNA-binding protein MTH_1615 >gi|2622740|gb|AAB86088.1| conserved protein [Methanothermobacter thermautotrophicus str. Delta H]	100	2e-27	sp|O27652|DNBP_METTH	DNA-binding protein MTH_1615 OS=Methanothermobacter thermautotrophicus (strain ATCC 29096 / DSM 1053 / JCM 10044 / NBRC 100330 / Delta H) GN=MTH_1615 PE=1 SV=1	96.4	9e-25	D9PUB2	D9PUB2_METTM DNA-binding protein MTBMA_c02010 OS=Methanothermobacter marburgensis (strain DSM 2133 / 14651 / NBRC 100331 / OCM 82 / Marburg) GN=MTBMA_c02010 PE=3 SV=1	MTH1615	209	1e-54	COG2118	DNA-binding protein	R	General function prediction only ;
239	gi|2621670|gb|AAB85097.1|	conserved protein [Methanothermobacter thermautotrophicus str. Delta H] >gi|15678619|ref|NP_275734.1| hypothetical protein MTH591 [Methanothermobacter thermautotrophicus str. Delta H]	37955	MMMIFAVLGIFDFLRGEDEGESLEKYLRKLEDLLEEEFDTLVRIAGFYAEEGDTREALDYLERAYRVASEMNDEELMAFALDSMGDVYLSDRKVKTAMEYFMEALRIYTSVNSPLRADLREKIKEVEKIREAMDIASINRLREESESGMPEVDLEVIEPLLNRLVDSVQSLTLYEAGSYEDSISQIMEAYQIARDIGDTSTEASLQLLLGLYSLKNEDFDESRRYLKKAEALFRKTNNELGLAVALVLLGTLDFIRNNADGVASSFRAAVEILQKLDEKELESVTLELLNTLYSF	352	24.7	-	22	22	8	8	1.057	0.917	19	19	-	-	0.968	0.932	19	19	-	-	0.873	1.022	19	19	*	-	gi|2621670|gb|AAB85097.1|	100	3e-130	gi|2621670|gb|AAB85097.1|	conserved protein [Methanothermobacter thermautotrophicus str. Delta H]	-	-	-	-	100	4e-130	O26691	O26691_METTH Conserved protein OS=Methanothermobacter thermautotrophicus (strain ATCC 29096 / DSM 1053 / JCM 10044 / NBRC 100330 / Delta H) GN=MTH_591 PE=4 SV=1	MTH591	576	2e-164	COG0457	FOG: TPR repeat	R	General function prediction only ;
240	gi|18201991|sp|O26878.1|LONB_METTH	RecName: Full=Archaeal Lon protease; AltName: Full=ATP-dependent protease La homolog >gi|2621875|gb|AAB85287.1| ATP-dependent protease LA [Methanothermobacter thermautotrophicus str. Delta H] >gi|15678809|ref|NP_275926.1| ATP-dependent protease Lon	84523	MKTTIKNSRTQESVSYEGNETKKGTGETLSYETSKDIEVPERLIDQIIGQEEAVETIKKAAEQRRNVLLIGEPGVGKSMLAKAMAELLPREQLQDILVYPNIEDPNNPLIGAVPAGEGRKIVMNHKNKARSQDEKKNLFMMLIISFILVLGFMMNQFLAAIIAAGIIFLALQQFRPRTTVMVPKLLVNNEGRQVAPFVDATGAHAGALLGDVRHDPYQSGGLGTPAHERVEAGMIHKANKGVLYIDEIGTMKMKTQQELLTAMQEKRYSITGQSETSSGAMVRSQAVPCDFVLVASGNLQVLEGMHPALRSRIRGYGYEVFMKDTMPDTPENRDKLVQFVAQEVEKDGRIPHFSREAVEEIIREAQRRAGKKDSLTLKLRELGGLVRAAGDIAKSRGAE…	2354	43.8	-	127	127	29	29	0.96	0.968	114	114	-	-	0.853	0.796	114	114	-	-	0.823	0.822	114	114	-	-	gi|18201991|sp|O26878.1|LONB_METTH	100	0	gi|15678809|ref|NP_275926.1|	ATP-dependent protease Lon [Methanothermobacter thermautotrophicus str. Delta H] >gi|18201991|sp|O26878.1|LONB_METTH RecName: Full=Archaeal Lon protease; AltName: Full=ATP-dependent protease La homolog >gi|2621875|gb|AAB85287.1| ATP-dependent protease LA [Methanothermobacter thermautotrophicus str. Delta H]	100	0	sp|O26878|LONB_METTH	Archaeal Lon protease OS=Methanothermobacter thermautotrophicus (strain ATCC 29096 / DSM 1053 / JCM 10044 / NBRC 100330 / Delta H) GN=MTH_785 PE=3 SV=1	95.34	0	D9PX25	D9PX25_METTM Predicted ATP-dependent protease La OS=Methanothermobacter marburgensis (strain DSM 2133 / 14651 / NBRC 100331 / OCM 82 / Marburg) GN=lonB1 PE=4 SV=1	MTH785	1300	0	COG1067	Predicted ATP-dependent protease	O	Posttranslational modification, protein turnover, chaperones ;
241	gi|2622357|gb|AAB85734.1|	unknown [Methanothermobacter thermautotrophicus str. Delta H] >gi|15679256|ref|NP_276373.1| hypothetical protein MTH1245 [Methanothermobacter thermautotrophicus str. Delta H]	12883	MNFYDEIINRIRKVTGERGDGESNISVSAALTAEITFISAVLIAAVMLRKLNFILMVIAVLLLAAVLLTSFPVSARLRTEQGDGFSTMMFYVLLTLGILVSIFYWGGAGV	73	9.1	-	4	4	1	1	1.29	0.898	4	4	-	-	1.254	0.929	3	4	-	-	1.011	1.008	4	4	-	-	gi|2622357|gb|AAB85734.1|	100	3e-45	gi|15679256|ref|NP_276373.1|	hypothetical protein MTH1245 [Methanothermobacter thermautotrophicus str. Delta H] >gi|2622357|gb|AAB85734.1| unknown [Methanothermobacter thermautotrophicus str. Delta H]	-	-	-	-	100	4e-45	O27313	O27313_METTH Putative uncharacterized protein OS=Methanothermobacter thermautotrophicus (strain ATCC 29096 / DSM 1053 / JCM 10044 / NBRC 100330 / Delta H) GN=MTH_1245 PE=4 SV=1	-	-	-	-	-	-	-
242	gi|2621732|gb|AAB85155.1|	conserved protein [Methanothermobacter thermautotrophicus str. Delta H] >gi|15678677|ref|NP_275792.1| RNA-binding protein [Methanothermobacter thermautotrophicus str. Delta H]	21166	MTVKIRKRYHIKKKKLREIRGQIGDYSSLIPEKATVEIIETDDNNIILVNGEPLLMFIDDRVVPTLRGALKMEIDRGYVVVDMGAVRFLANGADVMSPGIVDADPEISENDTVVVVDERNRRPLAVGISLISGPEMVERDSGKAVKTIHHIGDAIWELEV	726	35	-	39	39	4	4	0.946	1.047	36	36	-	-	0.821	0.957	35	36	*	-	0.881	0.92	36	34	-	*	gi|2621732|gb|AAB85155.1|	100	1e-76	gi|15678677|ref|NP_275792.1|	RNA-binding protein [Methanothermobacter thermautotrophicus str. Delta H] >gi|2621732|gb|AAB85155.1| conserved protein [Methanothermobacter thermautotrophicus str. Delta H]	54.55	9e-36	sp|Q58827|Y1432_METJA	Uncharacterized protein MJ1432 OS=Methanocaldococcus jannaschii (strain ATCC 43067 / DSM 2661 / JAL-1 / JCM 10045 / NBRC 100440) GN=MJ1432 PE=4 SV=1	100	2e-76	O26746	O26746_METTH Conserved protein OS=Methanothermobacter thermautotrophicus (strain ATCC 29096 / DSM 1053 / JCM 10044 / NBRC 100330 / Delta H) GN=MTH_650 PE=4 SV=1	MTH650	317	4e-87	COG2016	Predicted RNA-binding protein (contains PUA domain)	J	Translation, ribosomal structure and biogenesis ;
243	gi|6685999|sp|O27001.3|TFX_METTH	RecName: Full=DNA-binding protein Tfx	20693	MSKKTFLTERQKTVLEMRERGWSQKKIARELKTTRQNVSAIERKAMENIEKSRNTLDFVKSLKSPVRILCRRGDTLDEIIKRLLEESNKEGIHVIHDSITLAFLIREKASHRIVHRVVKSDFEIGVTRDGEIIVDLNS	273	38.4	-	33	33	9	9	1.005	0.882	29	29	-	*	1.118	1.072	29	29	*	-	1.148	1.094	29	29	*	*	gi|6685999|sp|O27001.3|TFX_METTH	100	4e-63	gi|15678936|ref|NP_276053.1|	transcriptional regulator [Methanothermobacter thermautotrophicus str. Delta H] >gi|2622013|gb|AAB85414.1| conserved protein [Methanothermobacter thermautotrophicus str. Delta H]	100	7e-74	sp|O27001|TFX_METTH	DNA-binding protein tfx OS=Methanothermobacter thermautotrophicus (strain ATCC 29096 / DSM 1053 / JCM 10044 / NBRC 100330 / Delta H) GN=tfx PE=1 SV=3	43.94	6e-23	Q0W6L5	Q0W6L5_UNCMA Predicted transcription regulator OS=Uncultured methanogenic archaeon RC-I GN=UNCMA_22070 PE=4 SV=1	MTH916	244	4e-65	COG1356	Uncharacterized protein conserved in archaea	S	Function unknown ;
244	gi|2622215|gb|AAB85602.1|	conserved protein [Methanothermobacter thermautotrophicus str. Delta H] >gi|15679124|ref|NP_276241.1| hypothetical protein MTH1113 [Methanothermobacter thermautotrophicus str. Delta H]	25186	MPIQHVESLMVFNDSLEVSIMDVKVLRLGHRPSRDARITTHVCLTARAFGASEVILSGEEDPKLMEGVEDVVRRWGGPFSVVYRRNWQGVIDSWKKDGGEVIHLTMYGLPARDVVPGIMDNGKDKLIVVGGARVPGKVYSLADYNVGVTNQPHSEVSSLAVFMHMLLDGAEFDLKFEDARIEVIPQARGKMLREIDDGD	525	41.2	1	35	35	9	9	0.942	0.881	25	25	-	*	0.982	0.942	25	25	-	-	1.034	1.035	25	25	-	-	gi|2622215|gb|AAB85602.1|	100	2e-99	gi|224471859|sp|O27185.2|TRM56_METTH	RecName: Full=tRNA (cytidine(56)-2'-O)-methyltransferase; AltName: Full=tRNA ribose 2'-O-methyltransferase aTrm56	100	1e-100	sp|O27185|TRM56_METTH	tRNA (cytidine(56)-2'-O)-methyltransferase OS=Methanothermobacter thermautotrophicus (strain ATCC 29096 / DSM 1053 / JCM 10044 / NBRC 100330 / Delta H) GN=MTH_1113 PE=3 SV=2	82.18	1e-78	D9PXX8	D9PXX8_METTM tRNA (cytidine(56)-2'-O)-methyltransferase OS=Methanothermobacter marburgensis (strain DSM 2133 / 14651 / NBRC 100331 / OCM 82 / Marburg) GN=MTBMA_c14970 PE=3 SV=1	MTH1113	404	4e-113	COG1303	Uncharacterized protein conserved in archaea	S	Function unknown ;
245	gi|2621989|gb|AAB85392.1|	conserved protein [Methanothermobacter thermautotrophicus str. Delta H] >gi|15678914|ref|NP_276031.1| hypothetical protein MTH894 [Methanothermobacter thermautotrophicus str. Delta H]	40854	MEVKGLLQEFADYVTYNLMGLEPASHLGSAVNFFIYDTIKIFILLATLIFVISFIRTYIPPNKVKETLEKRHRYTGNFIAALVGIITPFCSCSAVPLFIGFVEAGVPLGATFSFLISSPMINEIAIILLLGLFGWQITAFYILSGFIIAVLGGILIGKLKMETELEDYVYETLEKMRALGVADVELPKPTLRERYVIAKNEMKDILRRVSPYIVIAIAIGGWIHGYLPEDFLLQYAGADNIFAVPMAVIIGVPLYSNAAGTIPLISALIEKGMAAGTALALMMSITALSLPEMIILRKVMKPKLLATFIAILAVSITLTGYIFNLII	99	6.1	-	7	7	2	2	0.849	1.304	6	6	-	*	1.359	2.176	6	6	*	*	1.668	1.65	6	6	-	*	gi|2621989|gb|AAB85392.1|	100	4e-176	gi|2621989|gb|AAB85392.1|	conserved protein [Methanothermobacter thermautotrophicus str. Delta H]	28.39	1e-10	sp|Q58004|Y584_METJA	UPF0718 protein MJ0584 OS=Methanocaldococcus jannaschii (strain ATCC 43067 / DSM 2661 / JAL-1 / JCM 10045 / NBRC 100440) GN=MJ0584 PE=3 SV=3	100	7e-176	O26980	O26980_METTH Conserved protein OS=Methanothermobacter thermautotrophicus (strain ATCC 29096 / DSM 1053 / JCM 10044 / NBRC 100330 / Delta H) GN=MTH_894 PE=4 SV=1	MTH894	647	0	COG0701	Predicted permeases	R	General function prediction only ;
246	gi|2622248|gb|AAB85632.1|	biotin synthetase (BioB) [Methanothermobacter thermautotrophicus str. Delta H] >gi|15679154|ref|NP_276271.1| biotin synthase [Methanothermobacter thermautotrophicus str. Delta H]	43770	MIDKILKKAAEGYQLQDGEVIQLFRIRESGDLASLMKTAFNIMRENRGSVKLTSTVHITNMCQVRPRCGYCGFAAGTSKNGYYNSFFKTDDEILEAALIIEESGIPRVSCSGAHGFNGEHAVKAARIVKENTSLELLINVGSDLNRSATEKLADYGTDTVCCNLETTNRELFSSVKPGERIEDRIRVCEMVCAAGIELSSGLLIGLGESYADRLEHLKFLSKFETLGEIPIMGFNPYPGTPMEEHPPCPLSEQMKTIAITRILYPDIRITVPTPTIGPENVRFSLMAGADNLATVIPDGYPHDVKGVGSPRYGNLRDVLKVVKEMGLRAQLKPAPSAEGVALL	78	23.6	-	11	11	7	7	0.844	1.014	10	10	*	-	0.739	0.949	10	10	*	-	0.862	0.805	10	10	*	-	gi|2622248|gb|AAB85632.1|	100	0	gi|15679154|ref|NP_276271.1|	biotin synthase [Methanothermobacter thermautotrophicus str. Delta H] >gi|2622248|gb|AAB85632.1| biotin synthetase (BioB) [Methanothermobacter thermautotrophicus str. Delta H]	55.52	4e-92	sp|Q58195|Y785_METJA	Uncharacterized protein MJ0785 OS=Methanocaldococcus jannaschii (strain ATCC 43067 / DSM 2661 / JAL-1 / JCM 10045 / NBRC 100440) GN=MJ0785 PE=4 SV=1	100	0	O27212	O27212_METTH Biotin synthetase (BioB) OS=Methanothermobacter thermautotrophicus (strain ATCC 29096 / DSM 1053 / JCM 10044 / NBRC 100330 / Delta H) GN=MTH_1143 PE=4 SV=1	MTH1143	705	0	COG0502	Biotin synthase and related enzymes	H	Coenzyme transport and metabolism ;
247	gi|3122061|sp|O27132.1|EF1A_METTH	RecName: Full=Elongation factor 1-alpha; Short=EF-1-alpha; AltName: Full=Elongation factor Tu; Short=EF-Tu >gi|2622158|gb|AAB85549.1| translation elongation factor, EF-1 alpha [Methanothermobacter thermautotrophicus str. Delta H] >gi|15679071|ref|NP	55150	MAKEKEHMNLAFIGHVDHGKSTLVGHLLLQAGAIAEQQLAEGEDKFRFVMDRLSEERERGVTIDLAHAKFETDKYEFTIVDCPGHRDFVKNMITGASQADAAVLVVAVDDGVMPQTKEHVFLSRTLGINQLIVAINKMDLVNYDEEKFNALKDEVAALIKTVGYKPSDVEFIPLSAFEGDNITSKSENTPWYKGKTLVEALDDLEAPEKPVDLPLRIPIQDVYSITGVGTVPVGRVETGVLKKGENVIFEPAGVSGEVKSIEMHHEMIEQAEPGDNIGFNVRGVGKNDIRRGDVAGHLDNPPKVAKEFTAQIVVLQHPGVITVGYTPVFHCHTAQVACTFLELVQKMNPATGQVEEENPDFLKTGNAAVVKVKPTKPLVIEKIKDIPHMGRFAIRDMGQ…	22163	74.8	-	1460	1460	24	24	0.965	1.063	1211	1209	-	-	1.073	1.191	1214	1213	-	-	1.087	1.119	1220	1219	-	-	gi|3122061|sp|O27132.1|EF1A_METTH	100	0	gi|15679071|ref|NP_276188.1|	elongation factor 1-alpha [Methanothermobacter thermautotrophicus str. Delta H] >gi|3122061|sp|O27132.1|EF1A_METTH RecName: Full=Elongation factor 1-alpha; Short=EF-1-alpha; AltName: Full=Elongation factor Tu; Short=EF-Tu >gi|2622158|gb|AAB85549.1| translation elongation factor, EF-1 alpha [Methanothermobacter thermautotrophicus str. Delta H]	100	0	sp|O27132|EF1A_METTH	Elongation factor 1-alpha OS=Methanothermobacter thermautotrophicus (strain ATCC 29096 / DSM 1053 / JCM 10044 / NBRC 100330 / Delta H) GN=tuf PE=3 SV=1	98.31	0	D9PXS9	D9PXS9_METTM Elongation factor 1-alpha OS=Methanothermobacter marburgensis (strain DSM 2133 / 14651 / NBRC 100331 / OCM 82 / Marburg) GN=tuf PE=3 SV=1	MTH1058	843	0	COG5256	Translation elongation factor EF-1alpha (GTPase)	J	Translation, ribosomal structure and biogenesis ;
248	gi|2621614|gb|AAB85045.1|	unknown [Methanothermobacter thermautotrophicus str. Delta H] >gi|15678567|ref|NP_275682.1| hypothetical protein MTH539 [Methanothermobacter thermautotrophicus str. Delta H]	36078	METFIYHDDVTIDSVSLVTLGLVLDIGGDKITRFKAVTVLFALMFTVGSVPISEAVNTGTENAKIVTKTENIKAEPVKVDAAYKYKKYKKYKKYKKYKKYKKTYRKKVRATYRTSVKKRYSKKYYKKKRVRAAYRTSTYRYDPNIGDCWAMSEYLYRKLTSAGKKVRIIQYATSMSPRHRTVQVYSGGRWVDYSYSGYNKIYHPTSRKPGMFVVKSSA	91	5	-	3	3	1	1	0.832	1.19	3	3	-	-	1.492	2.303	3	3	*	*	1.961	2.318	3	3	*	-	gi|2621614|gb|AAB85045.1|	100	2e-81	gi|15678567|ref|NP_275682.1|	hypothetical protein MTH539 [Methanothermobacter thermautotrophicus str. Delta H] >gi|2621614|gb|AAB85045.1| unknown [Methanothermobacter thermautotrophicus str. Delta H]	-	-	-	-	100	3e-81	O26639	O26639_METTH Putative uncharacterized protein OS=Methanothermobacter thermautotrophicus (strain ATCC 29096 / DSM 1053 / JCM 10044 / NBRC 100330 / Delta H) GN=MTH_539 PE=4 SV=1	-	-	-	-	-	-	-
249	gi|2622654|gb|AAB86009.1|	heavy-metal transporting CPx-type ATPase [Methanothermobacter thermautotrophicus str. Delta H] >gi|15679531|ref|NP_276648.1| heavy-metal transporting CPx-type ATPase [Methanothermobacter thermautotrophicus str. Delta H]	92875	MKRITIRIGGMGCAACALKIEEALRKLDGIRDAAVNLVEGKVSVEYDPRRVDLSDMEAAIEDAGYTVLNENIAMAVGGMSCAMCVQKIESALRGLEGVSNATVNLAAEKAYISYNPSLTSVEDLKRTVEDLGYTVRGLEGEEISEDLKPKIRRIIVGFGVSVPLMAMMYLGLQPPGGGISMLLVSIIPFIYVSGPIFRGALRSLRSGTLDMDVMYSMGIGVAFLSSILGTAGILPSDFMFYDTALMLASFLTLGRYLEAGARGKTSEAVRRLMELQPDTATVLRDGREVEVRIHEIDVGDEVIVRPGDRVPADGKVVEGSSYVDEFMITGEPLPALKTPGSEVVAGTINTDGILRFRVERTGDETFLSGIIKLVDEAQASKPPIQRIADRAVSYFIPAV…	1161	34.7	-	75	75	24	24	0.956	1.039	68	67	-	-	0.973	1.068	68	68	-	-	1.022	1.024	68	67	-	-	gi|2622654|gb|AAB86009.1|	100	0	gi|15679531|ref|NP_276648.1|	heavy-metal transporting CPx-type ATPase [Methanothermobacter thermautotrophicus str. Delta H] >gi|2622654|gb|AAB86009.1| heavy-metal transporting CPx-type ATPase [Methanothermobacter thermautotrophicus str. Delta H]	53.89	0	sp|O29777|COPA_ARCFU	Probable copper-exporting P-type ATPase A OS=Archaeoglobus fulgidus (strain ATCC 49558 / VC-16 / DSM 4304 / JCM 9628 / NBRC 100126) GN=copA PE=1 SV=1	100	0	O27578	O27578_METTH Heavy-metal transporting CPx-type ATPase OS=Methanothermobacter thermautotrophicus (strain ATCC 29096 / DSM 1053 / JCM 10044 / NBRC 100330 / Delta H) GN=MTH_1535 PE=4 SV=1	MTH1535	1560	0	COG2217	Cation transport ATPase	P	Inorganic ion transport and metabolism ;
250	gi|2622194|gb|AAB85582.1|	ABC transporter (ATP-binding [Methanothermobacter thermautotrophicus str. Delta H] >gi|15679104|ref|NP_276221.1| ABC transporter ATP-binding protein [Methanothermobacter thermautotrophicus str. Delta H]	40953	MDHIIETEDIKKKYDEFLAVKGVNLRVPEGSIYGVLGPNGAGKTTLISMLCTILRPTGGRGTVNGYDIVRDARKVRESIGIVFQSRALDDILTGREHLEMHAALYGVPRDVRDRRIEEVLELIALGDKADEYVKTYSGGMKRRLEIGRGLIHHPRVLFLDEPTLGLDPQTRESIWRYIEKLNREEDVTVLLTTHYMEEADKLCDEVAIMSHGEIIKADSPGNLKRELGADTITVRVDRARGFHEILEKQDYVKEAYLMDDEVKVLVERGENLVPEIVNLAARNNYYVRAVELEHPTLEDVFIKYTGRGISEA	968	47.4	-	64	62	15	14	0.98	1.024	51	51	-	-	1.198	1.244	50	50	-	-	1.204	1.159	51	51	-	-	gi|2622194|gb|AAB85582.1|	100	6e-178	gi|15679104|ref|NP_276221.1|	ABC transporter ATP-binding protein [Methanothermobacter thermautotrophicus str. Delta H] >gi|2622194|gb|AAB85582.1| ABC transporter (ATP-binding [Methanothermobacter thermautotrophicus str. Delta H]	40.65	8e-33	sp|O35600|ABCA4_MOUSE	Retinal-specific ATP-binding cassette transporter OS=Mus musculus GN=Abca4 PE=2 SV=1	100	9e-178	O27165	O27165_METTH ABC transporter (ATP-binding) OS=Methanothermobacter thermautotrophicus (strain ATCC 29096 / DSM 1053 / JCM 10044 / NBRC 100330 / Delta H) GN=MTH_1093 PE=3 SV=1	MTH1093	627	8e-180	COG1131	ABC-type multidrug transport system, ATPase component	V	Defense mechanisms ;
251	gi|2622324|gb|AAB85703.1|	pre-mRNA splicing protein PRP31 [Methanothermobacter thermautotrophicus str. Delta H] >gi|15679225|ref|NP_276342.1| pre-mRNA splicing protein PRP31 [Methanothermobacter thermautotrophicus str. Delta H]	48483	MKCYLTGCIAGPLAFSEDLELIDYEPFPVDEIPGRLAESQMGGVSPEERIMLERLTPEYDEVVVEASPSPEYAGFRNLRFEVPSRAGIHLRENLEDILAEILDMPAGDFIHDALMSVARERLRESLRETDRFIIQSINALDELDEETGKLIERLREWYSLHFPELDGIKSHEQYVELIAEYGDRDQILKNFRMDVDESLGSDITSEDLHILRGLAESIRGLQRLREETERYIDIKMEKLAPNLRALAGSNVGARLIAHAGGLRELAMLPSSTIQVLGAEKALFRHLKSGAKPPKHGVIFQHPSIRSSPWWIRGKVARLLAGKIAIAVRKDVFSREFDPGIVESFNERFEAIKSNNPKPPARKKGFRKKRK	581	30.5	-	63	63	12	12	0.92	0.859	43	44	-	-	0.828	0.681	44	39	-	*	0.934	0.843	43	38	-	*	gi|2622324|gb|AAB85703.1|	100	0	gi|15679225|ref|NP_276342.1|	pre-mRNA splicing protein PRP31 [Methanothermobacter thermautotrophicus str. Delta H] >gi|2622324|gb|AAB85703.1| pre-mRNA splicing protein PRP31 [Methanothermobacter thermautotrophicus str. Delta H]	40.09	7e-40	sp|A6QYH8|NOP58_AJECN	Nucleolar protein 58 OS=Ajellomyces capsulata (strain NAm1 / WU24) GN=NOP58 PE=3 SV=1	100	0	O27282	O27282_METTH Pre-mRNA splicing protein PRP31 OS=Methanothermobacter thermautotrophicus (strain ATCC 29096 / DSM 1053 / JCM 10044 / NBRC 100330 / Delta H) GN=MTH_1214 PE=4 SV=1	MTH1214	746	0	COG1498	Protein implicated in ribosomal biogenesis, Nop56p homolog	J	Translation, ribosomal structure and biogenesis ;
252	gi|3123118|sp|O27656.1|KAD6_METTH	RecName: Full=Putative adenylate kinase; Short=AK; AltName: Full=ATP-AMP transphosphorylase >gi|2622745|gb|AAB86092.1| conserved protein (adenylate kinase related) [Methanothermobacter thermautotrophicus str. Delta H] >gi|15679614|ref|NP_276731.1| h	20112	MICITGTPGVGKTTLAGILRERGLEVISLGELIRQKGFVLGRDPIRGYLEADIEAACSHLQEMEGLDVVEGHLSHLCRSCSMVIVLRLHPEVLRGRLEGRGYPEGKVLENLEAEALDVCTVEAFEIHGERVHEVDTTGRSPHEVADIITDIMNGSRVCPPGGVDFSGWLLG	67	15.8	-	6	6	3	3	0.933	1.095	4	4	-	-	1.002	0.87	4	4	-	-	1.029	0.878	4	4	-	-	gi|3123118|sp|O27656.1|KAD6_METTH	100	6e-92	gi|2622745|gb|AAB86092.1|	conserved protein (adenylate kinase related) [Methanothermobacter thermautotrophicus str. Delta H]	100	4e-93	sp|O27656|KAD6_METTH	Putative adenylate kinase OS=Methanothermobacter thermautotrophicus (strain ATCC 29096 / DSM 1053 / JCM 10044 / NBRC 100330 / Delta H) GN=MTH_1619 PE=3 SV=1	72.51	4e-65	D9PUB6	D9PUB6_METTM Putative adenylate kinase OS=Methanothermobacter marburgensis (strain DSM 2133 / 14651 / NBRC 100331 / OCM 82 / Marburg) GN=MTBMA_c02050 PE=3 SV=1	MTH1619	340	1e-93	COG1936	Predicted nucleotide kinase (related to CMP and AMP kinases)	F	Nucleotide transport and metabolism ;
253	gi|3123061|sp|O26631.1|Y531_METTH	RecName: Full=Uncharacterized protein MTH_531 >gi|2621605|gb|AAB85037.1| UDP-N-acetylmuramyl tripeptide synthetase related protein [Methanothermobacter thermautotrophicus str. Delta H] >gi|15678559|ref|NP_275674.1| UDP-N-acetylmuramyl tripeptide syn	37021	MIRNMKVLVIGAGNAGRPAARLLNHLNNRVLVNDVRELHELPLKAQKRIAEMEDEGVMFRFGGHSMEDILWADAVFISPNIPQDAPVRKMVREAGDLVHITTSDIGRTLNELIGLPMVGVAGTDGKTTTTNMIDHILSSRYRTVSFSSLQDSLVIEGLVELVVNGDIDDRDLAVFELPHGTIRMAEGLELSAGVVTNLTPDHMDEFSNYDEYIERNFSIKDLMAPGGVLALCGDDPVISSLLDDLEVENVVYGVGERRTVEFMGRRFMLSQYPGQGLRYRAEGTCRIHLHPECIRDTDSHLQHLRSPQLQET	502	34.3	-	34	34	11	11	1.072	1.025	30	30	-	-	1.258	1.008	30	30	-	-	1.163	1.075	30	30	-	-	gi|3123061|sp|O26631.1|Y531_METTH	100	9e-170	gi|15678559|ref|NP_275674.1|	UDP-N-acetylmuramyl tripeptide synthetase-like protein [Methanothermobacter thermautotrophicus str. Delta H] >gi|3123061|sp|O26631.1|Y531_METTH RecName: Full=Uncharacterized protein MTH_531 >gi|2621605|gb|AAB85037.1| UDP-N-acetylmuramyl tripeptide synthetase related protein [Methanothermobacter thermautotrophicus str. Delta H]	100	5e-171	sp|O26631|Y531_METTH	Uncharacterized protein MTH_531 OS=Methanothermobacter thermautotrophicus (strain ATCC 29096 / DSM 1053 / JCM 10044 / NBRC 100330 / Delta H) GN=MTH_531 PE=3 SV=1	78.83	3e-112	D9PWB5	D9PWB5_METTM Predicted UDP-N-acetylmuramate-alanine ligase OS=Methanothermobacter marburgensis (strain DSM 2133 / 14651 / NBRC 100331 / OCM 82 / Marburg) GN=murD1 PE=4 SV=1	SP0688	85.5	1e-16	COG0771	UDP-N-acetylmuramoylalanine-D-glutamate ligase	M	Cell wall/membrane/envelope biogenesis ;
254	gi|3334364|sp|O27795.1|SYY_METTH	RecName: Full=Tyrosine--tRNA ligase; AltName: Full=Tyrosyl-tRNA synthetase; Short=TyrRS >gi|2622897|gb|AAB86233.1| tyrosyl-tRNA synthetase [Methanothermobacter thermautotrophicus str. Delta H] >gi|15679755|ref|NP_276873.1| tyrosyl-tRNA synthetase [M	42270	MDDSLKTITRDVLEVITPEELMDVLKKDEPVVYTGYEPSGRIHLGHALTVRKLRELQDAGFRVKILLADYHAYLNGKGSMERIRELADYNQKCFLALGLSPERTEFILGSSFQTEPEYTDLVYRLALITTLLRAKRSMAQITRESRDHKVAEVIYPLMQVIDMVYLGVDVALGGMEQRKIHMLARENLPRLGFDAPVCIHTPLLHGTDGSEKMSSSKGNFIAVDDSPDEIREKVKKSYCPMGETEGNPIIEIVKYFIMPEYGMMTIRRPEKFGGDLELELDELLEMYSSSELHPLDLKNAVSDYLVDMLEPVREYMEGV	1546	49.2	-	91	91	14	14	1.087	0.959	70	69	-	-	1.425	1.346	70	69	-	-	1.239	1.388	73	73	-	-	gi|3334364|sp|O27795.1|SYY_METTH	100	2e-177	gi|15679755|ref|NP_276873.1|	tyrosyl-tRNA synthetase [Methanothermobacter thermautotrophicus str. Delta H] >gi|3334364|sp|O27795.1|SYY_METTH RecName: Full=Tyrosine--tRNA ligase; AltName: Full=Tyrosyl-tRNA synthetase; Short=TyrRS >gi|2622897|gb|AAB86233.1| tyrosyl-tRNA synthetase [Methanothermobacter thermautotrophicus str. Delta H]	100	1e-178	sp|O27795|SYY_METTH	Tyrosine--tRNA ligase OS=Methanothermobacter thermautotrophicus (strain ATCC 29096 / DSM 1053 / JCM 10044 / NBRC 100330 / Delta H) GN=tyrS PE=3 SV=1	90.28	2e-163	D9PUP8	D9PUP8_METTM Tyrosine--tRNA ligase OS=Methanothermobacter marburgensis (strain DSM 2133 / 14651 / NBRC 100331 / OCM 82 / Marburg) GN=tyrS PE=3 SV=1	MTH1767	649	0	COG0162	Tyrosyl-tRNA synthetase	J	Translation, ribosomal structure and biogenesis ;
255	gi|2621945|gb|AAB85351.1|	conserved protein [Methanothermobacter thermautotrophicus str. Delta H] >gi|15678873|ref|NP_275990.1| hypothetical protein MTH853 [Methanothermobacter thermautotrophicus str. Delta H]	45252	MVLVVGSGAGGATLARELAIRGIDVTVIERGPCVKDSDAFLCYDEAPDVDILRTSCAGGSTLVAAGNAVRVLENTLKDYGVDITEDLHAIEAELRVRELPDTHTGRGTALIMDAAESLGLGVKKMPKFIDPDKCRPCGKCSFGCPRAAKWSARRFLDEAVEHGAVLIEETEAKNIIVRNGSVSGLRTSRGDFHDETVVLAAGAIETPRILMRAGIDAGNGLFMDTFVTVGGILEGVGFCDEVQMNALIELDGVILSPHFSTLLFPEDDRRNVLGIMVKIADERSGRVEADRIVKHHTVRDISLLSGGAAIAGSILSRAGVGAGTLRSTRPRGAHPGGTASLGEVVDENLETSIEGLFVADASVLPAAPGAPPILTIMALARRLARHIVSVL	1078	40.9	-	51	51	12	12	1.071	1.051	44	45	-	-	1.237	1.014	44	43	-	-	1.165	0.97	45	44	*	-	gi|2621945|gb|AAB85351.1|	100	0	gi|2621945|gb|AAB85351.1|	conserved protein [Methanothermobacter thermautotrophicus str. Delta H]	35.95	5e-48	sp|Q58845|Y1450_METJA	Uncharacterized protein MJ1450 OS=Methanocaldococcus jannaschii (strain ATCC 43067 / DSM 2661 / JAL-1 / JCM 10045 / NBRC 100440) GN=MJ1450 PE=4 SV=1	100	0	O26941	O26941_METTH Conserved protein OS=Methanothermobacter thermautotrophicus (strain ATCC 29096 / DSM 1053 / JCM 10044 / NBRC 100330 / Delta H) GN=MTH_853 PE=4 SV=1	MTH853	775	0	COG2303	Choline dehydrogenase and related flavoproteins	E	Amino acid transport and metabolism ;
256	gi|2622031|gb|AAB85431.1|	unknown [Methanothermobacter thermautotrophicus str. Delta H] >gi|15678953|ref|NP_276070.1| hypothetical protein MTH933 [Methanothermobacter thermautotrophicus str. Delta H]	32092	MKELYPFIFRRKSTRKYRGPASEDELREIEDRLEKIEPLLEDFDTEFMLLERDDVRTRMQRPAPHYIAAFSDGYVGKVNVGFMLQQMDLRISGMGLGSCWQGIPKPRGHVKSELDFVILLAFGAAAEPVHREHSEFRRKPLSKITDIEGLDDVLEAVRLAPSAVNNQPWYFTGGNGKIHAYCQVQSPLKRRLVGRWNPIDMGIALAHLRISLEYHGYRSEFRILDGVDELKNYTYTGTFIYGE	85	9.5	-	4	4	2	2	0.438	0.745	3	3	-	-	0.645	0.416	3	3	-	-	1.13	0.694	3	3	-	-	gi|2622031|gb|AAB85431.1|	100	1e-130	gi|15678953|ref|NP_276070.1|	hypothetical protein MTH933 [Methanothermobacter thermautotrophicus str. Delta H] >gi|2622031|gb|AAB85431.1| unknown [Methanothermobacter thermautotrophicus str. Delta H]	-	-	-	-	100	2e-130	O27016	O27016_METTH Putative uncharacterized protein OS=Methanothermobacter thermautotrophicus (strain ATCC 29096 / DSM 1053 / JCM 10044 / NBRC 100330 / Delta H) GN=MTH_933 PE=4 SV=1	MTH933	503	9e-143	COG0778	Nitroreductase	C	Energy production and conversion ;
257	gi|2621836|gb|AAB85251.1|	conserved protein [Methanothermobacter thermautotrophicus str. Delta H] >gi|15678773|ref|NP_275890.1| hypothetical protein MTH747 [Methanothermobacter thermautotrophicus str. Delta H]	26125	MRYEILHRPSFSMAHIELESGEAIKAETGAMVSMSSNIELQTETGGLLGAFKRSIGGESLFLNTFRAQGRGDVQLAPAYPGDVEVLETTEAIYAQSGAFMAGPEDVEIDTKLGGFKTFFAREGLFLLKIQSSGPVFLSSFGAIYSRELVNERFIVDTGHVVAFTEGLDFSVRKVGGLKSTFLSGEGLVAEFEGTGTVYMQSRSIDSFVGWLTPMLPSRS	528	26.9	-	29	29	5	5	1.082	1.144	24	24	-	-	0.561	0.682	22	24	*	*	0.496	0.638	22	23	*	*	gi|2621836|gb|AAB85251.1|	100	2e-121	gi|2621836|gb|AAB85251.1|	conserved protein [Methanothermobacter thermautotrophicus str. Delta H]	32.17	1e-25	sp|Q5XDZ5|Y233_STRP6	Uncharacterized protein M6_Spy0233 OS=Streptococcus pyogenes serotype M6 GN=M6_Spy0233 PE=1 SV=1	100	4e-121	O26842	O26842_METTH Conserved protein OS=Methanothermobacter thermautotrophicus (strain ATCC 29096 / DSM 1053 / JCM 10044 / NBRC 100330 / Delta H) GN=MTH_747 PE=4 SV=1	MTH747	438	3e-123	COG2013	Uncharacterized conserved protein	S	Function unknown ;
258	gi|2621704|gb|AAB85129.1|	unknown [Methanothermobacter thermautotrophicus str. Delta H] >gi|15678651|ref|NP_275766.1| hypothetical protein MTH623 [Methanothermobacter thermautotrophicus str. Delta H]	31639	MIMMENDRISDFFIVAFIFSWVLWIPVAMVSAGFSFPQPLQAFLESPYNPAAFGPTLAAVLLSYRYGGRDELLALLRKGVNYDFHRIWWPVILLFFPVLTAVALYLGVLWGDPQPYLYWTSQPLMVIMVFIYIFFLGGPLQEEFGWRGYALPRLQRRYSPIYAALIIGFIWGLWHIPLFFIGGSIQSQVPFWSFMILIISASVIYTWVYNSTGSILATMIIHTTGNLSYFLFPVQGTLAGGIFLMILNVAAALAVMLFAGSELKTDFGGQGH	84	6.6	-	10	10	3	3	1.197	0.822	8	8	-	-	1.05	0.825	8	8	-	-	0.916	1.097	8	8	-	-	gi|2621704|gb|AAB85129.1|	100	4e-151	gi|15678651|ref|NP_275766.1|	hypothetical protein MTH623 [Methanothermobacter thermautotrophicus str. Delta H] >gi|2621704|gb|AAB85129.1| unknown [Methanothermobacter thermautotrophicus str. Delta H]	-	-	-	-	100	6e-151	O26720	O26720_METTH Putative uncharacterized protein OS=Methanothermobacter thermautotrophicus (strain ATCC 29096 / DSM 1053 / JCM 10044 / NBRC 100330 / Delta H) GN=MTH_623 PE=4 SV=1	MTH623	538	5e-153	COG1266	Predicted metal-dependent membrane protease	R	General function prediction only ;
259	gi|2621717|gb|AAB85141.1|	unknown [Methanothermobacter thermautotrophicus str. Delta H] >gi|15678663|ref|NP_275778.1| hypothetical protein MTH635 [Methanothermobacter thermautotrophicus str. Delta H]	24559	MNRNALILAIVVIIIIVGAAALMMGKQTVTPPVAGATLLAFDNHATDHQVHAVAVIENVSKADGSLTNIYMDSWLQPNGRVTADLSKELGYNGSLPAGTTFTLKMWIDPHGNKTGNATINMTVNGGSQDKIDDETNAYLLTASHAFYPASTITSNQINVTQDNARGAEFLKGIKSIYVELLITVNADGTVTITQLAPPVLCTLAAGG	133	10.6	-	67	67	3	3	1.224	1.12	39	39	*	*	1.356	1.343	39	39	*	-	1.079	1.25	39	39	-	*	gi|2621717|gb|AAB85141.1|	100	3e-104	gi|15678663|ref|NP_275778.1|	hypothetical protein MTH635 [Methanothermobacter thermautotrophicus str. Delta H] >gi|2621717|gb|AAB85141.1| unknown [Methanothermobacter thermautotrophicus str. Delta H]	-	-	-	-	100	4e-104	O26732	O26732_METTH Putative uncharacterized protein OS=Methanothermobacter thermautotrophicus (strain ATCC 29096 / DSM 1053 / JCM 10044 / NBRC 100330 / Delta H) GN=MTH_635 PE=4 SV=1	-	-	-	-	-	-	-
260	gi|2621863|gb|AAB85275.1|	conserved protein (contains ferredoxin domain) [Methanothermobacter thermautotrophicus str. Delta H] >gi|15678797|ref|NP_275914.1| hypothetical protein MTH772 [Methanothermobacter thermautotrophicus str. Delta H]	45218	MKGIAVSECHSYDPEEVRESVTECIELLGGARRFASSGDRVLLKPNMLMAASPERHVTTHPSVIEAVAEVFLDLGAEVSIGDSPGGSFRNIERFWRATGILDVCRRLDIEPVNFEASGSYIMGSGYPISRPVVDSDLVVNLPKLKTHSMTIFTCAVKNMYGAVPGFGKADYHREHPRPSEFARRLLEIYLLTEPALTLVDGVVGMEGNGPSGGDPRDLGIILASEDAIALDVYIPWLLGMDPFRVPVNEAARREGLAPDPAELEIAGYEPERVDDFRWPSNIYYTLDLLPSGLARAIRKLWWSRPAIDPERCRNCNVCVESCPVEALKAGAVIPEFDYSRCINCLCCMEVCPHAAFYQDRSLLYRFTGLFSGVLK	54	2.7	-	2	2	1	1	0.933	0.795	2	2	-	-	0.695	0.416	2	2	-	*	0.745	0.525	2	2	-	-	gi|2621863|gb|AAB85275.1|	100	0	gi|2621863|gb|AAB85275.1|	conserved protein (contains ferredoxin domain) [Methanothermobacter thermautotrophicus str. Delta H]	36.57	4e-43	sp|P73695|Y1697_SYNY3	Thylakoid-associated protein sll1697 OS=Synechocystis sp. (strain PCC 6803 / Kazusa) GN=sll1697 PE=4 SV=1	100	0	O26866	O26866_METTH Conserved protein (Contains ferredoxin domain) OS=Methanothermobacter thermautotrophicus (strain ATCC 29096 / DSM 1053 / JCM 10044 / NBRC 100330 / Delta H) GN=MTH_772 PE=4 SV=1	MTH772_1	605	4e-173	COG2006	Uncharacterized conserved protein	S	Function unknown ;
261	gi|6225181|sp|O27460.1|COBD_METTH	RecName: Full=Probable cobalamin biosynthesis protein CobD >gi|2622521|gb|AAB85886.1| cobalamin biosynthesis protein B [Methanothermobacter thermautotrophicus str. Delta H] >gi|15679408|ref|NP_276525.1| cobalamin biosynthesis protein [Methanothermob	34038	MSEVSVLLLAVILDLLIGEPPHRLHPVVWMGSAVEWMRNILGNSRISGIILTIAVAAPFTLPLFLINHLQDPLNLIISSILLSAVISIRMLVTSALEVGGSLKEDIEDARRKLSMLVSRDTTSLSDEQITSAAIETLTENITDSVTAPIFYFILLGLPGAFLYRVVNTLDAMVGYLDSENRDIGWFPARLDDILNYIPSRITGVLMVPAALLLGMNWRGSFRILLRDARRTPSPNSGFTMAAAAGALSVQLEKPGVYVLGDPCDGLDNEKLLDAVKLSSLTLILFTLAAAGVMLVIP	32	3.7	-	1	1	1	1	---	---	1	1	-	-	---	---	1	1	-	-	---	---	1	1	-	-	gi|6225181|sp|O27460.1|COBD_METTH	100	1e-148	gi|15679408|ref|NP_276525.1|	cobalamin biosynthesis protein [Methanothermobacter thermautotrophicus str. Delta H] >gi|6225181|sp|O27460.1|COBD_METTH RecName: Full=Probable cobalamin biosynthesis protein CobD >gi|2622521|gb|AAB85886.1| cobalamin biosynthesis protein B [Methanothermobacter thermautotrophicus str. Delta H]	100	6e-150	sp|O27460|COBD_METTH	Probable cobalamin biosynthesis protein CobD OS=Methanothermobacter thermautotrophicus (strain ATCC 29096 / DSM 1053 / JCM 10044 / NBRC 100330 / Delta H) GN=cobD PE=3 SV=1	72.05	1e-108	D9PYR6	D9PYR6_METTM Cobalamin biosynthesis protein CbiB OS=Methanothermobacter marburgensis (strain DSM 2133 / 14651 / NBRC 100331 / OCM 82 / Marburg) GN=cbiB PE=3 SV=1	MTH1409	585	2e-167	COG1270	Cobalamin biosynthesis protein CobD/CbiB	H	Coenzyme transport and metabolism ;
262	gi|2622871|gb|AAB86210.1|	pyruvate oxidoreductase, gamma subunit [Methanothermobacter thermautotrophicus str. Delta H] >gi|15679732|ref|NP_276850.1| pyruvate ferredoxin oxidoreductase subunit gamma/delta [Methanothermobacter thermautotrophicus str. Delta H]	36118	MIEIRFHGRGGQGAVTAAEILAKAAFEDGKYSQAFPFFGVERRGAPVMAFTRIDDSPVRRRYQVYNPDYVVVLDEGLVDVVDVFSGLKDDGVVVLNKSGDFQGGDVKVHTIDATGIALETLGRPIVNTVMLGAFAGVTGLVSIDSLIKIIKETFPGKIGEKNAEAARMAYEEIEKLRVNMMESLGATVKKPGSTVKNKTGSWRTFKPVLDKDKCIDCDNCILFCPEGCINREHEIDYDYCKGCGICAEKCPVKAIKMEREK	1151	35.2	-	79	67	11	9	0.997	0.912	56	56	-	-	0.905	0.881	56	55	-	*	0.884	0.989	56	56	*	-	gi|2622871|gb|AAB86210.1|	100	2e-87	gi|6685735|sp|O27772.2|PORC_METTH	RecName: Full=Pyruvate synthase subunit PorC; AltName: Full=Pyruvate oxidoreductase gamma chain; Short=POR; AltName: Full=Pyruvic-ferredoxin oxidoreductase subunit gamma	100	6e-34	sp|P56815|PORD_METTH	Pyruvate synthase subunit porD OS=Methanothermobacter thermautotrophicus (strain ATCC 29096 / DSM 1053 / JCM 10044 / NBRC 100330 / Delta H) GN=porD PE=4 SV=1	82.5	3e-27	F6D5W2	F6D5W2_METSW Pyruvate ferredoxin/flavodoxin oxidoreductase, delta subunit OS=Methanobacterium sp. (strain SWAN-1) GN=MSWAN_1906 PE=4 SV=1	MTH1740_1	350	2e-96	COG1014	Pyruvate:ferredoxin oxidoreductase and related 2-oxoacid:ferredoxin oxidoreductases, gamma subunit	C	Energy production and conversion ;
263	gi|3334382|sp|O27694.1|TRPC_METTH	RecName: Full=Indole-3-glycerol phosphate synthase; Short=IGPS >gi|2622785|gb|AAB86129.1| indole-3-glycerol phosphate synthase [Methanothermobacter thermautotrophicus str. Delta H] >gi|15679652|ref|NP_276769.1| indole-3-glycerol phosphate synthase [	34510	MLRDIIRSKKLEVKELMKKTPLSILRDDITVMDEPVSFPAAVGGGKVSLICEYKRASPSMGRISERGLEEMMEVYQDLADAVSIVTDGKYFKGSLDLLSGATDYGKPLLMKDFLVDEYKIYQARASGASSVLLITGVFPDLEAGIQKCRELSMEPLVECHTSLDIFRALEAGAEIIGVNNRDLETFEVDLERTHALAPLVPDELILVSESGVRGPEDAEILAGYGADALLIGTAPMSAQNPRELLEEIVDAVSQCRDRRRRYTGDEFFEQFA	1449	62.9	-	62	62	12	12	0.931	1.074	39	38	-	-	1.194	1.405	38	40	*	-	1.26	1.349	47	45	-	-	gi|3334382|sp|O27694.1|TRPC_METTH	100	6e-154	gi|15679652|ref|NP_276769.1|	indole-3-glycerol phosphate synthase [Methanothermobacter thermautotrophicus str. Delta H] >gi|3334382|sp|O27694.1|TRPC_METTH RecName: Full=Indole-3-glycerol phosphate synthase; Short=IGPS >gi|2622785|gb|AAB86129.1| indole-3-glycerol phosphate synthase [Methanothermobacter thermautotrophicus str. Delta H]	100	3e-155	sp|O27694|TRPC_METTH	Indole-3-glycerol phosphate synthase OS=Methanothermobacter thermautotrophicus (strain ATCC 29096 / DSM 1053 / JCM 10044 / NBRC 100330 / Delta H) GN=trpC PE=3 SV=1	50	1e-60	E3GX11	E3GX11_METFV Indole-3-glycerol phosphate synthase OS=Methanothermus fervidus (strain ATCC 43054 / DSM 2088 / JCM 10308 / V24 S) GN=trpC PE=3 SV=1	MTH1657	547	8e-156	COG0134	Indole-3-glycerol phosphate synthase	E	Amino acid transport and metabolism ;
264	gi|2622040|gb|AAB85440.1|	type I restriction modification enzyme, subunit M [Methanothermobacter thermautotrophicus str. Delta H] >gi|15678962|ref|NP_276079.1| type I restriction modification enzyme, subunit M [Methanothermobacter thermautotrophicus str. Delta H]	86082	MVSQLACIIWTGIIAGRTATLTEGDNMKLPKWLEEKYDLLWDKFEDREFRSTEALEILGKEHLIDEKSLSAAISEMRKKGWIETRKDPDDERRRIYMLRPKSEIIQDYLTLKDDKLGRADIERILKGAADLIRTRVDYKFILVLLFMKQMSDKWMMEYQKAYEDAIKEYGLSEEEARLEARNSAYHDLDIKEEYLWDNIRKDVENLPIKFAGALKNLAELNPAFKDVVDAFDFVEFTQSQENREILRQLVELFSEKKLTNVDPDILGDAYEWILRYFAPTKAKEGEVYTPREVIRLLVEILDPKPGESVYDPASASNGMLIISHKYVKETYGEAERLFLYGQEVNRKTMALGSMNMYIHDIKDHHIAHGDTLLYPKFKESDGIMRFDVVIANPPWNQDG…	601	35.6	-	43	43	22	22	0.836	1.011	31	31	-	-	0.876	0.86	31	31	-	-	0.938	0.908	31	31	-	-	gi|2622040|gb|AAB85440.1|	100	0	gi|15678962|ref|NP_276079.1|	type I restriction modification enzyme, subunit M [Methanothermobacter thermautotrophicus str. Delta H] >gi|2622040|gb|AAB85440.1| type I restriction modification enzyme, subunit M [Methanothermobacter thermautotrophicus str. Delta H]	59.04	3e-56	sp|Q57596|Y132_METJA	Uncharacterized protein MJ0132 OS=Methanocaldococcus jannaschii (strain ATCC 43067 / DSM 2661 / JAL-1 / JCM 10045 / NBRC 100440) GN=MJ0132 PE=3 SV=1	100	0	O27025	O27025_METTH Type I restriction modification enzyme, subunit M OS=Methanothermobacter thermautotrophicus (strain ATCC 29096 / DSM 1053 / JCM 10044 / NBRC 100330 / Delta H) GN=MTH_942 PE=4 SV=1	MTH942	1247	0	COG0286	Type I restriction-modification system methyltransferase subunit	V	Defense mechanisms ;
265	gi|2622100|gb|AAB85496.1|	N-terminal acetyltransferase complex, subunit ARD1 [Methanothermobacter thermautotrophicus str. Delta H] >gi|15679017|ref|NP_276134.1| N-terminal acetyltransferase complex subunit ARD1 [Methanothermobacter thermautotrophicus str. Delta H]	21497	MIIREFRPQDLKVVLKIERDSFMDPYPAHLLRDIYNLGAGFLVAQEDGKVVGFIIFWIRFEDEGHIISLAVDKDYRRRGVGAALVMTAISIFEKFHIKNIKLEVRARNKGAIKFYRALGFSEEKILENYYEDGEDAVVMRMDLQPDSLHGHEYRPV	23	5.1	-	1	1	1	1	---	---	1	1	-	-	---	---	1	1	-	-	---	---	1	1	-	-	gi|2622100|gb|AAB85496.1|	100	9e-85	gi|15679017|ref|NP_276134.1|	N-terminal acetyltransferase complex subunit ARD1 [Methanothermobacter thermautotrophicus str. Delta H] >gi|2622100|gb|AAB85496.1| N-terminal acetyltransferase complex, subunit ARD1 [Methanothermobacter thermautotrophicus str. Delta H]	44.76	4e-23	sp|Q58925|Y1530_METJA	Uncharacterized N-acetyltransferase MJ1530 OS=Methanocaldococcus jannaschii (strain ATCC 43067 / DSM 2661 / JAL-1 / JCM 10045 / NBRC 100440) GN=MJ1530 PE=3 SV=1	100	1e-84	O27080	O27080_METTH N-terminal acetyltransferase complex, subunit ARD1 OS=Methanothermobacter thermautotrophicus (strain ATCC 29096 / DSM 1053 / JCM 10044 / NBRC 100330 / Delta H) GN=MTH_999 PE=4 SV=1	MTH999	316	1e-86	COG0456	Acetyltransferases	R	General function prediction only ;
266	gi|3334250|sp|O27232.3|MCRA_METTH	RecName: Full=Methyl-coenzyme M reductase subunit alpha; AltName: Full=Coenzyme-B sulfoethylthiotransferase alpha >gi|2622270|gb|AAB85653.1| methyl coenzyme M reductase I, alpha subunit [Methanothermobacter thermautotrophicus str. Delta H] >gi|15679	68030	MADKLFINALKKKFEESPEEKKTTFYTLGGWKQSERKTEFVNAGKEVAAKRGIPQYNPDIGTPLGQRVLMPYQVSTTDTFVEGDDLHFVNNAAMQQMWDDIRRTVIVGLNHAHAVIEKRLGKEVTPETITHYLETVNHAMPGAAVVQEHMVETHPALVADSYVKVFTGNDEIADEIDPAFVIDINKQFPEDQAETLKAEVGDGIWQVVRIPTIVSRTCDGATTSRWSAMQIGMSMISAYKQAAGEAATGDFAYAAKHAEVIHMGTYLPVRRARGENEPGGVPFGYLADICQSSRVNYEDPVRVSLDVVATGAMLYDQIWLGSYMSGGVGFTQYATAAYTDNILDDFTYFGKEYVEDKYGLCEAPNTMDTVLDVASEVTFYGLEQYEEYPALLEDQFGGS…	14322	56.5	-	843	843	25	25	1.01	0.988	736	738	-	-	1.013	1.044	740	736	-	-	0.978	1.064	742	744	-	-	gi|3334250|sp|O27232.3|MCRA_METTH	100	0	gi|15679175|ref|NP_276292.1|	methyl coenzyme M reductase I subunit alpha [Methanothermobacter thermautotrophicus str. Delta H] >gi|3334250|sp|O27232.3|MCRA_METTH RecName: Full=Methyl-coenzyme M reductase subunit alpha; AltName: Full=Coenzyme-B sulfoethylthiotransferase alpha >gi|2622270|gb|AAB85653.1| methyl coenzyme M reductase I, alpha subunit [Methanothermobacter thermautotrophicus str. Delta H]	100	0	sp|O27232|MCRA_METTH	Methyl-coenzyme M reductase subunit alpha OS=Methanothermobacter thermautotrophicus (strain ATCC 29096 / DSM 1053 / JCM 10044 / NBRC 100330 / Delta H) GN=mcrA PE=1 SV=3	99.21	1e-133	D3K229	D3K229_9ARCH Methyl-coenzyme M reductase alpha subunit (Fragment) OS=uncultured archaeon GN=mcrA PE=4 SV=1	MTH1164	1146	0	COG4058	Methyl coenzyme M reductase, alpha subunit	H	Coenzyme transport and metabolism ;
267	gi|2621215|gb|AAB84678.1|	conserved protein [Methanothermobacter thermautotrophicus str. Delta H] >gi|15678200|ref|NP_275315.1| hypothetical protein MTH172 [Methanothermobacter thermautotrophicus str. Delta H]	42256	MPETYIITPNLNGVSFLEVYFRSLLRQTYEDFRVVFIDNGSSDGSVDFIKSNFSEYLGDRIILIENHENLGFAASNNQGIRIALDDPQCRYVVCLNNDTEVLPDFIENLILAAGDDERVGSVQARMIWGQNRKLIDSAGLEYSLNGLGFNRGAYEPVENFNERARILGCCAGACLYRREALEDVEVDAEYFDEDFFAYYEDFDLALRLRSAGWDSLYAPDATVYHYKGGTNPFISDFTVYHNWRNYTWTFIKNMPADLLLMCLPLFVLTEIIQVLLNIKRGKLIILRAKYDAYRGLGRVIRKRRALKRVPESEIKEYLTMRWSVKVPSPQED	330	22	-	33	33	5	5	0.984	1.099	29	28	-	-	0.972	0.98	28	25	-	-	0.934	0.956	27	28	-	-	gi|2621215|gb|AAB84678.1|	100	3e-178	gi|2621215|gb|AAB84678.1|	conserved protein [Methanothermobacter thermautotrophicus str. Delta H]	-	-	-	-	100	4e-178	O26274	O26274_METTH Conserved protein OS=Methanothermobacter thermautotrophicus (strain ATCC 29096 / DSM 1053 / JCM 10044 / NBRC 100330 / Delta H) GN=MTH_172 PE=4 SV=1	MTH172	682	0	COG1216	Predicted glycosyltransferases	R	General function prediction only ;
268	gi|74508927|sp|O26710.1|COFC_METTH	RecName: Full=2-phospho-L-lactate guanylyltransferase; Short=LP guanylyltransferase >gi|2621693|gb|AAB85119.1| conserved protein [Methanothermobacter thermautotrophicus str. Delta H] >gi|15678641|ref|NP_275756.1| hypothetical protein MTH613 [Methano	27129	MKTCAIIPVSRFTHAKTRLSPTLSPSEREGLLKAMLMDVSGALARHVDRVLVISADEDVLEYAYSLGLKILEEEGERDLNGALEQAMDFCAPEFDRVIITPSDIPLIGKADVSNLLDHASRADVVIAPANGGGTNTLILRPSAMSLRFGDCSFFEHIHEARERGLSVSVYDSFYLSLDVNTAEDLGEIILHGEGTHAREYLRKLRFTVKPSRGSDRLEVSRSP	418	22	-	20	20	4	4	1.173	0.958	19	19	*	-	1.109	1.065	19	19	-	-	1.038	1.077	18	19	-	-	gi|74508927|sp|O26710.1|COFC_METTH	100	4e-125	gi|74508927|sp|O26710.1|COFC_METTH	RecName: Full=2-phospho-L-lactate guanylyltransferase; Short=LP guanylyltransferase >gi|2621693|gb|AAB85119.1| conserved protein [Methanothermobacter thermautotrophicus str. Delta H]	100	3e-126	sp|O26710|COFC_METTH	2-phospho-L-lactate guanylyltransferase OS=Methanothermobacter thermautotrophicus (strain ATCC 29096 / DSM 1053 / JCM 10044 / NBRC 100330 / Delta H) GN=cofC PE=3 SV=1	84.23	1e-103	D9PWJ0	D9PWJ0_METTM 2-phospho-L-lactate guanylyltransferase OS=Methanothermobacter marburgensis (strain DSM 2133 / 14651 / NBRC 100331 / OCM 82 / Marburg) GN=cofC PE=3 SV=1	MTH613	451	6e-127	COG1920	Uncharacterized conserved protein	S	Function unknown ;
269	gi|3123045|sp|O26317.1|Y215_METTH	RecName: Full=Uncharacterized protein MTH_215 >gi|2621261|gb|AAB84721.1| FUN34 related protein [Methanothermobacter thermautotrophicus str. Delta H] >gi|15678243|ref|NP_275358.1| FUN34-like protein [Methanothermobacter thermautotrophicus str. Delta	24047	MMYKVRNMRETEVVISDKTANPAPLGLLGFGITTILLNLHNAGLFPINSMILAMGFAYGGIAQILASVMEYRKGNTFGTVAFGSYGLFWWSLVLLLVIPNLKFLETSGTAAASADPVAMASYLFMWGLFTLLMFIATLKLKRGIQVIFISLAVLFFLLTAGEITGSALITAVAGYEGIFTGAAAMYVGLAEVINETHGRDILPT	72	4.4	-	4	4	1	1	0.854	0.695	4	3	-	*	1.205	1.134	4	4	-	-	1.296	1.625	4	4	-	*	gi|3123045|sp|O26317.1|Y215_METTH	100	7e-94	gi|15678243|ref|NP_275358.1|	FUN34-like protein [Methanothermobacter thermautotrophicus str. Delta H] >gi|3123045|sp|O26317.1|Y215_METTH RecName: Full=Uncharacterized protein MTH_215 >gi|2621261|gb|AAB84721.1| FUN34 related protein [Methanothermobacter thermautotrophicus str. Delta H]	100	4e-95	sp|O26317|Y215_METTH	Uncharacterized protein MTH_215 OS=Methanothermobacter thermautotrophicus (strain ATCC 29096 / DSM 1053 / JCM 10044 / NBRC 100330 / Delta H) GN=MTH_215 PE=3 SV=1	92.86	4e-78	D9PVL1	D9PVL1_METTM Putative uncharacterized protein OS=Methanothermobacter marburgensis (strain DSM 2133 / 14651 / NBRC 100331 / OCM 82 / Marburg) GN=MTBMA_c06640 PE=4 SV=1	MTH215	403	1e-112	COG1584	Predicted membrane protein	S	Function unknown ;
270	gi|49036097|sp|O26641.1|MRE11_METTH	RecName: Full=DNA double-strand break repair protein Mre11 >gi|2621616|gb|AAB85047.1| Rad32 related protein [Methanothermobacter thermautotrophicus str. Delta H] >gi|15678569|ref|NP_275684.1| Rad32-like protein [Methanothermobacter thermautotrophicu	74950	MGSVISAEIFRRYQQYKATGELRRKPVIGIVIEEAPRVLGKEVIERQGNNIYSTIAREGRKFNIGLIAITQLVSLIPRTVLANMNTKIILGNEMAQERAEIIGSASQDLSADNRTIASLDKGEAIVSSIFTKFAVPVKIPLFEEFIESAGLESEDTDDDMIEFYRVGLSMYRFAHLSDCHLGAQKHPDLRELEFEAFRMALDDALQKDVDFMIIAGDLFHSNIPNMETVKRATLELRRVREAGVPIYVNYGSHDYSPSSTSMIDILESAGVIDKVVRPIPGKKLGLEFTVDEKTGAKITGLSGRSRTLEAEYFMKLDREALEAEDGFRIFLFHSAITQFKPVDLADMESVDLNLFPRGFEYYAGGHVHRKGCYIEEGYGPIVYPGTLFGSYAGDLEENA…	1403	39.5	-	92	92	24	24	1.024	0.997	74	73	-	-	1.072	1.025	73	72	-	-	1.08	1.017	73	73	-	-	gi|49036097|sp|O26641.1|MRE11_METTH	100	0	gi|15678569|ref|NP_275684.1|	Rad32-like protein [Methanothermobacter thermautotrophicus str. Delta H] >gi|49036097|sp|O26641.1|MRE11_METTH RecName: Full=DNA double-strand break repair protein Mre11 >gi|2621616|gb|AAB85047.1| Rad32 related protein [Methanothermobacter thermautotrophicus str. Delta H]	100	0	sp|O26641|MRE11_METTH	DNA double-strand break repair protein Mre11 OS=Methanothermobacter thermautotrophicus (strain ATCC 29096 / DSM 1053 / JCM 10044 / NBRC 100330 / Delta H) GN=mre11 PE=3 SV=1	90.18	1e-74	D9PWC6	D9PWC6_METTM Predicted ATPase OS=Methanothermobacter marburgensis (strain DSM 2133 / 14651 / NBRC 100331 / OCM 82 / Marburg) GN=MTBMA_c09290 PE=4 SV=1	MTH541_2	849	0	COG0420	DNA repair exonuclease	L	Replication, recombination and repair ;
271	gi|3122730|sp|O27649.1|RL31_METTH	RecName: Full=50S ribosomal protein L31e >gi|2622737|gb|AAB86085.1| ribosomal protein L31 [Methanothermobacter thermautotrophicus str. Delta H] >gi|15679607|ref|NP_276724.1| 50S ribosomal protein L31 [Methanothermobacter thermautotrophicus str. Delt	13384	MERIYVIPLRKAKNVPRTIRAPKAVKIVREFLMKHMKADTVKLDESINEKLWERGIQKIPPRIKVKAVKDEDGVVEATLEE	358	44.4	-	62	62	5	5	0.913	0.935	37	37	*	*	0.939	0.986	37	37	-	-	1.075	1.053	39	39	-	-	gi|3122730|sp|O27649.1|RL31_METTH	100	9e-38	gi|15679607|ref|NP_276724.1|	50S ribosomal protein L31 [Methanothermobacter thermautotrophicus str. Delta H] >gi|3122730|sp|O27649.1|RL31_METTH RecName: Full=50S ribosomal protein L31e >gi|2622737|gb|AAB86085.1| ribosomal protein L31 [Methanothermobacter thermautotrophicus str. Delta H]	100	3e-39	sp|O27649|RL31_METTH	50S ribosomal protein L31e OS=Methanothermobacter thermautotrophicus (strain ATCC 29096 / DSM 1053 / JCM 10044 / NBRC 100330 / Delta H) GN=rpl31e PE=3 SV=1	92.59	1e-34	D9PUA9	D9PUA9_METTM 50S ribosomal protein L31e OS=Methanothermobacter marburgensis (strain DSM 2133 / 14651 / NBRC 100331 / OCM 82 / Marburg) GN=rpl31e PE=3 SV=1	MTH1612	159	7e-40	COG2097	Ribosomal protein L31E	J	Translation, ribosomal structure and biogenesis ;
272	gi|2622330|gb|AAB85709.1|	chorismate mutase [Methanothermobacter thermautotrophicus str. Delta H] >gi|15679231|ref|NP_276348.1| chorismate mutase [Methanothermobacter thermautotrophicus str. Delta H]	29057	MLGAVATGVASRGVVPIENSIEGPVGVTLDLLAWEYDLCIEGEIILRVRHNLLVNRGVSLNEIREVYSHPQSLAQCRGFLEKLGVSTHSTPSTAAAARTIMGRRECAAIGTRRAADIYGLEVIAENIQDFDPNFTRFIVLSEGDHEPTGRDKTSIVFSLSEDKPGGLHEILGFFADAGVNLTKIESRPSKRGLGKYIFFVDFQGHRKDPHVMDILRSISDRTPFFKILGSYPEMTDY	96	16.9	-	13	13	5	5	1.816	1.459	5	5	*	-	1.75	2.14	5	5	*	*	0.964	1.3	5	5	-	*	gi|2622330|gb|AAB85709.1|	100	4e-126	gi|15679231|ref|NP_276348.1|	chorismate mutase [Methanothermobacter thermautotrophicus str. Delta H] >gi|2622330|gb|AAB85709.1| chorismate mutase [Methanothermobacter thermautotrophicus str. Delta H]	44.89	9e-45	sp|Q58054|PHEA_METJA	Prephenate dehydratase OS=Methanocaldococcus jannaschii (strain ATCC 43067 / DSM 2661 / JAL-1 / JCM 10045 / NBRC 100440) GN=pheA PE=1 SV=1	100	5e-126	O27288	O27288_METTH Chorismate mutase OS=Methanothermobacter thermautotrophicus (strain ATCC 29096 / DSM 1053 / JCM 10044 / NBRC 100330 / Delta H) GN=MTH_1220 PE=4 SV=1	MTH1220	486	1e-137	COG0077	Prephenate dehydratase	E	Amino acid transport and metabolism ;
273	gi|3183223|sp|O26533.1|Y433_METTH	RecName: Full=UPF0201 protein MTH_433 >gi|2621498|gb|AAB84939.1| conserved protein [Methanothermobacter thermautotrophicus str. Delta H] >gi|15678461|ref|NP_275576.1| hypothetical protein MTH433 [Methanothermobacter thermautotrophicus str. Delta H]	17236	MDKVKVEAPVRATEDPEKVGEAVLNVFPELEIEVEDDAVRGTGDSGSLRNLQEVLEKRRIRLTARNILKKHLRDNSTWFYINKQAALMNRVNVLEESISALGDILVEIESDDIMGLIDWLAPDVSVPEDVAD	162	18.9	-	9	9	3	3	1.241	1.134	8	8	*	-	1.248	1.054	8	8	*	-	0.98	0.902	8	8	-	-	gi|3183223|sp|O26533.1|Y433_METTH	100	2e-68	gi|3183223|sp|O26533.1|Y433_METTH	RecName: Full=UPF0201 protein MTH_433 >gi|2621498|gb|AAB84939.1| conserved protein [Methanothermobacter thermautotrophicus str. Delta H]	100	7e-70	sp|O26533|Y433_METTH	UPF0201 protein MTH_433 OS=Methanothermobacter thermautotrophicus (strain ATCC 29096 / DSM 1053 / JCM 10044 / NBRC 100330 / Delta H) GN=MTH_433 PE=3 SV=1	70.4	1e-41	D9PW25	D9PW25_METTM Putative uncharacterized protein OS=Methanothermobacter marburgensis (strain DSM 2133 / 14651 / NBRC 100331 / OCM 82 / Marburg) GN=MTBMA_c08280 PE=4 SV=1	MTH433	261	2e-70	COG1931	Uncharacterized protein conserved in archaea	S	Function unknown ;
274	gi|3122790|sp|O26143.1|RS11_METTH	RecName: Full=30S ribosomal protein S11 >gi|2621072|gb|AAB84544.1| ribosomal protein S14 (E.coli ) [Methanothermobacter thermautotrophicus str. Delta H] >gi|15678066|ref|NP_275180.1| 30S ribosomal protein S11 [Methanothermobacter thermautotrophicus	16402	MAEKEKWGIANIYSSFNNTIITITDITGAETITQWSGGKVVRADRQESSPFAAMEAATRAADDAKEKGIVGLHIKVRAPGGNGPRTPGPGAQAAIRALARAGMRIGKIEDVTPIPHDGTGRPGGKRGRRV	1397	46.2	-	54	54	6	6	1.179	0.822	50	37	-	-	1.306	0.824	50	50	-	*	1.1	0.91	50	37	-	-	gi|3122790|sp|O26143.1|RS11_METTH	100	4e-20	gi|15678066|ref|NP_275180.1|	30S ribosomal protein S11 [Methanothermobacter thermautotrophicus str. Delta H] >gi|3122790|sp|O26143.1|RS11_METTH RecName: Full=30S ribosomal protein S11 >gi|2621072|gb|AAB84544.1| ribosomal protein S14 (E.coli ) [Methanothermobacter thermautotrophicus str. Delta H]	100	1e-21	sp|O26143|RS11_METTH	30S ribosomal protein S11P OS=Methanothermobacter thermautotrophicus (strain ATCC 29096 / DSM 1053 / JCM 10044 / NBRC 100330 / Delta H) GN=rps11p PE=3 SV=1	99.15	5e-20	D9PV72	D9PV72_METTM 30S ribosomal protein S11P OS=Methanothermobacter marburgensis (strain DSM 2133 / 14651 / NBRC 100331 / OCM 82 / Marburg) GN=rps11p PE=3 SV=1	MTH36	258	1e-69	COG0100	Ribosomal protein S11	J	Translation, ribosomal structure and biogenesis ;
275	gi|24418730|sp|O27048.1|Y967_METTH	RecName: Full=Putative HTH-type transcriptional regulatory protein MTH_967 >gi|2622065|gb|AAB85463.1| conserved protein [Methanothermobacter thermautotrophicus str. Delta H] >gi|15678985|ref|NP_276102.1| hypothetical protein MTH967 [Methanothermobac	41533	MDKSIKREHVLREIHELLASNGFETSHIYERSCFDLMARRKLLLLLLKVLVNIDGINSLQAHEIRTLAHTFLASPIIVGVRSKTEPLKEDVVYERHGIPAVAPETFRNMVADGEYPEIIADRGGYYVHIDGKTLREVREEYNLSLKDLADLAHVSRKTIYKYENGLARASAETAMILEEILNIRITLSIDIFSVPDRDEIEIKPSGRLADIGFGMIETHKTPFDAVAKEIKFDNTVITNLEKERDSRTLRRMAVPLKDLSLVSGSESVFIIDNPRINENIEGIPVIKSWEIGEMESSREFLKVIAERKTCS	199	25.1	-	13	13	6	6	1.003	0.998	12	12	-	-	0.961	0.943	10	12	-	-	0.946	0.979	12	12	-	-	gi|24418730|sp|O27048.1|Y967_METTH	100	7e-171	gi|2622065|gb|AAB85463.1|	conserved protein [Methanothermobacter thermautotrophicus str. Delta H]	100	4e-172	sp|O27048|Y967_METTH	Putative HTH-type transcriptional regulatory protein MTH_967 OS=Methanothermobacter thermautotrophicus (strain ATCC 29096 / DSM 1053 / JCM 10044 / NBRC 100330 / Delta H) GN=MTH_967 PE=3 SV=1	87.78	3e-152	D9PXJ2	D9PXJ2_METTM Putative HTH-type transcriptional regulatory protein MTBMA_c13530 OS=Methanothermobacter marburgensis (strain DSM 2133 / 14651 / NBRC 100331 / OCM 82 / Marburg) GN=MTBMA_c13530 PE=3 SV=1	MTH967	628	4e-180	COG1395	Predicted transcriptional regulator	K	Transcription ;
276	gi|15679904|ref|NP_275823.1|	DNA-directed RNA polymerase subunit RPC10 [Methanothermobacter thermautotrophicus str. Delta H]	7850	MEVSRLYRCAXCGTLIDPKKYMENKCPRCRYRILFKEVPPVKRTLRAR	31	45.8	-	3	3	3	3	---	---	1	1	-	-	---	---	1	1	-	-	---	---	1	1	-	-	gi|15679904|ref|NP_275823.1|	100	2e-18	gi|15679904|ref|NP_275823.1|	DNA-directed RNA polymerase subunit RPC10 [Methanothermobacter thermautotrophicus str. Delta H]	-	-	-	-	95.83	3e-18	D9PWR3	D9PWR3_METTM Predicted DNA-directed RNA polymerase II, subunit RPC10 OS=Methanothermobacter marburgensis (strain DSM 2133 / 14651 / NBRC 100331 / OCM 82 / Marburg) GN=MTBMA_c10670 PE=4 SV=1	MTH680a	95.9	1e-20	COG1996	DNA-directed RNA polymerase, subunit RPC10 (contains C4-type Zn-finger)	K	Transcription ;
277	gi|6686053|sp|O26800.3|VORB_METTH	RecName: Full=Ketoisovalerate oxidoreductase subunit VorB; Short=VOR; AltName: Full=2-oxoisovalerate ferredoxin reductase subunit beta; AltName: Full=2-oxoisovalerate oxidoreductase beta chain	41683	MATQMVKGNTAVIIGAMYAGCDCYFGYPITPASEILHEASRYFPMVGRKFVQAESEEAAINMVYGAAAAGHRVMTASSGPGISLKQEGISFLAGAELPAVIVDVMRAGPGLGNIGPEQGDYNQIVKGGGHGNYRNMVLAPSSVQEMCDLTMEAFELADKYRNPVVVLTDAVLGQMAEPLRFPEEAVEHRPDTSWAVCGNRETMKNLVTSIFLDFDELEEFNFYLQEKYARIEENEVRYEEYLVDDAEIVMVAYGISSRVARSAVETARAEGINVGLLRPITLFPFPSDRIRELADGGCRFISVEMSSGQMREDIRMASGCRDVELVNRMGGNLIELRDVLEKIREVAGDSSD	562	38.6	-	27	27	11	11	0.944	1.039	18	18	-	-	1.46	1.319	19	19	*	*	1.274	1.302	18	18	-	*	gi|6686053|sp|O26800.3|VORB_METTH	100	0	gi|15678731|ref|NP_275847.1|	2-ketoisovalerate ferredoxin reductase [Methanothermobacter thermautotrophicus str. Delta H] >gi|2621790|gb|AAB85209.1| 2-oxoisovalerate oxidoreductase, beta subunit [Methanothermobacter thermautotrophicus str. Delta H]	100	0	sp|O26800|VORB_METTH	Ketoisovalerate oxidoreductase subunit vorB OS=Methanothermobacter thermautotrophicus (strain ATCC 29096 / DSM 1053 / JCM 10044 / NBRC 100330 / Delta H) GN=vorB PE=3 SV=3	77.14	3e-155	F6D1K6	F6D1K6_METSW 3-methyl-2-oxobutanoate dehydrogenase (Ferredoxin) OS=Methanobacterium sp. (strain SWAN-1) GN=MSWAN_0188 PE=4 SV=1	MTH704	712	0	COG0674	Pyruvate:ferredoxin oxidoreductase and related 2-oxoacid:ferredoxin oxidoreductases, alpha subunit	C	Energy production and conversion ;
278	gi|2622700|gb|AAB86050.1|	unknown [Methanothermobacter thermautotrophicus str. Delta H] >gi|15679572|ref|NP_276689.1| hypothetical protein MTH1577 [Methanothermobacter thermautotrophicus str. Delta H]	11905	MGFEHVEGTERGSVRLFALSTCGWCKRTRELLEELGVAYDYIYVDLLEGEERENVIEELKRWNPSLSFPTLVINDEEVVVGFDPLSIKSSLR	193	32.6	-	23	23	4	4	0.924	0.96	16	16	-	-	1.081	1.184	16	16	-	-	1.222	1.244	16	16	*	-	gi|2622700|gb|AAB86050.1|	100	1e-45	gi|15679572|ref|NP_276689.1|	hypothetical protein MTH1577 [Methanothermobacter thermautotrophicus str. Delta H] >gi|2622700|gb|AAB86050.1| unknown [Methanothermobacter thermautotrophicus str. Delta H]	-	-	-	-	100	2e-45	O27618	O27618_METTH Putative uncharacterized protein OS=Methanothermobacter thermautotrophicus (strain ATCC 29096 / DSM 1053 / JCM 10044 / NBRC 100330 / Delta H) GN=MTH_1577 PE=4 SV=1	MTH1577	186	1e-47	COG0695	Glutaredoxin and related proteins	O	Posttranslational modification, protein turnover, chaperones ;
279	gi|2621992|gb|AAB85395.1|	pyrroline-5-carboxylate reductase [Methanothermobacter thermautotrophicus str. Delta H] >gi|15678917|ref|NP_276034.1| pyrroline-5-carboxylate reductase [Methanothermobacter thermautotrophicus str. Delta H]	31422	MMEMRITFLGGGRVVRIILGGLQRAGKLPREVMVCDPDEDSLRSLEDEFGVKTSADCSSMEGDVIFLALHPPVLKDVLNKMESPSPESLIVSLAPRIRIEEIQQALDHPKVARVIPNALSLVNRGYNPFSAADELTGTDLEILQSLFEPLGKFPEVSEDKLEAYAVITAMGPTYLWFQLAELEKLAVEFGMSPDEAATAVHSMASGAVEALYSHPNRDMVMDLIAVKPLEDAEDDIRAIYRKSLMRIYQSLTE	765	30.4	-	35	35	7	7	0.997	0.946	27	26	-	-	1.212	1.136	27	27	*	-	1.24	1.278	27	26	*	*	gi|2621992|gb|AAB85395.1|	100	6e-134	gi|15678917|ref|NP_276034.1|	pyrroline-5-carboxylate reductase [Methanothermobacter thermautotrophicus str. Delta H] >gi|2621992|gb|AAB85395.1| pyrroline-5-carboxylate reductase [Methanothermobacter thermautotrophicus str. Delta H]	30	2e-12	sp|P0A9L9|P5CR_SHIFL	Pyrroline-5-carboxylate reductase OS=Shigella flexneri GN=proC PE=3 SV=1	100	9e-134	O26983	O26983_METTH Pyrroline-5-carboxylate reductase OS=Methanothermobacter thermautotrophicus (strain ATCC 29096 / DSM 1053 / JCM 10044 / NBRC 100330 / Delta H) GN=MTH_897 PE=4 SV=1	MTH897	514	7e-146	COG0345	Pyrroline-5-carboxylate reductase	E	Amino acid transport and metabolism ;
280	gi|2622892|gb|AAB86229.1|	collagenase [Methanothermobacter thermautotrophicus str. Delta H] >gi|15679751|ref|NP_276869.1| collagenase [Methanothermobacter thermautotrophicus str. Delta H]	101153	MEIPELLAPAGSPDTFRVALNAGADAVYLSGKDFGARYYAENFSLREIREAVDYAHLYDRRVYVTLNTLIRDSEIRRVSDYLQELHAVGADAVIIQDPALLFLREELSIDIPLHASTQMTIHNMAGIRWAEEMGLERVIVARELSVDEIRDITSRAGVDIEVFIHGALCYSYSGQCLLSSFIGGRSGNRGRCAQPCRKKYELIQLKPERRVVNLPWKYLLSTRDLSAYMHLDRLVDAGVRSLKIEGRMRSAEYVATTVSVYRRALDEIKKGGWRPSRREFERLKLTFNRTLTGGHLVGEDFMGREYPGDRGLPIGYVEKYSGGRALIRLTSETVPRRGDGLFFQGNGMGIRLGDHLLDGGILSIPSKPVTPGSRVYLTGRRELQKFTEKLRSSHPPHLW…	164	19.5	-	25	25	15	15	1.005	0.908	13	13	-	-	0.755	0.72	13	13	*	*	0.72	0.922	13	13	*	-	gi|2622892|gb|AAB86229.1|	100	0	gi|15679751|ref|NP_276869.1|	collagenase [Methanothermobacter thermautotrophicus str. Delta H] >gi|2622892|gb|AAB86229.1| collagenase [Methanothermobacter thermautotrophicus str. Delta H]	34.55	7e-47	sp|Q57555|Y090_METJA	Uncharacterized protease MJ0090 OS=Methanocaldococcus jannaschii (strain ATCC 43067 / DSM 2661 / JAL-1 / JCM 10045 / NBRC 100440) GN=MJ0090 PE=3 SV=1	100	0	O27791	O27791_METTH Collagenase OS=Methanothermobacter thermautotrophicus (strain ATCC 29096 / DSM 1053 / JCM 10044 / NBRC 100330 / Delta H) GN=MTH_1763 PE=4 SV=1	MTH1763	1645	0	COG0826	Collagenase and related proteases	O	Posttranslational modification, protein turnover, chaperones ;
281	gi|2621781|gb|AAB85200.1|	conserved protein [Methanothermobacter thermautotrophicus str. Delta H] >gi|15678722|ref|NP_275838.1| hypothetical protein MTH695 [Methanothermobacter thermautotrophicus str. Delta H]	46378	MRFITLVLKNPFRSRARSLLAITGIAIGIATIVTLGVITEGLKTSTEDTLKAGGADFTIVESNVSDMFFSKIDEEYVDRVRNVSGVEDAVGILMAVQPLDDNPYFVLIGIDPAKINMSQIKITEGRTLQDPDADEVIMGKVASENHGKKVGDTIKIKNREYRVVGIFESGDMQQDSGAFISLKKLQRIEDKEGKLTMIYVKMTRNSAVEDVTDRIEKRYSDLTTIASLEDLQSVDQGLQTIDTATWAISLLAIIIGGIGVINTMIMSVFERTREIGVLKAVGWRDRRILAMILGESVVLTAIAGAAGSVLGVAAIQVLLALGMKGFIEPVYSPEIFMRAFAVAFTVGILGGLYPAYRASRLAPTEALRYE	123	16.5	-	20	20	7	7	1.009	0.756	14	14	-	*	1.145	0.754	14	14	*	*	1.204	1.003	14	14	*	-	gi|2621781|gb|AAB85200.1|	100	0	gi|2621781|gb|AAB85200.1|	conserved protein [Methanothermobacter thermautotrophicus str. Delta H]	43.24	4e-07	sp|Q7ULB5|MACB_RHOBA	Macrolide export ATP-binding/permease protein MacB OS=Rhodopirellula baltica (strain SH1) GN=macB PE=3 SV=1	100	0	O26791	O26791_METTH Conserved protein OS=Methanothermobacter thermautotrophicus (strain ATCC 29096 / DSM 1053 / JCM 10044 / NBRC 100330 / Delta H) GN=MTH_695 PE=4 SV=1	MTH695	738	0	COG0577	ABC-type antimicrobial peptide transport system, permease component	V	Defense mechanisms ;
282	gi|7676162|sp|O26346.2|SYH_METTH	RecName: Full=Histidine--tRNA ligase; AltName: Full=Histidyl-tRNA synthetase; Short=HisRS	53997	MDISRPRGTRDFLFAEMRNRKEVEGVLRRTFETYGYHEIKTPIFEELKLFTVKSGEEVVNQIYHFTDKGGRELALRPELTAPVARLYMNEMQKKPKPIKMYYFGSCFRYERPQAGRFRQFWQFGCELIGGRSPLAEAEVISLASESLHELGLDGFEVHIGHLGILRGILGREEIPSELQDRIMGVIDKGDVEELEALLGEVEVSGESRELLMKLIGTQGGPEVLDDVEEYLGGYSESLEALEEFRELVETLHYFGVDDYHVNLGIARGLDYYTGIVFEIYVPELGAQKQICGGGTYNLVETFGGERVESTGFAFGFDRLMNALGMDEENMRMVDVFVIPIQDSTVPEAIRITQELRAAGVSADLEVSGRKLRKALSHADNLGARFAVLTGEREIQDGKV…	1847	56	-	129	129	24	24	1.029	0.989	105	105	-	-	1.123	1.108	105	105	-	*	1.138	1.086	106	106	-	-	gi|7676162|sp|O26346.2|SYH_METTH	100	0	gi|7676162|sp|O26346.2|SYH_METTH	RecName: Full=Histidine--tRNA ligase; AltName: Full=Histidyl-tRNA synthetase; Short=HisRS	100	0	sp|O26346|SYH_METTH	Histidine--tRNA ligase OS=Methanothermobacter thermautotrophicus (strain ATCC 29096 / DSM 1053 / JCM 10044 / NBRC 100330 / Delta H) GN=hisS PE=3 SV=2	82.12	0	D9PVP1	D9PVP1_METTM Histidine--tRNA ligase OS=Methanothermobacter marburgensis (strain DSM 2133 / 14651 / NBRC 100331 / OCM 82 / Marburg) GN=hisS PE=3 SV=1	MTH244	858	0	COG0124	Histidyl-tRNA synthetase	J	Translation, ribosomal structure and biogenesis ;
283	gi|27151554|sp|O27381.1|RSMA_METTH	RecName: Full=Probable ribosomal RNA small subunit methyltransferase A; AltName: Full=16S rRNA dimethyladenosine transferase; AltName: Full=16S rRNA dimethylase; AltName: Full=S-adenosylmethionine-6-N~,N~-adenosyl(rRNA) dimethyltransferase >gi|26224	35089	MSGLYTETREVLRKYGVRLRRSLGQNYLIDEVKRQRILEYADLREDDRVLEIGPGIGTLTLPMAELAGHVTAIESDPLIAAILMDRLQVDNVDVIVGDALRVDFPEFNKVVSNLPYQISSPITFRLLEHDFELAVLMYQKEFARRMVAEPGTREYSRLSVMVHFLAEVEIVDYLKPGCFFPRPRVESAVVTLKPTGFRAPAFLEDVCRALFQHRKKKTSKSLRESFHEIRTDLSFNEVLRGLPPEILEKRVFQLRPEDILEIAEHIEDLSGSS	559	38.8	-	33	33	10	10	0.911	0.957	31	31	*	-	1.062	0.996	21	31	*	-	1.116	1.146	31	31	*	-	gi|27151554|sp|O27381.1|RSMA_METTH	100	9e-155	gi|15679326|ref|NP_276443.1|	dimethyladenosine transferase [Methanothermobacter thermautotrophicus str. Delta H] >gi|27151554|sp|O27381.1|RSMA_METTH RecName: Full=Probable ribosomal RNA small subunit methyltransferase A; AltName: Full=16S rRNA dimethyladenosine transferase; AltName: Full=16S rRNA dimethylase; AltName: Full=S-adenosylmethionine-6-N',N'-adenosyl(rRNA) dimethyltransferase >gi|2622432|gb|AAB85804.1| dimethyladen…	100	5e-156	sp|O27381|RSMA_METTH	Probable ribosomal RNA small subunit methyltransferase A OS=Methanothermobacter thermautotrophicus (strain ATCC 29096 / DSM 1053 / JCM 10044 / NBRC 100330 / Delta H) GN=rsmA PE=3 SV=1	81.32	1e-126	D9PYI3	D9PYI3_METTM Probable ribosomal RNA small subunit methyltransferase A OS=Methanothermobacter marburgensis (strain DSM 2133 / 14651 / NBRC 100331 / OCM 82 / Marburg) GN=ksgA PE=3 SV=1	MTH1326	550	1e-156	COG0030	Dimethyladenosine transferase (rRNA methylation)	J	Translation, ribosomal structure and biogenesis ;
284	gi|2622296|gb|AAB85677.1|	pleiotropic regulatory protein DegT [Methanothermobacter thermautotrophicus str. Delta H] >gi|15679199|ref|NP_276316.1| pleiotropic regulatory protein DegT [Methanothermobacter thermautotrophicus str. Delta H] >gi|300566575|emb|CBV15003.1| unnamed p	41681	MIPVATPIIDEEEIQEVIKVLKSGFIAQGPRVAEFEEKFAAYVGTEHAVATSSGTTALHLALLAAGVGKGDEVITTPFSFAATANAALYVGATPVFADIDPLTYNIDPERIEELITPSTRAIIPVHLYGQPADMDPIMDLAADHDILVIEDAAQAHGAEYHGRKVGSMGDAACFSFYPTKNITTGEGGIITTDDDEIAEMARILRAHGETERYRHTYLGYNFRMTDISAAIGIAQLGKLEEFNSRRIENAAYLTSQLGDLEGVSTPHIAAGVRHVFHQYTLRVPGSRDELMGFLNERGVGTGIHYPRPIYRQELYQRLGFDARCPVSEAAAAEVLSIPVHPALTGEELERVAGTVREFFE	1018	50.3	-	65	65	14	14	1.027	1.066	50	51	-	-	1.141	1.029	51	51	-	-	1.076	1.006	51	52	-	-	gi|2622296|gb|AAB85677.1|	100	0	gi|15679199|ref|NP_276316.1|	pleiotropic regulatory protein DegT [Methanothermobacter thermautotrophicus str. Delta H] >gi|2622296|gb|AAB85677.1| pleiotropic regulatory protein DegT [Methanothermobacter thermautotrophicus str. Delta H]	46	2e-28	sp|Q07608|MOSB_RHIML	Protein MosB OS=Rhizobium meliloti GN=mosB PE=3 SV=1	100	0	O27256	O27256_METTH Pleiotropic regulatory protein DegT OS=Methanothermobacter thermautotrophicus (strain ATCC 29096 / DSM 1053 / JCM 10044 / NBRC 100330 / Delta H) GN=MTH_1188 PE=3 SV=1	MTH1188	728	0	COG0399	Predicted pyridoxal phosphate-dependent enzyme apparently involved in regulation of cell wall biogenesis	M	Cell wall/membrane/envelope biogenesis ;
285	gi|2622880|gb|AAB86218.1|	unknown [Methanothermobacter thermautotrophicus str. Delta H] >gi|15679740|ref|NP_276858.1| hypothetical protein MTH1748 [Methanothermobacter thermautotrophicus str. Delta H]	9268	MSSDLERECAENLMGLVGKRIIDIDFSSYDDECWRIHIRTESEMIVMTFCRDWKCPVVERRDRIK	157	36.9	-	7	7	2	2	1.25	1.232	7	7	*	*	1.365	1.181	7	7	*	-	1.021	1.044	7	7	-	-	gi|2622880|gb|AAB86218.1|	100	1e-29	gi|15679740|ref|NP_276858.1|	hypothetical protein MTH1748 [Methanothermobacter thermautotrophicus str. Delta H] >gi|2622880|gb|AAB86218.1| unknown [Methanothermobacter thermautotrophicus str. Delta H]	-	-	-	-	100	2e-29	O27780	O27780_METTH Putative uncharacterized protein OS=Methanothermobacter thermautotrophicus (strain ATCC 29096 / DSM 1053 / JCM 10044 / NBRC 100330 / Delta H) GN=MTH_1748 PE=4 SV=1	-	-	-	-	-	-	-
286	gi|2622446|gb|AAB85817.1|	unknown [Methanothermobacter thermautotrophicus str. Delta H] >gi|15679339|ref|NP_276456.1| hypothetical protein MTH1339 [Methanothermobacter thermautotrophicus str. Delta H]	21510	MDLKERIESAASVREASDIVFDEIKRMTGSRYCYVAYVDPENGDSVGIKFSHLTEYCRHYEEMGEARFKLPSSGKYGGLLGYSLDTGESFFTNNPAGHPAAHGIPDGHRKVSKFLSVAVKDSEGILGQIVAGDPPENYDETHLRIAEEIAGHYAGVLRRFWRGEIPLE	330	39.3	-	22	22	6	6	0.893	1.342	20	20	-	*	0.414	0.381	20	18	*	*	0.583	0.291	20	18	-	*	gi|2622446|gb|AAB85817.1|	100	9e-83	gi|15679339|ref|NP_276456.1|	hypothetical protein MTH1339 [Methanothermobacter thermautotrophicus str. Delta H] >gi|2622446|gb|AAB85817.1| unknown [Methanothermobacter thermautotrophicus str. Delta H]	-	-	-	-	100	1e-82	O27394	O27394_METTH Putative uncharacterized protein OS=Methanothermobacter thermautotrophicus (strain ATCC 29096 / DSM 1053 / JCM 10044 / NBRC 100330 / Delta H) GN=MTH_1339 PE=4 SV=1	MTH1339	346	9e-96	COG2203	FOG: GAF domain	T	Signal transduction mechanisms ;
287	gi|2622064|gb|AAB85462.1|	conserved protein [Methanothermobacter thermautotrophicus str. Delta H] >gi|15678984|ref|NP_276101.1| hypothetical protein MTH966 [Methanothermobacter thermautotrophicus str. Delta H]	55930	MYRLHVGIDDTDSPEGMCTTYISCVIIQELKSCGFSLEDHPRLIRLNPFAPHKTRGNGAVTFTVLAESREDLNTVKGIVLEGVEELAELDSERTNPGVVFYTGEITEEMREFALSAIRRILRIEDARRLAERVGAEVHGFKKGRGIIGALAAIGCPLDDSTYELLTYRVPENYGKPRRIDPESVARMDDETGSETFDNIDGDYIAIEPHTPCPILYGIRGESPEVLLRAMEMVRVDEEVERYCIFETNQHTDQHIQDAGRIADMETFGCYRVRGEVIDGPRVIEGGHVFFTLGDDSGQIECGAYEPTKDFRKIILELIPGDVLTVYGGIGAQGTMNIEKIHLERLAELYVEENPICTCGKRMKSAGRNKGFKCPSCGRRLRSSRKVRRALERSVGEGYY…	943	30.6	-	40	40	12	12	1.052	0.979	33	33	-	-	0.98	1.029	33	33	-	-	0.988	1.058	33	33	-	-	gi|2622064|gb|AAB85462.1|	100	0	gi|2622064|gb|AAB85462.1|	conserved protein [Methanothermobacter thermautotrophicus str. Delta H]	50	3e-12	sp|D7DRZ8|TIAS_METV3	tRNA(Ile2) 2-agmatinylcytidine synthetase TiaS OS=Methanococcus voltae (strain ATCC BAA-1334 / A3) GN=tiaS PE=3 SV=1	100	0	O27047	O27047_METTH tRNA(Ile2) 2-agmatinylcytidine synthetase TiaS OS=Methanothermobacter thermautotrophicus (strain ATCC 29096 / DSM 1053 / JCM 10044 / NBRC 100330 / Delta H) GN=tiaS PE=3 SV=1	MTH966	906	0	COG1571	Predicted DNA-binding protein containing a Zn-ribbon domain	R	General function prediction only ;
288	gi|8469102|sp|O26860.1|AROA_METTH	RecName: Full=Probable 3-phosphoshikimate 1-carboxyvinyltransferase; AltName: Full=5-enolpyruvylshikimate-3-phosphate synthase; Short=EPSP synthase; Short=EPSPS >gi|2621856|gb|AAB85269.1| 5-enolpyruvylshikimate 3-phosphate synthase [Methanothermobac	46412	MDLTVEKSGNLEGTVKAPPSKSYTHRAVIIAALAEGVSEIRDPLIAEDTLSSLNACRAFGIRVDEGDAWTVHGSGGELETPDDVIYLGNSGTTLRLMTSVAGLAENYTVLTGDESLRTRPMQPLLDALRPLGVEALSSRMNGLPPIIVRGGLRGGSTSIRGDVSSQFISSILIAAPLTEGVEVMVEGDFISRPYVDMTVDVMERFSVPVDYSEGTFRVEPAVYRGLDYTVEGDYSSASYLAGAVAAAGGDVLIENLFRDSRQGDRIILDIISDMGAEVRRGEDHVRIASTGELSGVSVNLHDAPDLLPTVAVLGALATGRTEIGGVEHARYKETDRISTCAAELRRLGVDVTELPDGMIIEGGASGGTVWSHGDHRLAMAFTLIGLREGITIRDAEVFS…	600	33.7	-	33	33	12	12	1.001	1.053	28	27	-	-	1.191	1.088	27	26	-	-	1.111	0.986	27	27	-	-	gi|8469102|sp|O26860.1|AROA_METTH	100	0	gi|15678791|ref|NP_275908.1|	3-phosphoshikimate 1-carboxyvinyltransferase [Methanothermobacter thermautotrophicus str. Delta H] >gi|8469102|sp|O26860.1|AROA_METTH RecName: Full=Probable 3-phosphoshikimate 1-carboxyvinyltransferase; AltName: Full=5-enolpyruvylshikimate-3-phosphate synthase; Short=EPSP synthase; Short=EPSPS >gi|2621856|gb|AAB85269.1| 5-enolpyruvylshikimate 3-phosphate synthase [Methanothermobacter thermautotro…	100	0	sp|O26860|AROA_METTH	Probable 3-phosphoshikimate 1-carboxyvinyltransferase OS=Methanothermobacter thermautotrophicus (strain ATCC 29096 / DSM 1053 / JCM 10044 / NBRC 100330 / Delta H) GN=aroA PE=3 SV=1	80.14	0	D9PX06	D9PX06_METTM Probable 3-phosphoshikimate 1-carboxyvinyltransferase OS=Methanothermobacter marburgensis (strain DSM 2133 / 14651 / NBRC 100331 / OCM 82 / Marburg) GN=aroA PE=3 SV=1	MTH766	834	0	COG0128	5-enolpyruvylshikimate-3-phosphate synthase	E	Amino acid transport and metabolism ;
289	gi|2621463|gb|AAB84907.1|	polyferredoxin [Methanothermobacter thermautotrophicus str. Delta H] >gi|15678429|ref|NP_275544.1| polyferredoxin [Methanothermobacter thermautotrophicus str. Delta H]	43348	MSSGETGVHSEIDEDKCVRCSYCARACPTEAIKYGEILPRSVVGGKAVVINQRDCIGCMTCTRVCPSRGAIKVGKINRLPYIDPSYCARCEECMDVCPSAAIRYSSRKRAYENFSKLNNLEIAGEILERESEKLVKNLGRMDSVLRDVKRRFSAESPEYSVDVTDEIRDGIEELVDSNLQIHELNHIIDFTKPARRIRVLEDRCIGCGLCVDECPVGVIEPEVPAPVKILDGCVFCGRCRGVCPVDAIEITEEGFRARDGRIYLERRVLTGPRRGSVEVDHMVCQRCGVCVNHCPVDAMTLNTEVEVDADRCILCGECQDICPVTAVRLNLEDDKVE	347	26.1	-	16	16	8	8	1.011	0.9	15	16	-	-	0.979	0.913	16	16	-	-	0.998	1.098	16	16	-	-	gi|2621463|gb|AAB84907.1|	100	0	gi|15678429|ref|NP_275544.1|	polyferredoxin [Methanothermobacter thermautotrophicus str. Delta H] >gi|2621463|gb|AAB84907.1| polyferredoxin [Methanothermobacter thermautotrophicus str. Delta H]	41.24	4e-09	sp|P81293|Y51B_METJA	Uncharacterized polyferredoxin-like protein MJ0514.2 OS=Methanocaldococcus jannaschii (strain ATCC 43067 / DSM 2661 / JAL-1 / JCM 10045 / NBRC 100440) GN=MJ0514.2 PE=4 SV=1	100	0	O26501	O26501_METTH Polyferredoxin OS=Methanothermobacter thermautotrophicus (strain ATCC 29096 / DSM 1053 / JCM 10044 / NBRC 100330 / Delta H) GN=MTH_401 PE=4 SV=1	MTH1241	94	3e-19	COG1145	Ferredoxin	C	Energy production and conversion ;
290	gi|2622090|gb|AAB85486.1|	conserved protein [Methanothermobacter thermautotrophicus str. Delta H] >gi|15679007|ref|NP_276124.1| hypothetical protein MTH989, partial [Methanothermobacter thermautotrophicus str. Delta H]	16266	MVGVGRIFRSYLDGEIESDDDVAVAFNPDTLEPLSDSLVSIEFNLKRALMRGVIREDDFRELMNTAKNLFYPLRNYRRILHESGIPDDTKESLRSFLESEGRDLKREDALEVIRHIKKLASTG	86	26.8	-	11	11	5	5	0.937	0.896	8	8	-	-	0.665	0.733	7	8	*	-	0.694	0.709	8	8	*	-	gi|2622090|gb|AAB85486.1|	100	1e-63	gi|2622090|gb|AAB85486.1|	conserved protein [Methanothermobacter thermautotrophicus str. Delta H]	-	-	-	-	100	1e-63	O27070	O27070_METTH Conserved protein OS=Methanothermobacter thermautotrophicus (strain ATCC 29096 / DSM 1053 / JCM 10044 / NBRC 100330 / Delta H) GN=MTH_989 PE=4 SV=1	MTH989	246	9e-66	COG3482	Uncharacterized conserved protein	S	Function unknown ;
291	gi|2621506|gb|AAB84946.1|	sensory transduction regulatory protein [Methanothermobacter thermautotrophicus str. Delta H] >gi|15678468|ref|NP_275583.1| sensory transduction regulatory protein [Methanothermobacter thermautotrophicus str. Delta H]	56226	MSPTSLLVVEDESIVAMDIKHRAEGLGYRVVGIAASGEDAIKLAREEKPDLVLMDIVLKGEMDGIEAAEVIREEMDIPVVYLTAYSDEKTLSRAKLTGPFGYIIKPFEDRELHSAIEVALYKHKMDSKLRESEERYRALLESSPDPIILMDSSSRIVFVNRAVEELTGLKRERLKGKKLSVLEKRGLISESALKSILDLFNSEHEVFEIEFTDHRGDRHFLEIHSTRIETTSEKNLLQIIGHDITGRVEAERRREELIREMSKAELYGFVVSAVPVFASSIPPQLRNAIIKNFADRFEKNLKPNFQRTMKKLGVLDDIMARRESLRVFDAYIKWLSGFLRNLGIETELRGEKPRYILEFKTFPWINEARQNPIFSLIFRAMLMRSFTWTGIKGSVIQTS…	2297	64.1	-	150	150	30	30	0.964	1.034	126	125	-	-	1.086	1.072	126	125	-	-	1.085	0.998	125	125	-	-	gi|2621506|gb|AAB84946.1|	100	0	gi|15678468|ref|NP_275583.1|	sensory transduction regulatory protein [Methanothermobacter thermautotrophicus str. Delta H] >gi|2621506|gb|AAB84946.1| sensory transduction regulatory protein [Methanothermobacter thermautotrophicus str. Delta H]	42.86	5e-08	sp|O07528|YHCZ_BACSU	Uncharacterized transcriptional regulatory protein yhcZ OS=Bacillus subtilis (strain 168) GN=yhcZ PE=3 SV=1	100	0	O26540	O26540_METTH Sensory transduction regulatory protein OS=Methanothermobacter thermautotrophicus (strain ATCC 29096 / DSM 1053 / JCM 10044 / NBRC 100330 / Delta H) GN=MTH_440 PE=4 SV=1	MTH440_1	251	2e-66	COG0784	FOG: CheY-like receiver	T	Signal transduction mechanisms ;
292	gi|13431387|sp|O27442.1|CSD_METTH	RecName: Full=Probable cysteine desulfurase >gi|2622499|gb|AAB85866.1| nifS protein [Methanothermobacter thermautotrophicus str. Delta H] >gi|15679388|ref|NP_276505.1| nifS protein [Methanothermobacter thermautotrophicus str. Delta H]	48005	MIFMRTEDVRRDIPLLRDHVYLDAASTTPTPLPVVRAMTEYFKEYNANTGRGAYSLVLRATRKLQEAREKVAGFINASSDEIVFTKNTSEAINIVAGGLRFRKGDSVVVPNIEHHSNFLPWLRLRERGVDVRVVKADEGGVVDPGRIEDAVDETTRLVTVTHISNALGTVQDVKEIGRIAHDVGALYLVDAAQSIGHMEVDVRAIGADFAAFPGHKGTLGPVGTGFLYCSTDVQGELEPLMLGGGTVLDVSEDGYVLEDFPAKFEAGTLNIAGFIGLGASIDYMNRIGIRRIQKHGMKMTEELHATVSSIDGIECYGDPQNIYGILSFNINNMDPHDVAKILDETAGICVRSGHHCAIPAMKHLALHETGGTVRASIHYYNTSEEIQLLGETLEEIAGMG	1293	36.5	-	72	72	14	14	0.951	0.901	58	59	-	-	0.794	0.824	59	57	*	-	0.811	0.916	60	58	*	-	gi|13431387|sp|O27442.1|CSD_METTH	100	0	gi|15679388|ref|NP_276505.1|	nifS protein [Methanothermobacter thermautotrophicus str. Delta H] >gi|13431387|sp|O27442.1|CSD_METTH RecName: Full=Probable cysteine desulfurase >gi|2622499|gb|AAB85866.1| nifS protein [Methanothermobacter thermautotrophicus str. Delta H]	100	0	sp|O27442|CSD_METTH	Probable cysteine desulfurase OS=Methanothermobacter thermautotrophicus (strain ATCC 29096 / DSM 1053 / JCM 10044 / NBRC 100330 / Delta H) GN=csd PE=3 SV=1	82.87	0	D9PYP5	D9PYP5_METTM Cystein desulfurase OS=Methanothermobacter marburgensis (strain DSM 2133 / 14651 / NBRC 100331 / OCM 82 / Marburg) GN=iscS PE=3 SV=1	MTH1389	818	0	COG0520	Selenocysteine lyase	E	Amino acid transport and metabolism ;
293	gi|2622759|gb|AAB86105.1|	conserved protein [Methanothermobacter thermautotrophicus str. Delta H] >gi|15679627|ref|NP_276744.1| hypothetical protein MTH1632 [Methanothermobacter thermautotrophicus str. Delta H]	23291	MDVNVMEEIERIERLIGKLSNTQKILLSTDGSVTRILDVLRGTVTIRTLKQEFIPCNQEIADKLNISMGDPVNYRVVVIGNREPLIHAVSYIPLSRLDDGFREDLIRADVPIGRILKKHNIESRREIEVLDIENPDPQLREIFGTDSPMLTRTYNIIHEGEVLIRIKETFPFEWFREEF	250	44.1	-	25	25	8	8	1.022	0.933	16	16	-	-	0.732	0.662	16	14	-	*	0.692	0.797	16	15	*	*	gi|2622759|gb|AAB86105.1|	100	2e-97	gi|2622759|gb|AAB86105.1|	conserved protein [Methanothermobacter thermautotrophicus str. Delta H]	39.13	2e-20	sp|Q58217|Y807_METJA	Uncharacterized protein MJ0807 OS=Methanocaldococcus jannaschii (strain ATCC 43067 / DSM 2661 / JAL-1 / JCM 10045 / NBRC 100440) GN=MJ0807 PE=3 SV=1	100	2e-97	O27669	O27669_METTH Conserved protein OS=Methanothermobacter thermautotrophicus (strain ATCC 29096 / DSM 1053 / JCM 10044 / NBRC 100330 / Delta H) GN=MTH_1632 PE=4 SV=1	MTH1632	358	3e-99	COG3161	4-hydroxybenzoate synthetase (chorismate lyase)	H	Coenzyme transport and metabolism ;
294	gi|2622376|gb|AAB85751.1|	conserved protein [Methanothermobacter thermautotrophicus str. Delta H] >gi|15679273|ref|NP_276390.1| hypothetical protein MTH1262 [Methanothermobacter thermautotrophicus str. Delta H]	20640	MVYLIGLIADSHDNLEAIGRAVDYLNRESVDLVIHAGDLISPFTAPEFGKLEMKFEAIFGNNDGERDGLRKAYSHLTELSDFKSLRFDDLRIAVIHGHEPEILECVVGSGRYDLVVTGHTHKRKFSDSGTVTVNPGELCGYLSGERTLALLDTDSMKCEFVSL	290	33.7	-	19	19	5	5	1.016	1.12	17	17	-	-	1.055	1.044	17	17	-	-	1.109	0.943	17	16	-	-	gi|2622376|gb|AAB85751.1|	100	1e-89	gi|2622376|gb|AAB85751.1|	conserved protein [Methanothermobacter thermautotrophicus str. Delta H]	43.23	8e-32	sp|Q58346|P936_METJA	Phosphodiesterase MJ0936 OS=Methanocaldococcus jannaschii (strain ATCC 43067 / DSM 2661 / JAL-1 / JCM 10045 / NBRC 100440) GN=MJ0936 PE=1 SV=1	100	2e-89	O27330	O27330_METTH Conserved protein OS=Methanothermobacter thermautotrophicus (strain ATCC 29096 / DSM 1053 / JCM 10044 / NBRC 100330 / Delta H) GN=MTH_1262 PE=4 SV=1	MTH1262	332	2e-91	COG0622	Predicted phosphoesterase	R	General function prediction only ;
295	gi|2621961|gb|AAB85366.1|	agmatine ureohydrolase [Methanothermobacter thermautotrophicus str. Delta H] >gi|15678888|ref|NP_276005.1| agmatine ureohydrolase [Methanothermobacter thermautotrophicus str. Delta H]	33220	MLIHTHEPLKFAFSTTDHERIPELSFGIMGVPFDSTTSYVPGARFGPMAVREASYSFEAYNLRFSENVKVKSFDFGDLEVSPGNFMKTAGFIGDSVSEVLDMGLKPLIIGGEHTVTLPVIENLPEHDSLTVVHLDAHMDLADTYAGERYSHATVMRRVHELGAEIIQIGIRSASSEEAEFAGEEGVRFCMAHEVMGDPAGAIELIDGIRGPVYISVDMDVLDPAYAPSVGNPAPAGLTPHIMEELVLALSGKDVVGLDVVEVASGGMADPTSVNAAKIIYDILTLL	378	22.4	-	15	15	5	5	1.03	0.982	14	15	-	-	1.141	0.905	14	14	-	-	0.937	0.854	14	14	-	*	gi|2621961|gb|AAB85366.1|	100	1e-152	gi|15678888|ref|NP_276005.1|	agmatine ureohydrolase [Methanothermobacter thermautotrophicus str. Delta H] >gi|2621961|gb|AAB85366.1| agmatine ureohydrolase [Methanothermobacter thermautotrophicus str. Delta H]	46.07	7e-68	sp|P19268|YHMF_METFE	Uncharacterized 32.2 kDa protein in hmfB 3'region OS=Methanothermus fervidus PE=3 SV=1	100	2e-152	O26954	O26954_METTH Agmatine ureohydrolase OS=Methanothermobacter thermautotrophicus (strain ATCC 29096 / DSM 1053 / JCM 10044 / NBRC 100330 / Delta H) GN=MTH_868 PE=3 SV=1	MTH868	574	5e-164	COG0010	Arginase/agmatinase/formimionoglutamate hydrolase, arginase family	E	Amino acid transport and metabolism ;
296	gi|2621135|gb|AAB84603.1|	multidrug transporter homolog [Methanothermobacter thermautotrophicus str. Delta H] >gi|15678132|ref|NP_275247.1| multidrug transporter-like protein [Methanothermobacter thermautotrophicus str. Delta H]	51298	MIETEKRNRILLLLFVGVFMGALDIGIIGPALPAIEGYFKVDPRLASWTFISYILFFMVGTPLMAKLSDRYGRRDIYILDIILFALGSVITAISPSYPLLILGRSIQGFGAGGIFPVASAFIGDTFPPESRGKALGIIGSVFGFSSIAGPILAGFILPYGWQWLFLINIPIAATIVVGGFLILPVTGKTDDGEFDARGTLLLAIIVASLAVGINQIDTTDLTGSLMRPIVVVPLILAAALTPILWRVERAAPDPVVQVDLLASREVRIATAISAGNGLSQAAIVFIPSYALLALSLSESMASFSLLPFVTTMALSAPIVGVLLDRVGSRVVMISGSLILMVGCTIMALLSSTTPLFILAEVLMALGLITVIGAPLRYIMLSETPPEHRASGQALINILS…	55	4.8	-	2	2	2	2	1.056	1.045	2	2	-	-	0.923	0.963	2	2	-	-	0.874	0.925	2	2	-	-	gi|2621135|gb|AAB84603.1|	100	0	gi|15678132|ref|NP_275247.1|	multidrug transporter-like protein [Methanothermobacter thermautotrophicus str. Delta H] >gi|2621135|gb|AAB84603.1| multidrug transporter homolog [Methanothermobacter thermautotrophicus str. Delta H]	40.65	9e-22	sp|P96712|BMR3_BACSU	Multidrug resistance protein 3 OS=Bacillus subtilis (strain 168) GN=bmr3 PE=1 SV=1	100	0	O26207	O26207_METTH Multidrug transporter homolog OS=Methanothermobacter thermautotrophicus (strain ATCC 29096 / DSM 1053 / JCM 10044 / NBRC 100330 / Delta H) GN=MTH_104 PE=4 SV=1	MTH104	882	0	COG0477	Permeases of the major facilitator superfamily	GEPR	Carbohydrate transport and metabolism ; Amino acid transport and metabolism ; Inorganic ion transport and metabolism ; General function prediction only ;
297	gi|2621758|gb|AAB85179.1|	unknown [Methanothermobacter thermautotrophicus str. Delta H] >gi|15678701|ref|NP_275816.1| hypothetical protein MTH674 [Methanothermobacter thermautotrophicus str. Delta H]	120989	MGRQYFMVFMVLLVAVALTGSVSAADTNCEVGVDVKYEYADDNSRINPDINYITDSNGTKINFTKTFDPAANITKLIFNYQNITNTTKFKIKVTAPGYRDLLHEFTISTNPLNPLDTKYYAKLQLRMNATDAYKLGREITKKADQILNFSSGNVLVITTAGIVKYRNDTSEDVIEGILNQAGGRVTYGKGNLLVIRKSPVDPLDTFFIIQRGATLLGVYFKNASTSPVVIKTVNGKAVYTIDLTKNMTEANWNLLVSKYGNHAFPVASLANAWVQGAPSDLLRAAAFHGHMCLGTISGYAMSLTLLKYYPPVMDFTNPGSPGEITSYVTVGVPGDSDDDSLLMFLDTTPGKGGSYSGFNTTATGADTNLVGFIRWNPNTLKGDLIVMKFDKEALRRQFQ…	1632	22	-	111	108	24	23	0.955	1.172	91	89	-	-	0.823	0.879	90	90	-	-	0.891	0.741	90	90	-	-	gi|2621758|gb|AAB85179.1|	100	0	gi|15678701|ref|NP_275816.1|	hypothetical protein MTH674 [Methanothermobacter thermautotrophicus str. Delta H] >gi|2621758|gb|AAB85179.1| unknown [Methanothermobacter thermautotrophicus str. Delta H]	-	-	-	-	100	0	O26770	O26770_METTH Putative uncharacterized protein OS=Methanothermobacter thermautotrophicus (strain ATCC 29096 / DSM 1053 / JCM 10044 / NBRC 100330 / Delta H) GN=MTH_674 PE=4 SV=1	MTH674	1974	0	COG5643	Protein containing a metal-binding domain shared with formylmethanofuran dehydrogenase subunit E	R	General function prediction only ;
298	gi|2622985|gb|AAB86316.1|	fumarate reductase [Methanothermobacter thermautotrophicus str. Delta H] >gi|15679838|ref|NP_276956.1| succinate dehydrogenase/fumarate reductase iron-sulfur subunit [Methanothermobacter thermautotrophicus str. Delta H]	67369	MEMEMINIRVLRFEPGVDEKPHLESYEIPSKEKMKVLDALQLINKIHGANIAFRSSCRAGQCGSCAVKMNGEVVLACRAEVEDGAIIEPIDLPVIKDLMVDRGEIEEKVKSMQLYLQASSEGIQRIRPEDYLDSKKLRGCIECFSCISSCPVIKESSEYAGPYFMRYLSKFAFDPRDTGDRAQEGVDKGLYCCTTCGKCAEVCPKELNVPGDAIEKLRAMACREGSGPLDAHRRIKKLISETGRSVDRIKDGFIESVGKNPGSRIGFFTGCLVDYRMPEVGMALLRVLREHGFDVDVPEGQVCCGSPMIRTGQVDIVEDLVEKNRKALRDYDTIITVCAGCGATLKKDYPRYGVKLNVLDISEFLADRIDTIKMKPVNMRVTYHDPCHLKRGQGVEFEP…	1294	44.1	-	98	98	22	22	0.975	0.975	76	79	-	-	0.984	0.916	78	78	-	*	1.034	0.97	79	79	-	-	gi|2622985|gb|AAB86316.1|	100	0	gi|15679838|ref|NP_276956.1|	succinate dehydrogenase/fumarate reductase iron-sulfur subunit [Methanothermobacter thermautotrophicus str. Delta H] >gi|2622985|gb|AAB86316.1| fumarate reductase [Methanothermobacter thermautotrophicus str. Delta H]	49.09	3e-125	sp|Q6LYC4|Y1067_METMP	Uncharacterized iron-sulfur protein MMP1067 OS=Methanococcus maripaludis (strain S2 / LL) GN=MMP1067 PE=3 SV=1	100	0	O27878	O27878_METTH Fumarate reductase OS=Methanothermobacter thermautotrophicus (strain ATCC 29096 / DSM 1053 / JCM 10044 / NBRC 100330 / Delta H) GN=MTH_1850 PE=4 SV=1	MTH1850_2	535	6e-152	COG0247	Fe-S oxidoreductase	C	Energy production and conversion ;
299	gi|2622975|gb|AAB86306.1|	cell division inhibitor [Methanothermobacter thermautotrophicus str. Delta H] >gi|15679828|ref|NP_276946.1| cell division inhibitor [Methanothermobacter thermautotrophicus str. Delta H]	31498	MTRVITVASGKGGVGKTTITANLGVALSTYGERVVVLDADIAMANLELILGMEGKSVTLHDVLAGNASIEDAVYEGPNGVRVVPAGISLEGLRNVKLDRLEDALAYLIEDTDILLIDAPAGLEKDAVAALAAADELLLVTTPEVPSISDALKTKIVASKLDINIIGVVINREQYDKTFLSVEEVETILEVPVIAVIPDDPEVSRAAAFGEPIVIKNPKSPASNALMELAADLIGEEYQPIEPDKQGVIAKLISGLMGRR	2181	28.6	-	96	96	7	7	1.052	0.994	74	72	-	-	1.082	1.017	75	70	-	-	0.971	1.033	77	80	-	-	gi|2622975|gb|AAB86306.1|	100	7e-127	gi|15679828|ref|NP_276946.1|	cell division inhibitor [Methanothermobacter thermautotrophicus str. Delta H] >gi|2622975|gb|AAB86306.1| cell division inhibitor [Methanothermobacter thermautotrophicus str. Delta H]	55.38	4e-69	sp|Q57967|Y547_METJA	Uncharacterized ATP-binding protein MJ0547 OS=Methanocaldococcus jannaschii (strain ATCC 43067 / DSM 2661 / JAL-1 / JCM 10045 / NBRC 100440) GN=MJ0547 PE=4 SV=1	100	1e-126	O27868	O27868_METTH Cell division inhibitor OS=Methanothermobacter thermautotrophicus (strain ATCC 29096 / DSM 1053 / JCM 10044 / NBRC 100330 / Delta H) GN=MTH_1840 PE=4 SV=1	MTH1840	501	6e-142	COG0455	ATPases involved in chromosome partitioning	D	Cell cycle control, cell division, chromosome partitioning ;
300	gi|11387242|sp|O27263.1|Y1195_METTH	RecName: Full=Uncharacterized protein MTH_1195 >gi|2622303|gb|AAB85684.1| conserved protein [Methanothermobacter thermautotrophicus str. Delta H] >gi|15679206|ref|NP_276323.1| hypothetical protein MTH1195 [Methanothermobacter thermautotrophicus str.	29829	MDRIRFEQAEKLIRKSCINLKREQGFRDASDGVIDTGKLQEAMMELIDAEEYLYTSLPTHELGGEDASEFCRKLIAAREAIDHILADFGVLERQDPSERIREAARGKLIIVNNSSVKKLLVKAGVEAQNILVAGAPLSVDDMREINPKIPESALRGIEKKIEHLRNDIERKLDALEDVLVVGEPDKSTVLLAARAEELYGADSRLMENIKDLNSEDILELLS	682	51.8	-	39	39	11	11	1.049	1.056	26	26	-	-	1.066	1.299	24	26	-	*	1.12	1.168	25	26	*	-	gi|11387242|sp|O27263.1|Y1195_METTH	100	9e-122	gi|11387242|sp|O27263.1|Y1195_METTH	RecName: Full=Uncharacterized protein MTH_1195 >gi|2622303|gb|AAB85684.1| conserved protein [Methanothermobacter thermautotrophicus str. Delta H]	100	5e-123	sp|O27263|Y1195_METTH	Uncharacterized protein MTH_1195 OS=Methanothermobacter thermautotrophicus (strain ATCC 29096 / DSM 1053 / JCM 10044 / NBRC 100330 / Delta H) GN=MTH_1195 PE=4 SV=1	73.42	5e-90	D9PY54	D9PY54_METTM Putative uncharacterized protein OS=Methanothermobacter marburgensis (strain DSM 2133 / 14651 / NBRC 100331 / OCM 82 / Marburg) GN=MTBMA_c15730 PE=4 SV=1	MTH1195	439	1e-123	COG4024	Uncharacterized protein conserved in archaea	S	Function unknown ;
301	gi|6647897|sp|O27186.1|UPP_METTH	RecName: Full=Uracil phosphoribosyltransferase; AltName: Full=UMP pyrophosphorylase; AltName: Full=UPRTase >gi|2622216|gb|AAB85603.1| uracil phosphoribosyltransferase [Methanothermobacter thermautotrophicus str. Delta H] >gi|15679125|ref|NP_276242.1	25447	MDGERMMLRVIDNLIVREKLTTIRCRGIDPASFRRGVTDIGRYMAYEFADTLKWREVEVETPLGTASGVEITDRDRIVLLSILRASLPFTEGVMKVFPEAEHGIIGARRSDEPPFRVSIDYIRVPELDDKILVIADPMLATGNTMIGILEALEAHGSPARTVVFNIISSRMGLDRVLQRGIDVYTCGVEEEVNDMGYIVPGLGDAGDLAFGRPSD	452	45.6	-	34	34	9	9	1.104	0.939	29	31	*	-	0.844	0.83	31	31	-	*	0.795	0.876	31	31	-	*	gi|6647897|sp|O27186.1|UPP_METTH	100	2e-118	gi|15679125|ref|NP_276242.1|	uracil phosphoribosyltransferase [Methanothermobacter thermautotrophicus str. Delta H] >gi|6647897|sp|O27186.1|UPP_METTH RecName: Full=Uracil phosphoribosyltransferase; AltName: Full=UMP pyrophosphorylase; AltName: Full=UPRTase >gi|2622216|gb|AAB85603.1| uracil phosphoribosyltransferase [Methanothermobacter thermautotrophicus str. Delta H]	100	1e-119	sp|O27186|UPP_METTH	Uracil phosphoribosyltransferase OS=Methanothermobacter thermautotrophicus (strain ATCC 29096 / DSM 1053 / JCM 10044 / NBRC 100330 / Delta H) GN=upp PE=3 SV=1	78.47	1e-91	D9PXX9	D9PXX9_METTM Uracil phosphoribosyltransferase OS=Methanothermobacter marburgensis (strain DSM 2133 / 14651 / NBRC 100331 / OCM 82 / Marburg) GN=upp PE=3 SV=1	MTH1114	428	3e-120	COG0035	Uracil phosphoribosyltransferase	F	Nucleotide transport and metabolism ;
302	gi|2621590|gb|AAB85023.1|	conserved protein [Methanothermobacter thermautotrophicus str. Delta H] >gi|15678545|ref|NP_275660.1| hypothetical protein MTH517 [Methanothermobacter thermautotrophicus str. Delta H]	27022	MIIMDTTLISTIYSIEPVMFCITQFSPRKVVLLKEDKAPREKEQVEQVLRDTLGNFVEITTFETSLYDVVSIARDMVEIIDEERAHGRRVVVNISGGRKTQALGALFGCYARNHDVQRIVYVTEEDNELIDLPILSFGISKTKKQVLEELKAGEKSVKNLAVKIGISRGMTYNHIRELRDMGFIDREKLEITSAGELAVL	1261	45	-	104	104	14	14	1.007	1.004	82	82	-	-	0.941	1.021	82	82	-	-	0.928	0.997	82	82	-	-	gi|2621590|gb|AAB85023.1|	100	9e-112	gi|2621590|gb|AAB85023.1|	conserved protein [Methanothermobacter thermautotrophicus str. Delta H]	-	-	-	-	100	1e-111	O26617	O26617_METTH Conserved protein OS=Methanothermobacter thermautotrophicus (strain ATCC 29096 / DSM 1053 / JCM 10044 / NBRC 100330 / Delta H) GN=MTH_517 PE=4 SV=1	MTH517	406	1e-113	COG0640	Predicted transcriptional regulators	K	Transcription ;
303	gi|2622410|gb|AAB85783.1|	conserved protein [Methanothermobacter thermautotrophicus str. Delta H] >gi|15679305|ref|NP_276422.1| hypothetical protein MTH1305 [Methanothermobacter thermautotrophicus str. Delta H]	48227	MIINADLHIHSCFSRATSRNMVIDNIAPQARLKGLQLVGTGDALHPGWRKIIAESTEYEGDGIYGRDECSFVITAEVEDSRRVHHLLILPSLEAAEEIAGRMPSASTTDGRPRVRMNGAQILELVHEYDGMAGPSHAFTPWTSMYKSYDSYMDCYGARPDFLELGLSADTDMADKIAELADIPFLTNSDAHSPWPHRLGREFNQFEMEDVSFTSLRRAIGKCRIRANYGLDPRLGKYHMTACTRCYRIYSPEEALEMDMRCPCGGKIKKGVDYRIYELSTWDEPHHPPHRPPYVHLMPLAEIIGMKYDKGVTTKFVQGIWEKLVGEFGTEIRVLLDAPLEDIAALDTGVAVAVEAFRNGSLIVIPGGGGKYGEIRFPAETLDAYFR	635	34.7	-	32	32	11	11	1.001	0.945	29	30	-	-	0.703	0.703	29	30	-	*	0.747	0.763	30	30	-	-	gi|2622410|gb|AAB85783.1|	100	0	gi|2622410|gb|AAB85783.1|	conserved protein [Methanothermobacter thermautotrophicus str. Delta H]	50.38	3e-69	sp|Q60348|Y043_METJA	Uncharacterized protein MJ0043 OS=Methanocaldococcus jannaschii (strain ATCC 43067 / DSM 2661 / JAL-1 / JCM 10045 / NBRC 100440) GN=MJ0043 PE=4 SV=1	100	0	O27360	O27360_METTH Conserved protein OS=Methanothermobacter thermautotrophicus (strain ATCC 29096 / DSM 1053 / JCM 10044 / NBRC 100330 / Delta H) GN=MTH_1305 PE=4 SV=1	MTH1305	801	0	COG1379	Uncharacterized conserved protein	S	Function unknown ;
304	gi|2621419|gb|AAB84866.1|	sensory transduction histidine kinase [Methanothermobacter thermautotrophicus str. Delta H] >gi|15678388|ref|NP_275503.1| sensory transduction histidine kinase [Methanothermobacter thermautotrophicus str. Delta H]	85267	MDIYITLSVLASVFYLGAGMYPLKLRRCNLEWSFLLIAIALALWALTSTLLHTTSGVYSLIFYMLSGLSIILLPALFLNFALVLSADDERPGKFTVIPIIPSFLFIYLLLVASLVKPGDIHDLLSWTGDFRGLFEAYMVGYLAVAVSLIWNHARVAPSHRERNMTTLIFITSSFSLIAALIVTTLIPSSPQNMNTLGQIVGMIGAAGIVHGMANYHPPSMSPSLAGESIIDKVTDLVVLLDAEGGVTKLNQRAESELGVDSAGDWRDIVAPEHHGKLEREFEDIRERASSSRGDYHHRPLSIEYLRSDGERLPVKLFISLIREGADVVGYSMVAQDLRHTLRLRDRIEETEKSEKLTRMRLHEFRTLNEAIIRINHSNSPDELFRNVMVLLNEHLGLSE…	600	18.3	-	49	32	14	13	1.036	1.04	23	23	-	-	0.756	0.776	23	23	-	*	0.747	0.79	22	22	*	*	gi|2621419|gb|AAB84866.1|	100	0	gi|15678388|ref|NP_275503.1|	sensory transduction histidine kinase [Methanothermobacter thermautotrophicus str. Delta H] >gi|2621419|gb|AAB84866.1| sensory transduction histidine kinase [Methanothermobacter thermautotrophicus str. Delta H]	32.6	9e-13	sp|O05846|PDTAS_MYCTU	Probable sensor histidine kinase pdtaS OS=Mycobacterium tuberculosis GN=pdtaS PE=1 SV=1	100	0	O26460	O26460_METTH Sensory transduction histidine kinase OS=Methanothermobacter thermautotrophicus (strain ATCC 29096 / DSM 1053 / JCM 10044 / NBRC 100330 / Delta H) GN=MTH_360 PE=4 SV=1	MTH360_3	703	0	COG3920	Signal transduction histidine kinase	T	Signal transduction mechanisms ;
[truncated: 1,206 more rows]
[truncated: 4 more columns]
