# Supplementary material for: Comparative proteomic analysis of Methanothermobacter thermautotrophicus reveals methane formation from H2 and CO 2 under different temperature conditions
Source: Microbiologyopen. 2018 Sep 10;8(5):e00715. doi: 10.1002/mbo3.715 (PMC6528648; doi:10.1002/mbo3.715)
Supplement: Supplementary file 4 [file MBO3-8-e00715-s004.xlsx]

## Sheet: Supplementary Table 2 up-regula
Supplemental Table 2-summary of differentially up-regulated proteins *.
70°C	Accession	Desription	65°C-VS-71°C@Ratio@set1	65°C-VS-71°C@Ratio@set2	65°C-VS-71°C@Mean	NCBInr Accession	NCBInr Description	Uniprot_Swissprot Accession	Uniprot_Swissprot Description	Protein_or_Domain	COG Function-Description	COG Code	COG Functional-Categories	KEGG(ko_id|rank|evalue|score|identity|ko_definition)
1	gi|2622007|gb|AAB85409.1|	probable surface protein [Methanothermobacter thermautotrophicus str. Delta H] >gi|15678931|ref|NP_276048.1| surface protein [Methanothermobacter thermautotrophicus str. Delta H]	1.38	1.612	1.496	gi|15678931|ref|NP_276048.1|	surface protein [Methanothermobacter thermautotrophicus str. Delta H] >gi|2622007|gb|AAB85409.1| probable surface protein [Methanothermobacter thermautotrophicus str. Delta H]	-	-	-	-	-	-	-
2	gi|3915162|sp|O26928.1|TRUA_METTH	RecName: Full=tRNA pseudouridine synthase A; AltName: Full=tRNA pseudouridine(38-40) synthase; AltName: Full=tRNA pseudouridylate synthase I; AltName: Full=tRNA-uridine isomerase I >gi|2621931|gb|AAB85338.1| pseudouridylate synthase I [Methanothermo	1.376	1.205	1.2905	gi|15678860|ref|NP_275977.1|	tRNA pseudouridine synthase A [Methanothermobacter thermautotrophicus str. Delta H] >gi|3915162|sp|O26928.1|TRUA_METTH RecName: Full=tRNA pseudouridine synthase A; AltName: Full=tRNA pseudouridine(38-40) synthase; AltName: Full=tRNA pseudouridylate synthase I; AltName: Full=tRNA-uridine isomerase I >gi|2621931|gb|AAB85338.1| pseudouridylate synthase I [Methanothermobacter thermautotrophicus str. …	sp|O26928|TRUA_METTH	tRNA pseudouridine synthase A OS=Methanothermobacter thermautotrophicus (strain ATCC 29096 / DSM 1053 / JCM 10044 / NBRC 100330 / Delta H) GN=truA PE=3 SV=1	MTH840	Pseudouridylate synthase	J	Translation, ribosomal structure and biogenesis ;	K06173|1|7e-159|561|mth:MTH840|tRNA pseudouridine38-40 synthase [EC:5.4.99.12]
3	gi|2621492|gb|AAB84933.1|	unknown [Methanothermobacter thermautotrophicus str. Delta H] >gi|15678455|ref|NP_275570.1| hypothetical protein MTH427 [Methanothermobacter thermautotrophicus str. Delta H]	1.288	1.295	1.2915	gi|15678455|ref|NP_275570.1|	hypothetical protein MTH427 [Methanothermobacter thermautotrophicus str. Delta H] >gi|2621492|gb|AAB84933.1| unknown [Methanothermobacter thermautotrophicus str. Delta H]	-	-	-	-	-	-	-
4	gi|2622788|gb|AAB86132.1|	tryptophan synthase, subunit alpha [Methanothermobacter thermautotrophicus str. Delta H] >gi|15679655|ref|NP_276772.1| tryptophan synthase subunit alpha [Methanothermobacter thermautotrophicus str. Delta H]	1.309	1.588	1.4485	gi|15679655|ref|NP_276772.1|	tryptophan synthase subunit alpha [Methanothermobacter thermautotrophicus str. Delta H] >gi|2622788|gb|AAB86132.1| tryptophan synthase, subunit alpha [Methanothermobacter thermautotrophicus str. Delta H]	sp|O27697|TRPA_METTH	Tryptophan synthase alpha chain OS=Methanothermobacter thermautotrophicus (strain ATCC 29096 / DSM 1053 / JCM 10044 / NBRC 100330 / Delta H) GN=trpA PE=3 SV=2	MTH1660	Tryptophan synthase alpha chain	E	Amino acid transport and metabolism ;	K01695|1|2e-153|543|mth:MTH1660|tryptophan synthase alpha chain [EC:4.2.1.20]
5	gi|9911011|sp|O27801.1|RLME_METTH	RecName: Full=Ribosomal RNA large subunit methyltransferase E; AltName: Full=23S rRNA Um2552 methyltransferase; AltName: Full=rRNA (uridine-2~-O-)-methyltransferase >gi|2622903|gb|AAB86239.1| cell division protein J [Methanothermobacter thermautotro	1.21	1.268	1.239	gi|15679761|ref|NP_276879.1|	cell division protein J [Methanothermobacter thermautotrophicus str. Delta H] >gi|9911011|sp|O27801.1|RLME_METTH RecName: Full=Ribosomal RNA large subunit methyltransferase E; AltName: Full=23S rRNA Um2552 methyltransferase; AltName: Full=rRNA (uridine-2'-O-)-methyltransferase >gi|2622903|gb|AAB86239.1| cell division protein J [Methanothermobacter thermautotrophicus str. Delta H]	sp|O27801|RLME_METTH	Ribosomal RNA large subunit methyltransferase E OS=Methanothermobacter thermautotrophicus (strain ATCC 29096 / DSM 1053 / JCM 10044 / NBRC 100330 / Delta H) GN=rlmE PE=3 SV=1	MTH1773	23S rRNA methylase	J	Translation, ribosomal structure and biogenesis ;	K02427|1|2e-106|387|mth:MTH1773|23S rRNA (uridine2552-2'-O)-methyltransferase [EC:2.1.1.166]
6	gi|2621785|gb|AAB85204.1|	unknown [Methanothermobacter thermautotrophicus str. Delta H] >gi|15678726|ref|NP_275842.1| hypothetical protein MTH699 [Methanothermobacter thermautotrophicus str. Delta H]	1.096	1.383	1.2395	gi|15678726|ref|NP_275842.1|	hypothetical protein MTH699 [Methanothermobacter thermautotrophicus str. Delta H] >gi|2621785|gb|AAB85204.1| unknown [Methanothermobacter thermautotrophicus str. Delta H]	-	-	MTH699	Uncharacterized conserved protein	S	Function unknown ;	K09129|1|9e-82|304|mth:MTH699|hypothetical protein
7	gi|2622527|gb|AAB85892.1|	ATP-dependent RNA helicase, eIF-4A family [Methanothermobacter thermautotrophicus str. Delta H] >gi|15679414|ref|NP_276531.1| Hef nuclease [Methanothermobacter thermautotrophicus str. Delta H]	1.415	1.269	1.342	gi|15679414|ref|NP_276531.1|	Hef nuclease [Methanothermobacter thermautotrophicus str. Delta H] >gi|2622527|gb|AAB85892.1| ATP-dependent RNA helicase, eIF-4A family [Methanothermobacter thermautotrophicus str. Delta H]	sp|Q58900|Y1505_METJA	Putative ATP-dependent RNA helicase MJ1505 OS=Methanocaldococcus jannaschii (strain ATCC 43067 / DSM 2661 / JAL-1 / JCM 10045 / NBRC 100440) GN=MJ1505 PE=3 SV=2	MTH1415_1	ERCC4-like helicases	L	Replication, recombination and repair ;	K10896|1|0.0|1456|mth:MTH1415|fanconi anemia group M protein
8	gi|2621548|gb|AAB84984.1|	sulfate transport system permease protein [Methanothermobacter thermautotrophicus str. Delta H] >gi|15678506|ref|NP_275621.1| sulfate transport system permease [Methanothermobacter thermautotrophicus str. Delta H]	1.581	1.062	1.3215	gi|15678506|ref|NP_275621.1|	sulfate transport system permease [Methanothermobacter thermautotrophicus str. Delta H] >gi|2621548|gb|AAB84984.1| sulfate transport system permease protein [Methanothermobacter thermautotrophicus str. Delta H]	sp|D4GSY8|ANTRP_HALVD		MTH478	ABC-type tungstate transport system, periplasmic component	H	Coenzyme transport and metabolism ;	K05773|1|1e-117|424|mth:MTH478|tungstate transport system permease protein
9	gi|3334383|sp|O27696.1|TRPB1_METTH	RecName: Full=Tryptophan synthase beta chain 1 >gi|2622787|gb|AAB86131.1| tryptophan synthase, beta subunit [Methanothermobacter thermautotrophicus str. Delta H] >gi|15679654|ref|NP_276771.1| tryptophan synthase subunit beta [Methanothermobacter the	1.309	1.15	1.2295	gi|15679654|ref|NP_276771.1|	tryptophan synthase subunit beta [Methanothermobacter thermautotrophicus str. Delta H] >gi|3334383|sp|O27696.1|TRPB1_METTH RecName: Full=Tryptophan synthase beta chain 1 >gi|2622787|gb|AAB86131.1| tryptophan synthase, beta subunit [Methanothermobacter thermautotrophicus str. Delta H]	sp|O27696|TRPB1_METTH	Tryptophan synthase beta chain 1 OS=Methanothermobacter thermautotrophicus (strain ATCC 29096 / DSM 1053 / JCM 10044 / NBRC 100330 / Delta H) GN=trpB1 PE=3 SV=1	MTH1659	Tryptophan synthase beta chain	E	Amino acid transport and metabolism ;	K01696|1|0.0|729|mth:MTH1659|tryptophan synthase beta chain [EC:4.2.1.20]
10	gi|2621495|gb|AAB84936.1|	unknown [Methanothermobacter thermautotrophicus str. Delta H] >gi|15678458|ref|NP_275573.1| hypothetical protein MTH430 [Methanothermobacter thermautotrophicus str. Delta H]	2.072	1.181	1.6265	gi|15678458|ref|NP_275573.1|	hypothetical protein MTH430 [Methanothermobacter thermautotrophicus str. Delta H] >gi|2621495|gb|AAB84936.1| unknown [Methanothermobacter thermautotrophicus str. Delta H]	-	-	-	-	-	-	-
11	gi|2621269|gb|AAB84728.1|	unknown [Methanothermobacter thermautotrophicus str. Delta H] >gi|15678250|ref|NP_275365.1| hypothetical protein MTH222 [Methanothermobacter thermautotrophicus str. Delta H]	1.309	1.277	1.293	gi|15678250|ref|NP_275365.1|	hypothetical protein MTH222 [Methanothermobacter thermautotrophicus str. Delta H] >gi|2621269|gb|AAB84728.1| unknown [Methanothermobacter thermautotrophicus str. Delta H]	sp|O93733|Y076_METFV	Uncharacterized protein Mfer_0076 OS=Methanothermus fervidus (strain ATCC 43054 / DSM 2088 / JCM 10308 / V24 S) GN=Mfer_0076 PE=4 SV=2	MTH222	Predicted metalloprotease	R	General function prediction only ;	-
12	gi|3123063|sp|O26865.1|Y771_METTH	RecName: Full=UPF0047 protein MTH_771 >gi|2621861|gb|AAB85274.1| conserved protein [Methanothermobacter thermautotrophicus str. Delta H] >gi|15678796|ref|NP_275913.1| hypothetical protein MTH771 [Methanothermobacter thermautotrophicus str. Delta H]	2.007	1.98	1.9935	gi|3123063|sp|O26865.1|Y771_METTH	RecName: Full=UPF0047 protein MTH_771 >gi|2621861|gb|AAB85274.1| conserved protein [Methanothermobacter thermautotrophicus str. Delta H]	sp|O26865|Y771_METTH	UPF0047 protein MTH_771 OS=Methanothermobacter thermautotrophicus (strain ATCC 29096 / DSM 1053 / JCM 10044 / NBRC 100330 / Delta H) GN=MTH_771 PE=3 SV=1	MTH771	Uncharacterized conserved protein	S	Function unknown ;	K14656|1|5e-30|131|mig:Metig_0700|FAD synthetase!K00459|2|4e-16|85.9|bxh:BAXH7_03173|nitronate monooxygenase [EC:1.13.12.16]
13	gi|23821563|sp|O26503.1|FTRL_METTH	RecName: Full=Formylmethanofuran--tetrahydromethanopterin formyltransferase-like protein >gi|2621466|gb|AAB84909.1| formylmethanofuran:tetrahydromethanopterin formyltransferase II [Methanothermobacter thermautotrophicus str. Delta H] >gi|15678431|re	1.09	1.231	1.1605	gi|15678431|ref|NP_275546.1|	formylmethanofuran--tetrahydromethanopterin formyltransferase [Methanothermobacter thermautotrophicus str. Delta H] >gi|23821563|sp|O26503.1|FTRL_METTH RecName: Full=Formylmethanofuran--tetrahydromethanopterin formyltransferase-like protein >gi|2621466|gb|AAB84909.1| formylmethanofuran:tetrahydromethanopterin formyltransferase II [Methanothermobacter thermautotrophicus str. Delta H]	sp|O26503|FTRL_METTH	Formylmethanofuran--tetrahydromethanopterin formyltransferase-like protein OS=Methanothermobacter thermautotrophicus (strain ATCC 29096 / DSM 1053 / JCM 10044 / NBRC 100330 / Delta H) GN=ehaS PE=3 SV=1	MTH403	Formylmethanofuran:tetrahydromethanopterin formyltransferase	C	Energy production and conversion ;	K00672|1|9e-163|575|mth:MTH403|formylmethanofuran--tetrahydromethanopterin N-formyltransferase [EC:2.3.1.101]
14	gi|2622728|gb|AAB86077.1|	acetyl-CoA synthetase [Methanothermobacter thermautotrophicus str. Delta H] >gi|15679599|ref|NP_276716.1| acetyl-CoA synthetase [Methanothermobacter thermautotrophicus str. Delta H]	1.522	1.833	1.6775	gi|86169669|gb|ABC87078.1|	acetyl-CoA synthetase 2 [Methanothermobacter thermautotrophicus]	sp|A7IFD4|ACSA_XANP2	Acetyl-coenzyme A synthetase OS=Xanthobacter autotrophicus (strain ATCC BAA-1158 / Py2) GN=acsA PE=3 SV=1	MTH1604	Acyl-coenzyme A synthetases/AMP-(fatty) acid ligases	I	Lipid transport and metabolism ;	K01895|1|2e-131|470|mmg:MTBMA_c01900|acetyl-CoA synthetase [EC:6.2.1.1]
15	gi|2622918|gb|AAB86253.1|	conserved protein [Methanothermobacter thermautotrophicus str. Delta H] >gi|15679775|ref|NP_276893.1| hypothetical protein MTH1787 [Methanothermobacter thermautotrophicus str. Delta H]	1.045	1.432	1.2385	gi|2622918|gb|AAB86253.1|	conserved protein [Methanothermobacter thermautotrophicus str. Delta H]	sp|O34643|YVKB_BACSU	Uncharacterized HTH-type transcriptional regulator YvkB OS=Bacillus subtilis (strain 168) GN=yvkB PE=4 SV=1	MTH1787	Transcriptional regulator	K	Transcription ;	K09017|1|5e-07|56.6|pen:PSEEN1675|TetR/AcrR family transcriptional regulator
16	gi|3122904|sp|O26352.1|SYW_METTH	RecName: Full=Tryptophan--tRNA ligase; AltName: Full=Tryptophanyl-tRNA synthetase; Short=TrpRS >gi|2621301|gb|AAB84757.1| tryptophanyl-tRNA synthetase [Methanothermobacter thermautotrophicus str. Delta H] >gi|15678279|ref|NP_275394.1| tryptophanyl-t	1.438	1.249	1.3435	gi|15678279|ref|NP_275394.1|	tryptophanyl-tRNA synthetase [Methanothermobacter thermautotrophicus str. Delta H] >gi|3122904|sp|O26352.1|SYW_METTH RecName: Full=Tryptophan--tRNA ligase; AltName: Full=Tryptophanyl-tRNA synthetase; Short=TrpRS >gi|2621301|gb|AAB84757.1| tryptophanyl-tRNA synthetase [Methanothermobacter thermautotrophicus str. Delta H]	sp|O26352|SYW_METTH	Tryptophan--tRNA ligase OS=Methanothermobacter thermautotrophicus (strain ATCC 29096 / DSM 1053 / JCM 10044 / NBRC 100330 / Delta H) GN=trpS PE=3 SV=1	MTH251	Tryptophanyl-tRNA synthetase	J	Translation, ribosomal structure and biogenesis ;	K01867|1|0.0|692|mth:MTH251|tryptophanyl-tRNA synthetase [EC:6.1.1.2]
17	gi|2621845|gb|AAB85259.1|	rubrerythrin [Methanothermobacter thermautotrophicus str. Delta H] >gi|15678781|ref|NP_275898.1| rubrerythrin [Methanothermobacter thermautotrophicus str. Delta H]	1.596	1.329	1.4625	gi|15678781|ref|NP_275898.1|	rubrerythrin [Methanothermobacter thermautotrophicus str. Delta H] >gi|2621845|gb|AAB85259.1| rubrerythrin [Methanothermobacter thermautotrophicus str. Delta H]	sp|Q58144|RUBY_METJA	Putative rubrerythrin OS=Methanocaldococcus jannaschii (strain ATCC 43067 / DSM 2661 / JAL-1 / JCM 10045 / NBRC 100440) GN=MJ0734 PE=3 SV=1	MTH756	Rubrerythrin	C	Energy production and conversion ;	K00532|1|5e-41|169|cpr:CPR_0938|ferredoxin hydrogenase [EC:1.12.7.2]
18	gi|2621162|gb|AAB84629.1|	sensory transduction histidine kinase [Methanothermobacter thermautotrophicus str. Delta H] >gi|15678151|ref|NP_275266.1| sensory transduction histidine kinase [Methanothermobacter thermautotrophicus str. Delta H]	1.728	1.067	1.3975	gi|15678151|ref|NP_275266.1|	sensory transduction histidine kinase [Methanothermobacter thermautotrophicus str. Delta H] >gi|2621162|gb|AAB84629.1| sensory transduction histidine kinase [Methanothermobacter thermautotrophicus str. Delta H]	sp|P27896|NARQ_ECOLI	Nitrate/nitrite sensor protein narQ OS=Escherichia coli (strain K12) GN=narQ PE=3 SV=1	MTH123	Signal transduction histidine kinase	T	Signal transduction mechanisms ;	K02486|1|3e-35|151|mth:MTH446|two-component system, unclassified family, sensor kinase [EC:2.7.13.3]!K00936|2|3e-35|151|rci:RCIX1713|[EC:2.7.3.-]
19	gi|2622024|gb|AAB85425.1|	ferredoxin [Methanothermobacter thermautotrophicus str. Delta H] >gi|15678947|ref|NP_276064.1| ferredoxin [Methanothermobacter thermautotrophicus str. Delta H]	1.241	1.242	1.2415	gi|15678947|ref|NP_276064.1|	ferredoxin [Methanothermobacter thermautotrophicus str. Delta H] >gi|2622024|gb|AAB85425.1| ferredoxin [Methanothermobacter thermautotrophicus str. Delta H]	-	-	-	-	-	-	-
20	gi|2622902|gb|AAB86238.1|	unknown [Methanothermobacter thermautotrophicus str. Delta H] >gi|15679760|ref|NP_276878.1| hypothetical protein MTH1772 [Methanothermobacter thermautotrophicus str. Delta H]	1.306	1.125	1.2155	gi|15679760|ref|NP_276878.1|	hypothetical protein MTH1772 [Methanothermobacter thermautotrophicus str. Delta H] >gi|2622902|gb|AAB86238.1| unknown [Methanothermobacter thermautotrophicus str. Delta H]	-	-	-	-	-	-	-
21	gi|3334393|sp|O27695.1|TRPF_METTH	RecName: Full=N-(5~-phosphoribosyl)anthranilate isomerase; Short=PRAI >gi|2622786|gb|AAB86130.1| 5~-phosphoribosyl anthranilate isomerase [Methanothermobacter thermautotrophicus str. Delta H] >gi|15679653|ref|NP_276770.1| 5~-phosphoribosyl anthranil	1.138	1.462	1.3	gi|15679653|ref|NP_276770.1|	5'-phosphoribosyl anthranilate isomerase [Methanothermobacter thermautotrophicus str. Delta H] >gi|3334393|sp|O27695.1|TRPF_METTH RecName: Full=N-(5'-phosphoribosyl)anthranilate isomerase; Short=PRAI >gi|2622786|gb|AAB86130.1| 5'-phosphoribosyl anthranilate isomerase [Methanothermobacter thermautotrophicus str. Delta H]	sp|O27695|TRPF_METTH	N-(5'-phosphoribosyl)anthranilate isomerase OS=Methanothermobacter thermautotrophicus (strain ATCC 29096 / DSM 1053 / JCM 10044 / NBRC 100330 / Delta H) GN=trpF PE=3 SV=1	MTH1658	Phosphoribosylanthranilate isomerase	E	Amino acid transport and metabolism ;	K01817|1|7e-38|159|mmg:MTBMA_c02370|phosphoribosylanthranilate isomerase [EC:5.3.1.24]
22	gi|2621200|gb|AAB84664.1|	ferritin like protein (RsgA) [Methanothermobacter thermautotrophicus str. Delta H] >gi|15678186|ref|NP_275301.1| ferritin [Methanothermobacter thermautotrophicus str. Delta H]	1.811	1.29	1.5505	gi|15678186|ref|NP_275301.1|	ferritin [Methanothermobacter thermautotrophicus str. Delta H] >gi|2621200|gb|AAB84664.1| ferritin like protein (RsgA) [Methanothermobacter thermautotrophicus str. Delta H]	sp|E1WS50|FTN_BACF6	Ferritin OS=Bacteroides fragilis (strain 638R) GN=ftnA PE=2 SV=1	MTH158	Ferritin-like protein	P	Inorganic ion transport and metabolism ;	K02217|1|2e-82|306|mth:MTH158|ferritin [EC:1.16.3.1]
23	gi|2623014|gb|AAB86342.1|	conserved protein [Methanothermobacter thermautotrophicus str. Delta H] >gi|15679864|ref|NP_276982.1| hypothetical protein MTH1876 [Methanothermobacter thermautotrophicus str. Delta H]	1.706	1.483	1.5945	gi|2623014|gb|AAB86342.1|	conserved protein [Methanothermobacter thermautotrophicus str. Delta H]	sp|P20187|YT37_STRFR	Uncharacterized 37.1 kDa protein in transposon TN4556 OS=Streptomyces fradiae PE=3 SV=1	MTH1876	SAM-dependent methyltransferases	QR	Secondary metabolites biosynthesis, transport and catabolism ; General function prediction only ;	K00561|1|4e-15|83.2|aae:aq_262|23S rRNA (adenine2085-N6)-dimethyltransferase [EC:2.1.1.184]!K03183|2|1e-14|81.6|aae:aq_1457|ubiquinone/menaquinone biosynthesis methyltransferase [EC:2.1.1.163 2.1.1.201]!K00599|3|5e-10|66.6|nph:NP3618A|[EC:2.1.1.-]!K15467|4|7e-08|59.3|amn:RAM_03320|27-O-demethylrifamycin SV methyltransferase [EC:2.1.1.-]
24	gi|22001691|sp|O27525.1|LEU1_METTH	RecName: Full=Probable 2-isopropylmalate synthase; AltName: Full=Alpha-IPM synthase; AltName: Full=Alpha-isopropylmalate synthase >gi|2622597|gb|AAB85956.1| isopropylmalate synthase [Methanothermobacter thermautotrophicus str. Delta H] >gi|15679478|	1.15	1.27	1.21	gi|15679478|ref|NP_276595.1|	2-isopropylmalate synthase [Methanothermobacter thermautotrophicus str. Delta H] >gi|22001691|sp|O27525.1|LEU1_METTH RecName: Full=Probable 2-isopropylmalate synthase; AltName: Full=Alpha-IPM synthase; AltName: Full=Alpha-isopropylmalate synthase >gi|2622597|gb|AAB85956.1| isopropylmalate synthase [Methanothermobacter thermautotrophicus str. Delta H]	sp|O27525|LEU1_METTH	Probable 2-isopropylmalate synthase OS=Methanothermobacter thermautotrophicus (strain ATCC 29096 / DSM 1053 / JCM 10044 / NBRC 100330 / Delta H) GN=leuA PE=3 SV=1	MTH1481	Isopropylmalate/homocitrate/citramalate synthases	E	Amino acid transport and metabolism ;	K01649|1|0.0|1017|mth:MTH1481|2-isopropylmalate synthase [EC:2.3.3.13]
25	gi|2621989|gb|AAB85392.1|	conserved protein [Methanothermobacter thermautotrophicus str. Delta H] >gi|15678914|ref|NP_276031.1| hypothetical protein MTH894 [Methanothermobacter thermautotrophicus str. Delta H]	1.359	2.176	1.7675	gi|2621989|gb|AAB85392.1|	conserved protein [Methanothermobacter thermautotrophicus str. Delta H]	sp|Q58004|Y584_METJA	UPF0718 protein MJ0584 OS=Methanocaldococcus jannaschii (strain ATCC 43067 / DSM 2661 / JAL-1 / JCM 10045 / NBRC 100440) GN=MJ0584 PE=3 SV=3	MTH894	Predicted permeases	R	General function prediction only ;	K07089|1|1e-176|621|mth:MTH894|
26	gi|2621614|gb|AAB85045.1|	unknown [Methanothermobacter thermautotrophicus str. Delta H] >gi|15678567|ref|NP_275682.1| hypothetical protein MTH539 [Methanothermobacter thermautotrophicus str. Delta H]	1.492	2.303	1.8975	gi|15678567|ref|NP_275682.1|	hypothetical protein MTH539 [Methanothermobacter thermautotrophicus str. Delta H] >gi|2621614|gb|AAB85045.1| unknown [Methanothermobacter thermautotrophicus str. Delta H]	-	-	-	-	-	-	-
27	gi|2621717|gb|AAB85141.1|	unknown [Methanothermobacter thermautotrophicus str. Delta H] >gi|15678663|ref|NP_275778.1| hypothetical protein MTH635 [Methanothermobacter thermautotrophicus str. Delta H]	1.356	1.343	1.3495	gi|15678663|ref|NP_275778.1|	hypothetical protein MTH635 [Methanothermobacter thermautotrophicus str. Delta H] >gi|2621717|gb|AAB85141.1| unknown [Methanothermobacter thermautotrophicus str. Delta H]	-	-	-	-	-	-	-
28	gi|2622330|gb|AAB85709.1|	chorismate mutase [Methanothermobacter thermautotrophicus str. Delta H] >gi|15679231|ref|NP_276348.1| chorismate mutase [Methanothermobacter thermautotrophicus str. Delta H]	1.75	2.14	1.945	gi|15679231|ref|NP_276348.1|	chorismate mutase [Methanothermobacter thermautotrophicus str. Delta H] >gi|2622330|gb|AAB85709.1| chorismate mutase [Methanothermobacter thermautotrophicus str. Delta H]	sp|Q58054|PHEA_METJA	Prephenate dehydratase OS=Methanocaldococcus jannaschii (strain ATCC 43067 / DSM 2661 / JAL-1 / JCM 10045 / NBRC 100440) GN=pheA PE=1 SV=1	MTH1220	Prephenate dehydratase	E	Amino acid transport and metabolism ;	K04518|1|9e-127|454|mth:MTH1220|prephenate dehydratase [EC:4.2.1.51]
29	gi|3183223|sp|O26533.1|Y433_METTH	RecName: Full=UPF0201 protein MTH_433 >gi|2621498|gb|AAB84939.1| conserved protein [Methanothermobacter thermautotrophicus str. Delta H] >gi|15678461|ref|NP_275576.1| hypothetical protein MTH433 [Methanothermobacter thermautotrophicus str. Delta H]	1.248	1.054	1.151	gi|3183223|sp|O26533.1|Y433_METTH	RecName: Full=UPF0201 protein MTH_433 >gi|2621498|gb|AAB84939.1| conserved protein [Methanothermobacter thermautotrophicus str. Delta H]	sp|O26533|Y433_METTH	UPF0201 protein MTH_433 OS=Methanothermobacter thermautotrophicus (strain ATCC 29096 / DSM 1053 / JCM 10044 / NBRC 100330 / Delta H) GN=MTH_433 PE=3 SV=1	MTH433	Uncharacterized protein conserved in archaea	S	Function unknown ;	K09736|1|4e-69|261|mth:MTH433|hypothetical protein
30	gi|6686053|sp|O26800.3|VORB_METTH	RecName: Full=Ketoisovalerate oxidoreductase subunit VorB; Short=VOR; AltName: Full=2-oxoisovalerate ferredoxin reductase subunit beta; AltName: Full=2-oxoisovalerate oxidoreductase beta chain	1.46	1.319	1.3895	gi|15678731|ref|NP_275847.1|	2-ketoisovalerate ferredoxin reductase [Methanothermobacter thermautotrophicus str. Delta H] >gi|2621790|gb|AAB85209.1| 2-oxoisovalerate oxidoreductase, beta subunit [Methanothermobacter thermautotrophicus str. Delta H]	sp|O26800|VORB_METTH	Ketoisovalerate oxidoreductase subunit vorB OS=Methanothermobacter thermautotrophicus (strain ATCC 29096 / DSM 1053 / JCM 10044 / NBRC 100330 / Delta H) GN=vorB PE=3 SV=3	MTH704	Pyruvate:ferredoxin oxidoreductase and related 2-oxoacid:ferredoxin oxidoreductases, alpha subunit	C	Energy production and conversion ;	K00186|1|0.0|687|mth:MTH704|2-oxoisovalerate ferredoxin oxidoreductase, alpha subunit [EC:1.2.7.7]
31	gi|2621992|gb|AAB85395.1|	pyrroline-5-carboxylate reductase [Methanothermobacter thermautotrophicus str. Delta H] >gi|15678917|ref|NP_276034.1| pyrroline-5-carboxylate reductase [Methanothermobacter thermautotrophicus str. Delta H]	1.212	1.136	1.174	gi|15678917|ref|NP_276034.1|	pyrroline-5-carboxylate reductase [Methanothermobacter thermautotrophicus str. Delta H] >gi|2621992|gb|AAB85395.1| pyrroline-5-carboxylate reductase [Methanothermobacter thermautotrophicus str. Delta H]	sp|P0A9L9|P5CR_SHIFL	Pyrroline-5-carboxylate reductase OS=Shigella flexneri GN=proC PE=3 SV=1	MTH897	Pyrroline-5-carboxylate reductase	E	Amino acid transport and metabolism ;	K00286|1|5e-78|293|mmg:MTBMA_c12920|pyrroline-5-carboxylate reductase [EC:1.5.1.2]
32	gi|2622880|gb|AAB86218.1|	unknown [Methanothermobacter thermautotrophicus str. Delta H] >gi|15679740|ref|NP_276858.1| hypothetical protein MTH1748 [Methanothermobacter thermautotrophicus str. Delta H]	1.365	1.181	1.273	gi|15679740|ref|NP_276858.1|	hypothetical protein MTH1748 [Methanothermobacter thermautotrophicus str. Delta H] >gi|2622880|gb|AAB86218.1| unknown [Methanothermobacter thermautotrophicus str. Delta H]	-	-	-	-	-	-	-
33	gi|11387242|sp|O27263.1|Y1195_METTH	RecName: Full=Uncharacterized protein MTH_1195 >gi|2622303|gb|AAB85684.1| conserved protein [Methanothermobacter thermautotrophicus str. Delta H] >gi|15679206|ref|NP_276323.1| hypothetical protein MTH1195 [Methanothermobacter thermautotrophicus str.	1.066	1.299	1.1825	gi|11387242|sp|O27263.1|Y1195_METTH	RecName: Full=Uncharacterized protein MTH_1195 >gi|2622303|gb|AAB85684.1| conserved protein [Methanothermobacter thermautotrophicus str. Delta H]	sp|O27263|Y1195_METTH	Uncharacterized protein MTH_1195 OS=Methanothermobacter thermautotrophicus (strain ATCC 29096 / DSM 1053 / JCM 10044 / NBRC 100330 / Delta H) GN=MTH_1195 PE=4 SV=1	MTH1195	Uncharacterized protein conserved in archaea	S	Function unknown ;	-
34	gi|32699819|sp|O27246.1|Y1178_METTH	RecName: Full=UPF0251 protein MTH_1178 >gi|2622285|gb|AAB85667.1| conserved protein [Methanothermobacter thermautotrophicus str. Delta H] >gi|15679189|ref|NP_276306.1| hypothetical protein MTH1178 [Methanothermobacter thermautotrophicus str. Delta H	2.477	1.843	2.16	gi|32699819|sp|O27246.1|Y1178_METTH	RecName: Full=UPF0251 protein MTH_1178 >gi|2622285|gb|AAB85667.1| conserved protein [Methanothermobacter thermautotrophicus str. Delta H]	sp|O27246|Y1178_METTH	UPF0251 protein MTH_1178 OS=Methanothermobacter thermautotrophicus (strain ATCC 29096 / DSM 1053 / JCM 10044 / NBRC 100330 / Delta H) GN=MTH_1178 PE=3 SV=1	MTH1178	Predicted DNA-binding proteins	R	General function prediction only ;	K06933|1|1e-91|337|mth:MTH1178|
35	gi|2622472|gb|AAB85841.1|	conserved protein [Methanothermobacter thermautotrophicus str. Delta H] >gi|15679363|ref|NP_276480.1| hypothetical protein MTH1364 [Methanothermobacter thermautotrophicus str. Delta H]	2.086	2.044	2.065	gi|2622472|gb|AAB85841.1|	conserved protein [Methanothermobacter thermautotrophicus str. Delta H]	sp|Q57756|Y308_METJA	Uncharacterized protein MJ0308 OS=Methanocaldococcus jannaschii (strain ATCC 43067 / DSM 2661 / JAL-1 / JCM 10045 / NBRC 100440) GN=MJ0308 PE=4 SV=1	MTH1364	Uncharacterized protein conserved in archaea	S	Function unknown ;	-
36	gi|34582498|sp|O26345.1|Y243_METTH	RecName: Full=UPF0278 protein MTH_243 >gi|2621292|gb|AAB84749.1| conserved protein [Methanothermobacter thermautotrophicus str. Delta H] >gi|15678271|ref|NP_275386.1| hypothetical protein MTH243 [Methanothermobacter thermautotrophicus str. Delta H]	1.274	1.101	1.1875	gi|34582498|sp|O26345.1|Y243_METTH	RecName: Full=UPF0278 protein MTH_243 >gi|2621292|gb|AAB84749.1| conserved protein [Methanothermobacter thermautotrophicus str. Delta H]	sp|O26345|Y243_METTH	UPF0278 protein MTH_243 OS=Methanothermobacter thermautotrophicus (strain ATCC 29096 / DSM 1053 / JCM 10044 / NBRC 100330 / Delta H) GN=MTH_243 PE=3 SV=1	MTH243	Predicted DNA-binding protein containing PIN domain	R	General function prediction only ;	K09006|1|8e-126|451|mth:MTH243|hypothetical protein
37	gi|2622609|gb|AAB85968.1|	cation transporting P-type ATPase related protein [Methanothermobacter thermautotrophicus str. Delta H] >gi|15679490|ref|NP_276607.1| cation transporting P-type ATPase-like protein [Methanothermobacter thermautotrophicus str. Delta H]	1.351	1.289	1.32	gi|15679490|ref|NP_276607.1|	cation transporting P-type ATPase-like protein [Methanothermobacter thermautotrophicus str. Delta H] >gi|2622609|gb|AAB85968.1| cation transporting P-type ATPase related protein [Methanothermobacter thermautotrophicus str. Delta H]	sp|Q2YWA3|COPA_STAAB	Copper-exporting P-type ATPase A OS=Staphylococcus aureus (strain bovine RF122 / ET3-1) GN=copA PE=3 SV=1	MTH1493	Soluble P-type ATPase	R	General function prediction only ;	K01552|1|7e-150|531|mth:MTH1493|[EC:3.6.3.-]!K01541|2|2e-42|175|mma:MM_0910|H+/K+-exchanging ATPase [EC:3.6.3.10]!K01533|3|3e-36|154|mja:MJ_0968|Cu2+-exporting ATPase [EC:3.6.3.4]!K01509|5|2e-33|145|mmq:MmarC5_1767|adenosinetriphosphatase [EC:3.6.1.3]
38	gi|2623052|gb|AAB86378.1|	possible protein methyltransferase [Methanothermobacter thermautotrophicus str. Delta H] >gi|15679900|ref|NP_277018.1| protein methyltransferase [Methanothermobacter thermautotrophicus str. Delta H]	1.398	1.119	1.2585	gi|15679900|ref|NP_277018.1|	protein methyltransferase [Methanothermobacter thermautotrophicus str. Delta H] >gi|2623052|gb|AAB86378.1| possible protein methyltransferase [Methanothermobacter thermautotrophicus str. Delta H]	sp|Q57732|Y284_METJA	Uncharacterized protein MJ0284 OS=Methanocaldococcus jannaschii (strain ATCC 43067 / DSM 2661 / JAL-1 / JCM 10045 / NBRC 100440) GN=MJ0284 PE=4 SV=1	MTH1918	Predicted RNA methylase	J	Translation, ribosomal structure and biogenesis ;	K07579|1|1e-107|390|mth:MTH1918|putative methylase
39	gi|2622282|gb|AAB85664.1|	conserved protein [Methanothermobacter thermautotrophicus str. Delta H] >gi|15679186|ref|NP_276303.1| hypothetical protein MTH1175 [Methanothermobacter thermautotrophicus str. Delta H]	1.21	1.415	1.3125	gi|2622282|gb|AAB85664.1|	conserved protein [Methanothermobacter thermautotrophicus str. Delta H]	sp|Q58000|Y580_METJA	Uncharacterized protein MJ0580 OS=Methanocaldococcus jannaschii (strain ATCC 43067 / DSM 2661 / JAL-1 / JCM 10045 / NBRC 100440) GN=MJ0580 PE=4 SV=1	MTH1175	Uncharacterized conserved protein	S	Function unknown ;	-
40	gi|2621701|gb|AAB85126.1|	Mg2+ transporter [Methanothermobacter thermautotrophicus str. Delta H] >gi|15678648|ref|NP_275763.1| Mg2+ transporter [Methanothermobacter thermautotrophicus str. Delta H]	1.152	1.864	1.508	gi|15678648|ref|NP_275763.1|	Mg2+ transporter [Methanothermobacter thermautotrophicus str. Delta H] >gi|2621701|gb|AAB85126.1| Mg2+ transporter [Methanothermobacter thermautotrophicus str. Delta H]	sp|Q830V1|MGTE_ENTFA	Magnesium transporter mgtE OS=Enterococcus faecalis (strain ATCC 700802 / V583) GN=mgtE PE=1 SV=1	MTH620	Mg/Co/Ni transporter MgtE (contains CBS domain)	P	Inorganic ion transport and metabolism ;	K06213|1|6e-167|588|mth:MTH620|magnesium transporter
41	gi|2621844|gb|AAB85258.1|	heavy-metal transporting CPx-type ATPase [Methanothermobacter thermautotrophicus str. Delta H] >gi|15678780|ref|NP_275897.1| heavy-metal transporting CPx-type ATPase [Methanothermobacter thermautotrophicus str. Delta H]	1.275	1.465	1.37	gi|15678780|ref|NP_275897.1|	heavy-metal transporting CPx-type ATPase [Methanothermobacter thermautotrophicus str. Delta H] >gi|2621844|gb|AAB85258.1| heavy-metal transporting CPx-type ATPase [Methanothermobacter thermautotrophicus str. Delta H]	sp|O30085|COPB_ARCFU	Probable copper-exporting P-type ATPase B OS=Archaeoglobus fulgidus (strain ATCC 49558 / VC-16 / DSM 4304 / JCM 9628 / NBRC 100126) GN=copB PE=1 SV=1	MTH755	Cation transport ATPase	P	Inorganic ion transport and metabolism ;	K01533|1|0.0|1095|mmg:MTBMA_c11490|Cu2+-exporting ATPase [EC:3.6.3.4]
42	gi|2623041|gb|AAB86367.1|	conserved protein [Methanothermobacter thermautotrophicus str. Delta H] >gi|15679889|ref|NP_277007.1| hypothetical protein MTH1907 [Methanothermobacter thermautotrophicus str. Delta H]	1.131	1.265	1.198	gi|2623041|gb|AAB86367.1|	conserved protein [Methanothermobacter thermautotrophicus str. Delta H]	sp|Q59020|Y1625_METJA	Uncharacterized protein MJ1625 OS=Methanocaldococcus jannaschii (strain ATCC 43067 / DSM 2661 / JAL-1 / JCM 10045 / NBRC 100440) GN=MJ1625 PE=4 SV=1	MTH1907	Predicted RNA-binding protein homologous to eukaryotic snRNP	K	Transcription ;	-
43	gi|18201990|sp|O26674.1|Y574_METTH	RecName: Full=Uncharacterized protein MTH_574 >gi|2621651|gb|AAB85080.1| conserved protein [Methanothermobacter thermautotrophicus str. Delta H] >gi|15678602|ref|NP_275717.1| hypothetical protein MTH574 [Methanothermobacter thermautotrophicus str. D	1.318	1.305	1.3115	gi|18201990|sp|O26674.1|Y574_METTH	RecName: Full=Uncharacterized protein MTH_574 >gi|2621651|gb|AAB85080.1| conserved protein [Methanothermobacter thermautotrophicus str. Delta H]	sp|O26674|Y574_METTH	Uncharacterized protein MTH_574 OS=Methanothermobacter thermautotrophicus (strain ATCC 29096 / DSM 1053 / JCM 10044 / NBRC 100330 / Delta H) GN=MTH_574 PE=3 SV=1	MTH574	Conserved protein/domain typically associated with flavoprotein oxygenases, DIM6/NTAB family	R	General function prediction only ;	K00492|1|6e-15|83.2|bcz:pE33L466_0364|[EC:1.14.13.-]
44	gi|46396071|sp|O27143.1|PGP_METTH	RecName: Full=Phosphoglycolate phosphatase; Short=PGP; Short=PGPase >gi|2622169|gb|AAB85560.1| conserved protein [Methanothermobacter thermautotrophicus str. Delta H] >gi|15679082|ref|NP_276199.1| phosphoglycolate phosphatase [Methanothermobacter th	1.025	1.237	1.131	gi|15679082|ref|NP_276199.1|	phosphoglycolate phosphatase [Methanothermobacter thermautotrophicus str. Delta H] >gi|46396071|sp|O27143.1|PGP_METTH RecName: Full=Phosphoglycolate phosphatase; Short=PGP; Short=PGPase >gi|2622169|gb|AAB85560.1| conserved protein [Methanothermobacter thermautotrophicus str. Delta H]	sp|O27143|PGP_METTH	Phosphoglycolate phosphatase OS=Methanothermobacter thermautotrophicus (strain ATCC 29096 / DSM 1053 / JCM 10044 / NBRC 100330 / Delta H) GN=MTH_1071 PE=3 SV=1	MTH1071	Predicted hydrolases of the HAD superfamily	R	General function prediction only ;	K07024|1|5e-123|442|mth:MTH1071|
45	gi|2622570|gb|AAB85931.1|	chromosome partitioning protein Soj [Methanothermobacter thermautotrophicus str. Delta H] >gi|15679453|ref|NP_276570.1| chromosome partitioning protein Soj [Methanothermobacter thermautotrophicus str. Delta H]	1.037	1.276	1.1565	gi|15679453|ref|NP_276570.1|	chromosome partitioning protein Soj [Methanothermobacter thermautotrophicus str. Delta H] >gi|2622570|gb|AAB85931.1| chromosome partitioning protein Soj [Methanothermobacter thermautotrophicus str. Delta H]	sp|Q9K5N0|SOJ_BACHD	Sporulation initiation inhibitor protein soj OS=Bacillus halodurans (strain ATCC BAA-125 / DSM 18197 / FERM 7344 / JCM 9153 / C-125) GN=soj PE=3 SV=1	MTH1456	ATPases involved in chromosome partitioning	D	Cell cycle control, cell division, chromosome partitioning ;	K03496|1|2e-123|443|mth:MTH1456|chromosome partitioning protein
46	gi|12230562|sp|O26134.1|SECY_METTH	RecName: Full=Protein translocase subunit SecY; AltName: Full=Protein transport protein SEC61 subunit alpha homolog >gi|2621063|gb|AAB84535.1| preprotein translocase SecY [Methanothermobacter thermautotrophicus str. Delta H] >gi|15678057|ref|NP_2751	1.318	1.291	1.3045	gi|15678057|ref|NP_275171.1|	preprotein translocase subunit SecY [Methanothermobacter thermautotrophicus str. Delta H] >gi|12230562|sp|O26134.1|SECY_METTH RecName: Full=Protein translocase subunit SecY; AltName: Full=Protein transport protein SEC61 subunit alpha homolog >gi|2621063|gb|AAB84535.1| preprotein translocase SecY [Methanothermobacter thermautotrophicus str. Delta H]	sp|O26134|SECY_METTH	Protein translocase subunit SecY OS=Methanothermobacter thermautotrophicus (strain ATCC 29096 / DSM 1053 / JCM 10044 / NBRC 100330 / Delta H) GN=secY PE=3 SV=1	MTH26	Preprotein translocase subunit SecY	U	Intracellular trafficking, secretion, and vesicular transport ;	K03076|1|0.0|758|mth:MTH26|preprotein translocase subunit SecY
47	gi|2621815|gb|AAB85231.1|	unknown [Methanothermobacter thermautotrophicus str. Delta H] >gi|15678753|ref|NP_275869.1| hypothetical protein MTH726 [Methanothermobacter thermautotrophicus str. Delta H]	1.263	1.37	1.3165	gi|15678753|ref|NP_275869.1|	hypothetical protein MTH726 [Methanothermobacter thermautotrophicus str. Delta H] >gi|2621815|gb|AAB85231.1| unknown [Methanothermobacter thermautotrophicus str. Delta H]	-	-	-	-	-	-	-
48	gi|2622408|gb|AAB85781.1|	unknown [Methanothermobacter thermautotrophicus str. Delta H] >gi|15679303|ref|NP_276420.1| hypothetical protein MTH1301 [Methanothermobacter thermautotrophicus str. Delta H]	2.729	1.222	1.9755	gi|15679303|ref|NP_276420.1|	hypothetical protein MTH1301 [Methanothermobacter thermautotrophicus str. Delta H] >gi|2622408|gb|AAB85781.1| unknown [Methanothermobacter thermautotrophicus str. Delta H]	-	-	-	-	-	-	-
49	gi|2622601|gb|AAB85960.1|	serine/threonine protein kinase related protein [Methanothermobacter thermautotrophicus str. Delta H] >gi|15679482|ref|NP_276599.1| serine/threonine protein kinase-like protein [Methanothermobacter thermautotrophicus str. Delta H]	1.747	1.739	1.743	gi|15679482|ref|NP_276599.1|	serine/threonine protein kinase-like protein [Methanothermobacter thermautotrophicus str. Delta H] >gi|2622601|gb|AAB85960.1| serine/threonine protein kinase related protein [Methanothermobacter thermautotrophicus str. Delta H]	sp|P42111|YXAL_BACSU	Uncharacterized protein yxaL OS=Bacillus subtilis (strain 168) GN=yxaL PE=1 SV=3	MTH1485	FOG: WD40-like repeat	S	Function unknown ;	K08884|1|5e-40|167|sti:Sthe_1246|serine/threonine protein kinase, bacterial [EC:2.7.11.1]!K02230|5|5e-27|124|mtp:Mthe_0878|cobaltochelatase CobN [EC:6.6.1.2]
50	gi|3183225|sp|O26820.1|TMG10_METTH	RecName: Full=tRNA (guanine(10)-N2)-dimethyltransferase; AltName: Full=tRNA:G10 dimethyltransferase >gi|2621813|gb|AAB85229.1| methyltransferase related protein [Methanothermobacter thermautotrophicus str. Delta H] >gi|15678751|ref|NP_275867.1| meth	1.188	1.461	1.3245	gi|15678751|ref|NP_275867.1|	methyltransferase-like protein [Methanothermobacter thermautotrophicus str. Delta H] >gi|3183225|sp|O26820.1|TMG10_METTH RecName: Full=tRNA (guanine(10)-N2)-dimethyltransferase; AltName: Full=tRNA:G10 dimethyltransferase >gi|2621813|gb|AAB85229.1| methyltransferase related protein [Methanothermobacter thermautotrophicus str. Delta H]	sp|O26820|TMG10_METTH	tRNA (guanine(10)-N2)-dimethyltransferase OS=Methanothermobacter thermautotrophicus (strain ATCC 29096 / DSM 1053 / JCM 10044 / NBRC 100330 / Delta H) GN=MTH_724 PE=3 SV=1	MTH724	Predicted DNA modification methylase	L	Replication, recombination and repair ;	K07446|1|0.0|660|mth:MTH724|tRNA (guanine10-N2)-dimethyltransferase [EC:2.1.1.213]
51	gi|2621513|gb|AAB84952.1|	sensory transduction regulatory protein [Methanothermobacter thermautotrophicus str. Delta H] >gi|15678474|ref|NP_275589.1| sensory transduction regulatory protein [Methanothermobacter thermautotrophicus str. Delta H]	1.353	1.308	1.3305	gi|15678474|ref|NP_275589.1|	sensory transduction regulatory protein [Methanothermobacter thermautotrophicus str. Delta H] >gi|2621513|gb|AAB84952.1| sensory transduction regulatory protein [Methanothermobacter thermautotrophicus str. Delta H]	sp|P37478|YYCF_BACSU	Transcriptional regulatory protein YycF OS=Bacillus subtilis (strain 168) GN=yycF PE=1 SV=1	MTH446_2	FOG: PAS/PAC domain	T	Signal transduction mechanisms ;	K02486|1|0.0|1078|mth:MTH446|two-component system, unclassified family, sensor kinase [EC:2.7.13.3]!K00936|2|2e-45|186|rci:RCIX1713|[EC:2.7.3.-]
52	gi|74507521|sp|O26153.1|IPK_METTH	RecName: Full=Isopentenyl phosphate kinase; Short=IPK >gi|2621082|gb|AAB84554.1| conserved protein [Methanothermobacter thermautotrophicus str. Delta H] >gi|15678076|ref|NP_275190.1| hypothetical protein MTH47 [Methanothermobacter thermautotrophicus	1.348	1.269	1.3085	gi|2621082|gb|AAB84554.1|	conserved protein [Methanothermobacter thermautotrophicus str. Delta H]	sp|Q60352|Y044_METJA	Uncharacterized protein MJ0044 OS=Methanocaldococcus jannaschii (strain ATCC 43067 / DSM 2661 / JAL-1 / JCM 10045 / NBRC 100440) GN=MJ0044 PE=1 SV=1	MTH47	Predicted archaeal kinase	R	General function prediction only ;	K06981|1|2e-150|533|mth:MTH47|
53	gi|2622164|gb|AAB85555.1|	unknown [Methanothermobacter thermautotrophicus str. Delta H] >gi|15679077|ref|NP_276194.1| hypothetical protein MTH1066 [Methanothermobacter thermautotrophicus str. Delta H]	1.144	1.214	1.179	gi|15679077|ref|NP_276194.1|	hypothetical protein MTH1066 [Methanothermobacter thermautotrophicus str. Delta H] >gi|2622164|gb|AAB85555.1| unknown [Methanothermobacter thermautotrophicus str. Delta H]	-	-	MTH1066	Transcriptional regulator, effector-binding domain/component	KT	Transcription ; Signal transduction mechanisms ;	-
54	gi|2622889|gb|AAB86226.1|	trehalose-6-phosphate phophatase related protein [Methanothermobacter thermautotrophicus str. Delta H] >gi|15679748|ref|NP_276866.1| trehalose-6-phosphate phophatase-like protein [Methanothermobacter thermautotrophicus str. Delta H]	1.388	1.354	1.371	gi|15679748|ref|NP_276866.1|	trehalose-6-phosphate phophatase-like protein [Methanothermobacter thermautotrophicus str. Delta H] >gi|2622889|gb|AAB86226.1| trehalose-6-phosphate phophatase related protein [Methanothermobacter thermautotrophicus str. Delta H]	sp|Q10850|Y2006_MYCTU	Uncharacterized glycosyl hydrolase Rv2006/MT2062 OS=Mycobacterium tuberculosis GN=Rv2006 PE=1 SV=1	MTH1760	Trehalose-6-phosphatase	G	Carbohydrate transport and metabolism ;	K01087|1|1e-150|534|mth:MTH1760|trehalose 6-phosphate phosphatase [EC:3.1.3.12]
55	gi|3913636|sp|O26350.1|FNO_METTH	RecName: Full=F420-dependent NADP reductase; AltName: Full=F420H2:NADP oxidoreductase >gi|2621297|gb|AAB84754.1| conserved protein [Methanothermobacter thermautotrophicus str. Delta H] >gi|15678276|ref|NP_275391.1| hypothetical protein MTH248 [Metha	1.2	1.097	1.1485	gi|3913636|sp|O26350.1|FNO_METTH	RecName: Full=F420-dependent NADP reductase; AltName: Full=F420H2:NADP oxidoreductase >gi|2621297|gb|AAB84754.1| conserved protein [Methanothermobacter thermautotrophicus str. Delta H]	sp|O26350|FNO_METTH	F420-dependent NADP reductase OS=Methanothermobacter thermautotrophicus (strain ATCC 29096 / DSM 1053 / JCM 10044 / NBRC 100330 / Delta H) GN=fno PE=3 SV=1	MTH248	Predicted dinucleotide-binding enzymes	R	General function prediction only ;	K06988|1|3e-84|313|mmg:MTBMA_c06980|
56	gi|2621654|gb|AAB85082.1|	conserved protein [Methanothermobacter thermautotrophicus str. Delta H] >gi|15678604|ref|NP_275719.1| hypothetical protein MTH576 [Methanothermobacter thermautotrophicus str. Delta H]	1.124	1.286	1.205	gi|2621654|gb|AAB85082.1|	conserved protein [Methanothermobacter thermautotrophicus str. Delta H]	sp|Q58691|Y1295_METJA	Uncharacterized protein MJ1295 OS=Methanocaldococcus jannaschii (strain ATCC 43067 / DSM 2661 / JAL-1 / JCM 10045 / NBRC 100440) GN=MJ1295 PE=4 SV=1	MTH576	Histidinol phosphatase and related hydrolases of the PHP family	ER(R)	Amino acid transport and metabolism ; General function prediction only ;	K04477|1|4e-54|212|mst:Msp_1186|putative hydrolase
57	gi|2621801|gb|AAB85219.1|	magnesium chelatase subunit [Methanothermobacter thermautotrophicus str. Delta H] >gi|15678741|ref|NP_275857.1| magnesium chelatase subunit [Methanothermobacter thermautotrophicus str. Delta H]	1.324	1.297	1.3105	gi|15678741|ref|NP_275857.1|	magnesium chelatase subunit [Methanothermobacter thermautotrophicus str. Delta H] >gi|2621801|gb|AAB85219.1| magnesium chelatase subunit [Methanothermobacter thermautotrophicus str. Delta H]	sp|P26162|BCHH_RHOCB	Magnesium-chelatase subunit H OS=Rhodobacter capsulatus (strain ATCC BAA-309 / NBRC 16581 / SB1003) GN=bchH PE=3 SV=2	MTH351	Cobalamin biosynthesis protein CobN and related Mg-chelatases	H	Coenzyme transport and metabolism ;	K02230|1|0.0|3614|mth:MTH714|cobaltochelatase CobN [EC:6.6.1.2]
58	gi|2621452|gb|AAB84896.1|	conserved protein [Methanothermobacter thermautotrophicus str. Delta H] >gi|15678418|ref|NP_275533.1| hypothetical protein MTH390 [Methanothermobacter thermautotrophicus str. Delta H]	1.886	1.046	1.466	gi|2621452|gb|AAB84896.1|	conserved protein [Methanothermobacter thermautotrophicus str. Delta H]	sp|Q57943|Y523_METJA	Uncharacterized protein MJ0523 OS=Methanocaldococcus jannaschii (strain ATCC 43067 / DSM 2661 / JAL-1 / JCM 10045 / NBRC 100440) GN=MJ0523 PE=4 SV=1	MTH390	Predicted membrane protein	S	Function unknown ;	K14098|1|3e-127|456|mth:MTH390|energy-converting hydrogenase A subunit G
59	gi|38372531|sp|O26340.1|Y238_METTH	RecName: Full=Uncharacterized protein MTH_238 >gi|2621286|gb|AAB84744.1| tungsten formylmethanofuran dehydrogenase, subunit C homolog [Methanothermobacter thermautotrophicus str. Delta H] >gi|15678266|ref|NP_275381.1| tungsten formylmethanofuran deh	1.379	1.21	1.2945	gi|15678266|ref|NP_275381.1|	tungsten formylmethanofuran dehydrogenase subunit C-like protein [Methanothermobacter thermautotrophicus str. Delta H] >gi|38372531|sp|O26340.1|Y238_METTH RecName: Full=Uncharacterized protein MTH_238 >gi|2621286|gb|AAB84744.1| tungsten formylmethanofuran dehydrogenase, subunit C homolog [Methanothermobacter thermautotrophicus str. Delta H]	sp|O26340|Y238_METTH	Uncharacterized protein MTH_238 OS=Methanothermobacter thermautotrophicus (strain ATCC 29096 / DSM 1053 / JCM 10044 / NBRC 100330 / Delta H) GN=MTH_238 PE=4 SV=1	MTH238	Formylmethanofuran dehydrogenase subunit C	C	Energy production and conversion ;	K00202|1|3e-155|550|mth:MTH238|formylmethanofuran dehydrogenase subunit C [EC:1.2.99.5]
60	gi|2621679|gb|AAB85105.1|	unknown [Methanothermobacter thermautotrophicus str. Delta H] >gi|15678627|ref|NP_275742.1| hypothetical protein MTH599 [Methanothermobacter thermautotrophicus str. Delta H]	1.283	1.151	1.217	gi|15678627|ref|NP_275742.1|	hypothetical protein MTH599 [Methanothermobacter thermautotrophicus str. Delta H] >gi|2621679|gb|AAB85105.1| unknown [Methanothermobacter thermautotrophicus str. Delta H]	-	-	-	-	-	-	-
61	gi|2621685|gb|AAB85111.1|	ABC transporter [Methanothermobacter thermautotrophicus str. Delta H] >gi|15678633|ref|NP_275748.1| ABC transporter [Methanothermobacter thermautotrophicus str. Delta H]	1.295	1.044	1.1695	gi|15678633|ref|NP_275748.1|	ABC transporter [Methanothermobacter thermautotrophicus str. Delta H] >gi|2621685|gb|AAB85111.1| ABC transporter [Methanothermobacter thermautotrophicus str. Delta H]	sp|Q9WXX8|Y124_THEMA	Probable metal transport system ATP-binding protein TM_0124 OS=Thermotoga maritima (strain ATCC 43589 / MSB8 / DSM 3109 / JCM 10099) GN=TM_0124 PE=3 SV=1	MTH605	ABC-type Mn/Zn transport systems, ATPase component	P	Inorganic ion transport and metabolism ;	K09817|1|2e-142|506|mth:MTH605|zinc transport system ATP-binding protein [EC:3.6.3.-]
62	gi|2622982|gb|AAB86313.1|	deoxycytidine triphosphate deaminase [Methanothermobacter thermautotrophicus str. Delta H] >gi|15679835|ref|NP_276953.1| deoxycytidine triphosphate deaminase [Methanothermobacter thermautotrophicus str. Delta H]	1.041	1.239	1.14	gi|15679835|ref|NP_276953.1|	deoxycytidine triphosphate deaminase [Methanothermobacter thermautotrophicus str. Delta H] >gi|2622982|gb|AAB86313.1| deoxycytidine triphosphate deaminase [Methanothermobacter thermautotrophicus str. Delta H]	sp|O27875|DCD_METTH	Probable deoxycytidine triphosphate deaminase OS=Methanothermobacter thermautotrophicus (strain ATCC 29096 / DSM 1053 / JCM 10044 / NBRC 100330 / Delta H) GN=dcd PE=3 SV=2	MTH1847	Deoxycytidine deaminase	F	Nucleotide transport and metabolism ;	K01494|1|8e-113|407|mth:MTH1847|dCTP deaminase [EC:3.5.4.13]
63	gi|2621296|gb|AAB84753.1|	conserved protein [Methanothermobacter thermautotrophicus str. Delta H] >gi|15678275|ref|NP_275390.1| hypothetical protein MTH247 [Methanothermobacter thermautotrophicus str. Delta H]	1.316	1.239	1.2775	gi|2621296|gb|AAB84753.1|	conserved protein [Methanothermobacter thermautotrophicus str. Delta H]	sp|Q58707|Y1311_METJA	Uncharacterized protein MJ1311 OS=Methanocaldococcus jannaschii (strain ATCC 43067 / DSM 2661 / JAL-1 / JCM 10045 / NBRC 100440) GN=MJ1311 PE=4 SV=1	MTH247	Sugar phosphate isomerases/epimerases	G	Carbohydrate transport and metabolism ;	-
64	gi|2621480|gb|AAB84922.1|	conserved protein [Methanothermobacter thermautotrophicus str. Delta H] >gi|15678444|ref|NP_275559.1| hypothetical protein MTH416 [Methanothermobacter thermautotrophicus str. Delta H]	1.001	1.203	1.102	gi|2621480|gb|AAB84922.1|	conserved protein [Methanothermobacter thermautotrophicus str. Delta H]	sp|Q58996|Y1601_METJA	Uncharacterized protein MJ1601 OS=Methanocaldococcus jannaschii (strain ATCC 43067 / DSM 2661 / JAL-1 / JCM 10045 / NBRC 100440) GN=MJ1601 PE=4 SV=1	MTH416	ACT-domain-containing protein, predicted allosteric regulator of homoserine dehydrogenase	E	Amino acid transport and metabolism ;	-
65	gi|2621416|gb|AAB84863.1|	conserved protein [Methanothermobacter thermautotrophicus str. Delta H] >gi|15678385|ref|NP_275500.1| hypothetical protein MTH357 [Methanothermobacter thermautotrophicus str. Delta H]	1.813	1.881	1.847	gi|2621416|gb|AAB84863.1|	conserved protein [Methanothermobacter thermautotrophicus str. Delta H]	-	-	MTH357_3	Transglutaminase-like enzymes, putative cysteine proteases	E	Amino acid transport and metabolism ;	-
66	gi|2621395|gb|AAB84845.1|	unknown [Methanothermobacter thermautotrophicus str. Delta H] >gi|15678367|ref|NP_275482.1| hypothetical protein MTH339 [Methanothermobacter thermautotrophicus str. Delta H]	1.293	1.292	1.2925	gi|15678367|ref|NP_275482.1|	hypothetical protein MTH339 [Methanothermobacter thermautotrophicus str. Delta H] >gi|2621395|gb|AAB84845.1| unknown [Methanothermobacter thermautotrophicus str. Delta H]	-	-	MTH339	Predicted membrane protein	S	Function unknown ;	-
67	gi|2622205|gb|AAB85593.1|	unknown [Methanothermobacter thermautotrophicus str. Delta H] >gi|15679115|ref|NP_276232.1| hypothetical protein MTH1104 [Methanothermobacter thermautotrophicus str. Delta H]	1.32	1.628	1.474	gi|15679115|ref|NP_276232.1|	hypothetical protein MTH1104 [Methanothermobacter thermautotrophicus str. Delta H] >gi|2622205|gb|AAB85593.1| unknown [Methanothermobacter thermautotrophicus str. Delta H]	-	-	-	-	-	-	-
68	gi|2621847|gb|AAB85261.1|	S-D-lactoylglutathione methylglyoxal lyase [Methanothermobacter thermautotrophicus str. Delta H] >gi|15678783|ref|NP_275900.1| S-D-lactoylglutathione methylglyoxal lyase [Methanothermobacter thermautotrophicus str. Delta H]	1.859	1.48	1.6695	gi|15678783|ref|NP_275900.1|	S-D-lactoylglutathione methylglyoxal lyase [Methanothermobacter thermautotrophicus str. Delta H] >gi|2621847|gb|AAB85261.1| S-D-lactoylglutathione methylglyoxal lyase [Methanothermobacter thermautotrophicus str. Delta H]	sp|Q55595|LGUL_SYNY3	Probable lactoylglutathione lyase OS=Synechocystis sp. (strain PCC 6803 / Kazusa) GN=gloA PE=3 SV=1	MTH758	Lactoylglutathione lyase and related lyases	E	Amino acid transport and metabolism ;	K01759|1|9e-61|234|mth:MTH758|lactoylglutathione lyase [EC:4.4.1.5]
69	gi|2623030|gb|AAB86357.1|	conserved protein [Methanothermobacter thermautotrophicus str. Delta H] >gi|15679879|ref|NP_276997.1| NTPase [Methanothermobacter thermautotrophicus str. Delta H]	1.064	1.439	1.2515	gi|31563235|sp|O27919.2|NCPP_METTH	RecName: Full=Probable non-canonical purine NTP phosphatase	sp|O27919|NCPP_METTH	Probable non-canonical purine NTP phosphatase OS=Methanothermobacter thermautotrophicus (strain ATCC 29096 / DSM 1053 / JCM 10044 / NBRC 100330 / Delta H) GN=MTH_1897 PE=3 SV=2	MTH1897	Uncharacterized conserved protein	S	Function unknown ;	K02201|1|7e-15|82.4|pto:PTO0508|pantetheine-phosphate adenylyltransferase [EC:2.7.7.3]
70	gi|2621243|gb|AAB84704.1|	unknown [Methanothermobacter thermautotrophicus str. Delta H] >gi|15678226|ref|NP_275341.1| hypothetical protein MTH198 [Methanothermobacter thermautotrophicus str. Delta H]	1.598	1.634	1.616	gi|15678226|ref|NP_275341.1|	hypothetical protein MTH198 [Methanothermobacter thermautotrophicus str. Delta H] >gi|2621243|gb|AAB84704.1| unknown [Methanothermobacter thermautotrophicus str. Delta H]	-	-	MTH198	Uncharacterized conserved protein	S	Function unknown ;	K05710|1|1e-06|55.5|tro:trd_A0838|dioxygenase ferredoxin subunit
71	gi|2621644|gb|AAB85073.1|	unknown [Methanothermobacter thermautotrophicus str. Delta H] >gi|15678595|ref|NP_275710.1| hypothetical protein MTH567 [Methanothermobacter thermautotrophicus str. Delta H]	1.382	1.353	1.3675	gi|15678595|ref|NP_275710.1|	hypothetical protein MTH567 [Methanothermobacter thermautotrophicus str. Delta H] >gi|2621644|gb|AAB85073.1| unknown [Methanothermobacter thermautotrophicus str. Delta H]	-	-	MTH567	Signal peptidase I	U	Intracellular trafficking, secretion, and vesicular transport ;	-
72	gi|3183233|sp|O27200.1|Y1128_METTH	RecName: Full=Uncharacterized protein MTH_1128 >gi|2622232|gb|AAB85617.1| conserved protein [Methanothermobacter thermautotrophicus str. Delta H] >gi|15679139|ref|NP_276256.1| hypothetical protein MTH1128 [Methanothermobacter thermautotrophicus str.	1.115	1.401	1.258	gi|3183233|sp|O27200.1|Y1128_METTH	RecName: Full=Uncharacterized protein MTH_1128 >gi|2622232|gb|AAB85617.1| conserved protein [Methanothermobacter thermautotrophicus str. Delta H]	sp|O27200|Y1128_METTH	Uncharacterized protein MTH_1128 OS=Methanothermobacter thermautotrophicus (strain ATCC 29096 / DSM 1053 / JCM 10044 / NBRC 100330 / Delta H) GN=MTH_1128 PE=4 SV=1	MTH1128	Predicted RNA-binding protein	R	General function prediction only ;	K06964|1|2e-29|130|mth:MTH1128|
73	gi|2621281|gb|AAB84739.1|	conserved protein [Methanothermobacter thermautotrophicus str. Delta H] >gi|15678261|ref|NP_275376.1| hypothetical protein MTH233 [Methanothermobacter thermautotrophicus str. Delta H]	1.401	1.733	1.567	gi|2621281|gb|AAB84739.1|	conserved protein [Methanothermobacter thermautotrophicus str. Delta H]	sp|Q58977|Y1582_METJA	Uncharacterized deoxyribonuclease MJ1582 OS=Methanocaldococcus jannaschii (strain ATCC 43067 / DSM 2661 / JAL-1 / JCM 10045 / NBRC 100440) GN=MJ1582 PE=3 SV=1	MTH233	Mg-dependent DNase	L	Replication, recombination and repair ;	K03424|1|2e-145|516|mth:MTH233|TatD DNase family protein [EC:3.1.21.-]
74	gi|2621694|gb|AAB85120.1|	transcriptional regulator [Methanothermobacter thermautotrophicus str. Delta H] >gi|15678642|ref|NP_275757.1| transcriptional regulator [Methanothermobacter thermautotrophicus str. Delta H]	1.034	1.229	1.1315	gi|15678642|ref|NP_275757.1|	transcriptional regulator [Methanothermobacter thermautotrophicus str. Delta H] >gi|2621694|gb|AAB85120.1| transcriptional regulator [Methanothermobacter thermautotrophicus str. Delta H]	sp|P56904|THID_RHIME	Hydroxymethylpyrimidine/phosphomethylpyrimidine kinase OS=Rhizobium meliloti (strain 1021) GN=thiD PE=3 SV=2	MTH614	Hydroxymethylpyrimidine/phosphomethylpyrimidine kinase	H	Coenzyme transport and metabolism ;	K00941|1|1e-141|504|mth:MTH614|hydroxymethylpyrimidine/phosphomethylpyrimidine kinase [EC:2.7.1.49 2.7.4.7]
75	gi|2621993|gb|AAB85396.1|	conserved protein [Methanothermobacter thermautotrophicus str. Delta H] >gi|15678918|ref|NP_276035.1| hypothetical protein MTH898 [Methanothermobacter thermautotrophicus str. Delta H]	1.507	1.353	1.43	gi|2621993|gb|AAB85396.1|	conserved protein [Methanothermobacter thermautotrophicus str. Delta H]	sp|Q57951|Y531_METJA	Universal stress protein MJ0531 OS=Methanocaldococcus jannaschii (strain ATCC 43067 / DSM 2661 / JAL-1 / JCM 10045 / NBRC 100440) GN=MJ0531 PE=3 SV=1	MTH898	Universal stress protein UspA and related nucleotide-binding proteins	T	Signal transduction mechanisms ;	K06149|1|7e-13|74.7|mec:Q7C_1654|universal stress protein A
76	gi|2622691|gb|AAB86042.1|	unknown [Methanothermobacter thermautotrophicus str. Delta H] >gi|15679564|ref|NP_276681.1| hypothetical protein MTH1568 [Methanothermobacter thermautotrophicus str. Delta H]	1.224	1.279	1.2515	gi|15679564|ref|NP_276681.1|	hypothetical protein MTH1568 [Methanothermobacter thermautotrophicus str. Delta H] >gi|2622691|gb|AAB86042.1| unknown [Methanothermobacter thermautotrophicus str. Delta H]	-	-	MTH1568	Uncharacterized protein conserved in archaea	S	Function unknown ;	-
77	gi|2621951|gb|AAB85357.1|	heat shock protein, class I [Methanothermobacter thermautotrophicus str. Delta H] >gi|15678879|ref|NP_275996.1| heat shock protein, class I [Methanothermobacter thermautotrophicus str. Delta H]	1.646	1.371	1.5085	gi|15678879|ref|NP_275996.1|	heat shock protein, class I [Methanothermobacter thermautotrophicus str. Delta H] >gi|2621951|gb|AAB85357.1| heat shock protein, class I [Methanothermobacter thermautotrophicus str. Delta H]	sp|Q41560|HS16B_WHEAT	16.9 kDa class I heat shock protein 2 OS=Triticum aestivum GN=hsp16.9B PE=1 SV=1	MTH859	Molecular chaperone (small heat shock protein)	O	Posttranslational modification, protein turnover, chaperones ;	K13993|1|3e-74|278|mth:MTH859|HSP20 family protein
78	gi|2621978|gb|AAB85382.1|	teichoic acid biosynthesis related protein [Methanothermobacter thermautotrophicus str. Delta H] >gi|15678904|ref|NP_276021.1| teichoic acid biosynthesis-like protein [Methanothermobacter thermautotrophicus str. Delta H]	1.376	1.263	1.3195	gi|15678904|ref|NP_276021.1|	teichoic acid biosynthesis-like protein [Methanothermobacter thermautotrophicus str. Delta H] >gi|2621978|gb|AAB85382.1| teichoic acid biosynthesis related protein [Methanothermobacter thermautotrophicus str. Delta H]	sp|Q8TWQ5|Y977_METKA	Uncharacterized glycosyltransferase MK0977 OS=Methanopyrus kandleri (strain AV19 / DSM 6324 / JCM 9639 / NBRC 100938) GN=MK0977 PE=3 SV=1	MTH884_2	Glycosyl transferases, related to UDP-glucuronosyltransferase	GC	Carbohydrate transport and metabolism ; Energy production and conversion ;	K12992|1|7e-09|65.1|hya:HY04AAS1_1578|rhamnosyltransferase [EC:2.4.1.-]!K10211|5|1e-06|57.8|crn:CAR_c19200|4,4'-diaponeurosporenoate glycosyltransferase [EC:2.4.1.-]
79	gi|2622727|gb|AAB86076.1|	acetyl-CoA synthetase [Methanothermobacter thermautotrophicus str. Delta H] >gi|15679598|ref|NP_276715.1| acetyl-CoA synthetase [Methanothermobacter thermautotrophicus str. Delta H]	1.465	1.361	1.413	gi|15679598|ref|NP_276715.1|	acetyl-CoA synthetase [Methanothermobacter thermautotrophicus str. Delta H] >gi|2622727|gb|AAB86076.1| acetyl-CoA synthetase [Methanothermobacter thermautotrophicus str. Delta H]	sp|P27097|YAC2_METSO	Uncharacterized protein in acs 3'region (Fragment) OS=Methanothrix soehngenii PE=4 SV=1	MTH1603	Acyl-coenzyme A synthetases/AMP-(fatty) acid ligases	I	Lipid transport and metabolism ;	K01895|1|0.0|731|mmg:MTBMA_c01900|acetyl-CoA synthetase [EC:6.2.1.1]
80	gi|74510077|sp|O27324.1|NNR_METTH	RecName: Full=Bifunctional NAD(P)H-hydrate repair enzyme Nnr; AltName: Full=Nicotinamide nucleotide repair protein; Includes: RecName: Full=ADP-dependent (S)-NAD(P)H-hydrate dehydratase; AltName: Full=ADP-dependent NAD(P)HX dehydratase; Includes: Re	1.396	1.567	1.4815	gi|74510077|sp|O27324.1|NNR_METTH	RecName: Full=Bifunctional NAD(P)H-hydrate repair enzyme Nnr; AltName: Full=Nicotinamide nucleotide repair protein; Includes: RecName: Full=ADP-dependent (S)-NAD(P)H-hydrate dehydratase; AltName: Full=ADP-dependent NAD(P)HX dehydratase; Includes: RecName: Full=NAD(P)H-hydrate epimerase; AltName: Full=NAD(P)HX epimerase >gi|2622369|gb|AAB85745.1| conserved protein [Methanothermobacter thermautotro…	sp|O27324|NNR_METTH	Bifunctional NAD(P)H-hydrate repair enzyme Nnr OS=Methanothermobacter thermautotrophicus (strain ATCC 29096 / DSM 1053 / JCM 10044 / NBRC 100330 / Delta H) GN=nnr PE=3 SV=1	MTH1256_2	Predicted sugar kinase	G	Carbohydrate transport and metabolism ;	-
81	gi|2622076|gb|AAB85473.1|	endo-1,4-beta-glucanase related protein [Methanothermobacter thermautotrophicus str. Delta H] >gi|15678995|ref|NP_276112.1| endo-1,4-beta-glucanase-like protein [Methanothermobacter thermautotrophicus str. Delta H]	2.323	1.29	1.8065	gi|15678995|ref|NP_276112.1|	endo-1,4-beta-glucanase-like protein [Methanothermobacter thermautotrophicus str. Delta H] >gi|2622076|gb|AAB85473.1| endo-1,4-beta-glucanase related protein [Methanothermobacter thermautotrophicus str. Delta H]	-	-	MTH716_3	FOG: PKD repeat	R	General function prediction only ;	-
82	gi|3913568|sp|O07165.1|ENDA_METTH	RecName: Full=tRNA-splicing endonuclease; AltName: Full=tRNA-intron endonuclease >gi|2621300|gb|AAB84756.1| tRNA intron endonuclease [Methanothermobacter thermautotrophicus str. Delta H] >gi|15678278|ref|NP_275393.1| tRNA-splicing endonuclease subun	1.337	1.105	1.221	gi|15678278|ref|NP_275393.1|	tRNA-splicing endonuclease subunit alpha [Methanothermobacter thermautotrophicus str. Delta H] >gi|3913568|sp|O07165.1|ENDA_METTH RecName: Full=tRNA-splicing endonuclease; AltName: Full=tRNA-intron endonuclease >gi|2621300|gb|AAB84756.1| tRNA intron endonuclease [Methanothermobacter thermautotrophicus str. Delta H]	sp|O07165|ENDA_METTH	tRNA-splicing endonuclease OS=Methanothermobacter thermautotrophicus (strain ATCC 29096 / DSM 1053 / JCM 10044 / NBRC 100330 / Delta H) GN=endA PE=3 SV=1	MTH250	tRNA splicing endonuclease	J	Translation, ribosomal structure and biogenesis ;	K01170|1|1e-93|343|mth:MTH250|tRNA-intron endonuclease, archaea type [EC:3.1.27.9]
83	gi|2621511|gb|AAB84951.1|	sensory transduction regulatory protein [Methanothermobacter thermautotrophicus str. Delta H] >gi|15678473|ref|NP_275588.1| sensory transduction regulatory protein [Methanothermobacter thermautotrophicus str. Delta H]	1.488	1.458	1.473	gi|15678473|ref|NP_275588.1|	sensory transduction regulatory protein [Methanothermobacter thermautotrophicus str. Delta H] >gi|2621511|gb|AAB84951.1| sensory transduction regulatory protein [Methanothermobacter thermautotrophicus str. Delta H]	sp|P28257|YCF27_GALSU	Probable transcriptional regulator ycf27 OS=Galdieria sulphuraria GN=ycf27 PE=3 SV=1	MTH445	FOG: CheY-like receiver	T	Signal transduction mechanisms ;	K02485|1|1e-78|293|mth:MTH445|two-component system, unclassified family, response regulator
84	gi|2621692|gb|AAB85118.1|	unknown [Methanothermobacter thermautotrophicus str. Delta H] >gi|15678640|ref|NP_275755.1| hypothetical protein MTH612 [Methanothermobacter thermautotrophicus str. Delta H]	1.131	1.2	1.1655	gi|15678640|ref|NP_275755.1|	hypothetical protein MTH612 [Methanothermobacter thermautotrophicus str. Delta H] >gi|2621692|gb|AAB85118.1| unknown [Methanothermobacter thermautotrophicus str. Delta H]	-	-	-	-	-	-	-
85	gi|2621160|gb|AAB84627.1|	unknown [Methanothermobacter thermautotrophicus str. Delta H] >gi|15678149|ref|NP_275264.1| hypothetical protein MTH121 [Methanothermobacter thermautotrophicus str. Delta H]	1.021	1.577	1.299	gi|15678149|ref|NP_275264.1|	hypothetical protein MTH121 [Methanothermobacter thermautotrophicus str. Delta H] >gi|2621160|gb|AAB84627.1| unknown [Methanothermobacter thermautotrophicus str. Delta H]	-	-	-	-	-	-	-
86	gi|374977937|pdb|4ADX|5	Chain 5, The Cryo-em Structure Of The Archaeal 50s Ribosomal Subunit In Complex With Initiation Factor 6	4.175	6.072	5.1235	gi|227116126|ref|ZP_03829782.1|	ubiquitin [Pectobacterium carotovorum subsp. brasiliensis PBR1692]	sp|P33190|RL40_TETPY	Ubiquitin-60S ribosomal protein L40 OS=Tetrahymena pyriformis GN=TUF11 PE=3 SV=2	YLL039c	Ubiquitin	O	Posttranslational modification, protein turnover, chaperones ;	-
87	gi|2621276|gb|AAB84735.1|	conserved protein [Methanothermobacter thermautotrophicus str. Delta H] >gi|15678257|ref|NP_275372.1| hypothetical protein MTH229 [Methanothermobacter thermautotrophicus str. Delta H]	1.209	1.248	1.2285	gi|2621276|gb|AAB84735.1|	conserved protein [Methanothermobacter thermautotrophicus str. Delta H]	-	-	-	-	-	-	K03799|1|2e-08|60.8|mel:Metbo_1472|heat shock protein HtpX [EC:3.4.24.-]
88	gi|2621990|gb|AAB85393.1|	conserved protein [Methanothermobacter thermautotrophicus str. Delta H] >gi|15678915|ref|NP_276032.1| hypothetical protein MTH895 [Methanothermobacter thermautotrophicus str. Delta H] >gi|17942576|pdb|1ILO|A Chain A, Nmr Structure Of A Thioredoxin,	1.112	1.229	1.1705	gi|17942576|pdb|1ILO|A	Chain A, Nmr Structure Of A Thioredoxin, Mth895, From The Archeon Methanobacterium Thermoautotrophicum Strain Delta H. >gi|2621990|gb|AAB85393.1| conserved protein [Methanothermobacter thermautotrophicus str. Delta H]	sp|Q58001|Y581_METJA	Uncharacterized protein MJ0581 OS=Methanocaldococcus jannaschii (strain ATCC 43067 / DSM 2661 / JAL-1 / JCM 10045 / NBRC 100440) GN=MJ0581 PE=3 SV=1	MTH895	Thiol-disulfide isomerase and thioredoxins	OC	Posttranslational modification, protein turnover, chaperones ; Energy production and conversion ;	K03892|1|7e-10|65.1|tli:Tlie_1777|ArsR family transcriptional regulator
89	gi|2621146|gb|AAB84613.1|	conserved protein [Methanothermobacter thermautotrophicus str. Delta H] >gi|15678135|ref|NP_275250.1| hypothetical protein MTH107 [Methanothermobacter thermautotrophicus str. Delta H]	1.012	1.262	1.137	gi|2621146|gb|AAB84613.1|	conserved protein [Methanothermobacter thermautotrophicus str. Delta H]	-	-	MTH107	Predicted transcriptional regulators	K	Transcription ;	K07725|1|2e-08|61.2|mth:MTH517|putative transcriptional regulator
90	gi|2621908|gb|AAB85317.1|	conserved protein [Methanothermobacter thermautotrophicus str. Delta H] >gi|15678839|ref|NP_275956.1| hypothetical protein MTH817 [Methanothermobacter thermautotrophicus str. Delta H]	1.287	1.172	1.2295	gi|2621908|gb|AAB85317.1|	conserved protein [Methanothermobacter thermautotrophicus str. Delta H]	sp|Q58536|Y1136_METJA	Uncharacterized protein MJ1136 OS=Methanocaldococcus jannaschii (strain ATCC 43067 / DSM 2661 / JAL-1 / JCM 10045 / NBRC 100440) GN=MJ1136 PE=4 SV=1	MTH817	Histone acetyltransferase	KB	Transcription ; Chromatin structure and dynamics ;	K07739|1|0.0|1052|mth:MTH817|elongator complex protein 3 [EC:2.3.1.48]
91	gi|2621684|gb|AAB85110.1|	adhesion protein [Methanothermobacter thermautotrophicus str. Delta H] >gi|15678632|ref|NP_275747.1| adhesion protein [Methanothermobacter thermautotrophicus str. Delta H]	1.56	1.26	1.41	gi|15678632|ref|NP_275747.1|	adhesion protein [Methanothermobacter thermautotrophicus str. Delta H] >gi|2621684|gb|AAB85110.1| adhesion protein [Methanothermobacter thermautotrophicus str. Delta H]	sp|O34966|ADCA_BACSU	Probable zinc transport system zinc-binding lipoprotein AdcA OS=Bacillus subtilis (strain 168) GN=adcA PE=1 SV=1	MTH604	ABC-type metal ion transport system, periplasmic component/surface adhesin	P	Inorganic ion transport and metabolism ;	K09815|1|3e-172|606|mth:MTH604|zinc transport system substrate-binding protein
92	gi|2622409|gb|AAB85782.1|	conserved protein [Methanothermobacter thermautotrophicus str. Delta H] >gi|15679304|ref|NP_276421.1| hypothetical protein MTH1302 [Methanothermobacter thermautotrophicus str. Delta H]	1.248	1.437	1.3425	gi|2622409|gb|AAB85782.1|	conserved protein [Methanothermobacter thermautotrophicus str. Delta H]	sp|Q57570|Y106_METJA	Uncharacterized protein MJ0106 OS=Methanocaldococcus jannaschii (strain ATCC 43067 / DSM 2661 / JAL-1 / JCM 10045 / NBRC 100440) GN=MJ0106 PE=4 SV=1	MTH1302	Archaeal enzymes of ATP-grasp superfamily	R	General function prediction only ;	K06869|1|6e-135|481|mth:MTH1302|uncharacterized protein
93	gi|2622748|gb|AAB86095.1|	unknown [Methanothermobacter thermautotrophicus str. Delta H] >gi|15679617|ref|NP_276734.1| hypothetical protein MTH1622 [Methanothermobacter thermautotrophicus str. Delta H]	2.108	1.523	1.8155	gi|15679617|ref|NP_276734.1|	hypothetical protein MTH1622 [Methanothermobacter thermautotrophicus str. Delta H] >gi|2622748|gb|AAB86095.1| unknown [Methanothermobacter thermautotrophicus str. Delta H]	sp|Q58629|Y1232_METJA	Uncharacterized protein MJ1232 OS=Methanocaldococcus jannaschii (strain ATCC 43067 / DSM 2661 / JAL-1 / JCM 10045 / NBRC 100440) GN=MJ1232 PE=4 SV=1	AF0847	FOG: CBS domain	R	General function prediction only ;	K03281|1|2e-06|53.9|fpl:Ferp_1125|chloride channel protein, CIC family!K04767|2|1e-05|51.2|drm:Dred_1256|acetoin utilization protein AcuB
94	gi|2621051|gb|AAB84524.1|	ribosomal protein L23a (E.coli ) [Methanothermobacter thermautotrophicus str. Delta H] >gi|15678035|ref|NP_275149.1| 50S ribosomal protein L23 [Methanothermobacter thermautotrophicus str. Delta H]	1.143	1.508	1.3255	gi|15678035|ref|NP_275149.1|	50S ribosomal protein L23 [Methanothermobacter thermautotrophicus str. Delta H] >gi|2621051|gb|AAB84524.1| ribosomal protein L23a (E.coli ) [Methanothermobacter thermautotrophicus str. Delta H]	sp|O26112|RL23_METTH	50S ribosomal protein L23P OS=Methanothermobacter thermautotrophicus (strain ATCC 29096 / DSM 1053 / JCM 10044 / NBRC 100330 / Delta H) GN=rpl23p PE=3 SV=2	MTH4	Ribosomal protein L23	J	Translation, ribosomal structure and biogenesis ;	K02892|1|3e-52|206|mth:MTH4|large subunit ribosomal protein L23
95	gi|2622888|gb|AAB86225.1|	mannose-1-phosphate guanyltransferase [Methanothermobacter thermautotrophicus str. Delta H] >gi|15679747|ref|NP_276865.1| mannose-1-phosphate guanylyltransferase [Methanothermobacter thermautotrophicus str. Delta H]	1.167	1.2	1.1835	gi|15679747|ref|NP_276865.1|	mannose-1-phosphate guanylyltransferase [Methanothermobacter thermautotrophicus str. Delta H] >gi|2622888|gb|AAB86225.1| mannose-1-phosphate guanyltransferase [Methanothermobacter thermautotrophicus str. Delta H]	sp|A3QMC8|GMPPB_CAEEL	Mannose-1-phosphate guanyltransferase beta OS=Caenorhabditis elegans GN=tag-335 PE=3 SV=1	MTH1759	Nucleoside-diphosphate-sugar pyrophosphorylase involved in lipopolysaccharide biosynthesis/translation initiation factor 2B, gamma/epsilon subunits (eIF-2Bgamma/eIF-2Bepsilon)	MJ	Cell wall/membrane/envelope biogenesis ; Translation, ribosomal structure and biogenesis ;	K00966|1|0.0|742|mth:MTH1759|mannose-1-phosphate guanylyltransferase [EC:2.7.7.13]
96	gi|2621716|gb|AAB85140.1|	UTP--glucose-1-phosphate uridylyltransferase [Methanothermobacter thermautotrophicus str. Delta H] >gi|15678662|ref|NP_275777.1| UTP-glucose-1-phosphate uridylyltransferase [Methanothermobacter thermautotrophicus str. Delta H]	1.37	1.473	1.4215	gi|15678662|ref|NP_275777.1|	UTP-glucose-1-phosphate uridylyltransferase [Methanothermobacter thermautotrophicus str. Delta H] >gi|2621716|gb|AAB85140.1| UTP--glucose-1-phosphate uridylyltransferase [Methanothermobacter thermautotrophicus str. Delta H]	sp|Q5HD54|GTAB_STAAC	UTP--glucose-1-phosphate uridylyltransferase OS=Staphylococcus aureus (strain COL) GN=gtaB PE=3 SV=1	MTH634	UDP-glucose pyrophosphorylase	M	Cell wall/membrane/envelope biogenesis ;	K00963|1|1e-164|581|mth:MTH634|UTP--glucose-1-phosphate uridylyltransferase [EC:2.7.7.9]
97	gi|2621462|gb|AAB84906.1|	polyferredoxin [Methanothermobacter thermautotrophicus str. Delta H] >gi|15678428|ref|NP_275543.1| polyferredoxin [Methanothermobacter thermautotrophicus str. Delta H]	1.025	1.327	1.176	gi|15678428|ref|NP_275543.1|	polyferredoxin [Methanothermobacter thermautotrophicus str. Delta H] >gi|2621462|gb|AAB84906.1| polyferredoxin [Methanothermobacter thermautotrophicus str. Delta H]	-	-	-	-	-	-	K14108|1|1e-08|60.8|mel:Metbo_1274|energy-converting hydrogenase A subunit Q
98	gi|2622084|gb|AAB85480.1|	unknown [Methanothermobacter thermautotrophicus str. Delta H] >gi|15679001|ref|NP_276118.1| hypothetical protein MTH983 [Methanothermobacter thermautotrophicus str. Delta H]	1.656	1.221	1.4385	gi|15679001|ref|NP_276118.1|	hypothetical protein MTH983 [Methanothermobacter thermautotrophicus str. Delta H] >gi|2622084|gb|AAB85480.1| unknown [Methanothermobacter thermautotrophicus str. Delta H]	-	-	-	-	-	-	-
99	gi|2622602|gb|AAB85961.1|	conserved protein [Methanothermobacter thermautotrophicus str. Delta H] >gi|15679483|ref|NP_276600.1| hypothetical protein MTH1486 [Methanothermobacter thermautotrophicus str. Delta H]	2.243	1.987	2.115	gi|2622602|gb|AAB85961.1|	conserved protein [Methanothermobacter thermautotrophicus str. Delta H]	sp|P0AFP9|YBHR_ECOLI	Inner membrane transport permease ybhR OS=Escherichia coli (strain K12) GN=ybhR PE=1 SV=1	MTH1486	ABC-type multidrug transport system, permease component	V	Defense mechanisms ;	K09686|1|0.0|659|mth:MTH1486|antibiotic transport system permease protein
100	gi|2623042|gb|AAB86368.1|	unknown [Methanothermobacter thermautotrophicus str. Delta H] >gi|15679890|ref|NP_277008.1| hypothetical protein MTH1908 [Methanothermobacter thermautotrophicus str. Delta H]	1.351	1.008	1.1795	gi|15679890|ref|NP_277008.1|	hypothetical protein MTH1908 [Methanothermobacter thermautotrophicus str. Delta H] >gi|2623042|gb|AAB86368.1| unknown [Methanothermobacter thermautotrophicus str. Delta H]	-	-	-	-	-	-	-
101	gi|2621608|gb|AAB85040.1|	unknown [Methanothermobacter thermautotrophicus str. Delta H] >gi|15678562|ref|NP_275677.1| hypothetical protein MTH534 [Methanothermobacter thermautotrophicus str. Delta H]	1.559	1.373	1.466	gi|15678562|ref|NP_275677.1|	hypothetical protein MTH534 [Methanothermobacter thermautotrophicus str. Delta H] >gi|2621608|gb|AAB85040.1| unknown [Methanothermobacter thermautotrophicus str. Delta H]	-	-	-	-	-	-	-
102	gi|2622473|gb|AAB85842.1|	conserved protein [Methanothermobacter thermautotrophicus str. Delta H] >gi|15679364|ref|NP_276481.1| hypothetical protein MTH1365 [Methanothermobacter thermautotrophicus str. Delta H]	1.831	2.149	1.99	gi|2622473|gb|AAB85842.1|	conserved protein [Methanothermobacter thermautotrophicus str. Delta H]	sp|Q57699|FER5_METJA	Uncharacterized ferredoxin MJ0251 OS=Methanocaldococcus jannaschii (strain ATCC 43067 / DSM 2661 / JAL-1 / JCM 10045 / NBRC 100440) GN=MJ0251 PE=3 SV=1	MTH1365	Ferredoxin	C	Energy production and conversion ;	K00523|1|5e-13|75.5|nis:NIS_0087|CDP-4-dehydro-6-deoxyglucose reductase [EC:1.17.1.1]
103	gi|2622855|gb|AAB86194.1|	phosphate transport system regulator related protein [Methanothermobacter thermautotrophicus str. Delta H] >gi|15679716|ref|NP_276834.1| phosphate transport system regulator-like protein [Methanothermobacter thermautotrophicus str. Delta H]	1.225	1.333	1.279	gi|15679716|ref|NP_276834.1|	phosphate transport system regulator-like protein [Methanothermobacter thermautotrophicus str. Delta H] >gi|2622855|gb|AAB86194.1| phosphate transport system regulator related protein [Methanothermobacter thermautotrophicus str. Delta H]	sp|Q59035|Y1641_METJA	Uncharacterized protein MJ1641 OS=Methanocaldococcus jannaschii (strain ATCC 43067 / DSM 2661 / JAL-1 / JCM 10045 / NBRC 100440) GN=MJ1641 PE=4 SV=1	MTH1724	Phosphate uptake regulator	P	Inorganic ion transport and metabolism ;	K02039|1|1e-165|584|mth:MTH1724|phosphate transport system protein
104	gi|2621950|gb|AAB85356.1|	GTP-binding protein, GTP1/OBG family [Methanothermobacter thermautotrophicus str. Delta H] >gi|15678878|ref|NP_275995.1| GTP1/OBG family GTP-binding protein [Methanothermobacter thermautotrophicus str. Delta H]	1.041	1.341	1.191	gi|15678878|ref|NP_275995.1|	GTP1/OBG family GTP-binding protein [Methanothermobacter thermautotrophicus str. Delta H] >gi|2621950|gb|AAB85356.1| GTP-binding protein, GTP1/OBG family [Methanothermobacter thermautotrophicus str. Delta H]	sp|Q58722|Y1326_METJA	Uncharacterized GTP-binding protein MJ1326 OS=Methanocaldococcus jannaschii (strain ATCC 43067 / DSM 2661 / JAL-1 / JCM 10045 / NBRC 100440) GN=MJ1326 PE=3 SV=1	MTH858	Predicted GTPase	R	General function prediction only ;	K06943|1|0.0|656|mth:MTH858|nucleolar GTP-binding protein
105	gi|2621347|gb|AAB84800.1|	unknown [Methanothermobacter thermautotrophicus str. Delta H] >gi|15678322|ref|NP_275437.1| hypothetical protein MTH294 [Methanothermobacter thermautotrophicus str. Delta H]	1.858	1.541	1.6995	gi|15678322|ref|NP_275437.1|	hypothetical protein MTH294 [Methanothermobacter thermautotrophicus str. Delta H] >gi|2621347|gb|AAB84800.1| unknown [Methanothermobacter thermautotrophicus str. Delta H]	-	-	-	-	-	-	-
106	gi|2621550|gb|AAB84986.1|	unknown [Methanothermobacter thermautotrophicus str. Delta H] >gi|15678508|ref|NP_275623.1| hypothetical protein MTH480 [Methanothermobacter thermautotrophicus str. Delta H]	1.033	1.247	1.14	gi|15678508|ref|NP_275623.1|	hypothetical protein MTH480 [Methanothermobacter thermautotrophicus str. Delta H] >gi|2621550|gb|AAB84986.1| unknown [Methanothermobacter thermautotrophicus str. Delta H]	-	-	-	-	-	-	K07738|1|8e-32|137|mmg:MTBMA_c08750|transcriptional repressor NrdR
107	gi|2622866|gb|AAB86205.1|	fumarate hydratase, class I [Methanothermobacter thermautotrophicus str. Delta H] >gi|15679727|ref|NP_276845.1| fumarate hydratase [Methanothermobacter thermautotrophicus str. Delta H]	1.244	1.338	1.291	gi|15679727|ref|NP_276845.1|	fumarate hydratase [Methanothermobacter thermautotrophicus str. Delta H] >gi|2622866|gb|AAB86205.1| fumarate hydratase, class I [Methanothermobacter thermautotrophicus str. Delta H]	sp|Q58690|FUMA_METJA	Putative fumarate hydratase subunit alpha OS=Methanocaldococcus jannaschii (strain ATCC 43067 / DSM 2661 / JAL-1 / JCM 10045 / NBRC 100440) GN=MJ1294 PE=3 SV=1	MTH1735	Tartrate dehydratase alpha subunit/Fumarate hydratase class I, N-terminal domain	C	Energy production and conversion ;	K01677|1|5e-133|476|mth:MTH1735|fumarate hydratase subunit alpha [EC:4.2.1.2]
108	gi|2621991|gb|AAB85394.1|	unknown [Methanothermobacter thermautotrophicus str. Delta H] >gi|15678916|ref|NP_276033.1| hypothetical protein MTH896 [Methanothermobacter thermautotrophicus str. Delta H]	1.596	1.571	1.5835	gi|15678916|ref|NP_276033.1|	hypothetical protein MTH896 [Methanothermobacter thermautotrophicus str. Delta H] >gi|2621991|gb|AAB85394.1| unknown [Methanothermobacter thermautotrophicus str. Delta H]	-	-	-	-	-	-	-
109	gi|2622546|gb|AAB85909.1|	unknown [Methanothermobacter thermautotrophicus str. Delta H] >gi|15679431|ref|NP_276548.1| hypothetical protein MTH1434 [Methanothermobacter thermautotrophicus str. Delta H]	1.278	1.14	1.209	gi|15679431|ref|NP_276548.1|	hypothetical protein MTH1434 [Methanothermobacter thermautotrophicus str. Delta H] >gi|2622546|gb|AAB85909.1| unknown [Methanothermobacter thermautotrophicus str. Delta H]	-	-	-	-	-	-	-
110	gi|2622142|gb|AAB85534.1|	conserved protein [Methanothermobacter thermautotrophicus str. Delta H] >gi|15679056|ref|NP_276173.1| hypothetical protein MTH1038 [Methanothermobacter thermautotrophicus str. Delta H]	1.348	1.318	1.333	gi|2622142|gb|AAB85534.1|	conserved protein [Methanothermobacter thermautotrophicus str. Delta H]	sp|P31847|YPUA_BACSU	Uncharacterized protein ypuA OS=Bacillus subtilis (strain 168) GN=ypuA PE=4 SV=2	MTH1038	Predicted secreted protein	S	Function unknown ;	-
111	gi|2622526|gb|AAB85891.1|	protein-L-isoaspartate methyltransferase homolog [Methanothermobacter thermautotrophicus str. Delta H] >gi|15679413|ref|NP_276530.1| protein-L-isoaspartate methyltransferase-like protein [Methanothermobacter thermautotrophicus str. Delta H]	1.406	1.456	1.431	gi|15679413|ref|NP_276530.1|	protein-L-isoaspartate methyltransferase-like protein [Methanothermobacter thermautotrophicus str. Delta H] >gi|2622526|gb|AAB85891.1| protein-L-isoaspartate methyltransferase homolog [Methanothermobacter thermautotrophicus str. Delta H]	sp|Q9V1J7|TRMI_PYRAB	tRNA (adenine(57)-N(1)/adenine(58)-N(1))-methyltransferase TrmI OS=Pyrococcus abyssi (strain GE5 / Orsay) GN=trmI PE=1 SV=1	MTH1414	tRNA(1-methyladenosine) methyltransferase and related methyltransferases	J	Translation, ribosomal structure and biogenesis ;	K07442|1|4e-123|442|mth:MTH1414|tRNA (adenine57-N1/adenine58-N1)-methyltransferase [EC:2.1.1.219 2.1.1.220]
112	gi|2622085|gb|AAB85481.1|	1,3-propanediol dehydrogenase [Methanothermobacter thermautotrophicus str. Delta H] >gi|15679002|ref|NP_276119.1| 1,3-propanediol dehydrogenase [Methanothermobacter thermautotrophicus str. Delta H]	1.693	1.801	1.747	gi|15679002|ref|NP_276119.1|	1,3-propanediol dehydrogenase [Methanothermobacter thermautotrophicus str. Delta H] >gi|2622085|gb|AAB85481.1| 1,3-propanediol dehydrogenase [Methanothermobacter thermautotrophicus str. Delta H]	sp|P37686|ADH2_ECOLI	Probable alcohol dehydrogenase OS=Escherichia coli (strain K12) GN=yiaY PE=3 SV=4	MTH984	Alcohol dehydrogenase, class IV	C	Energy production and conversion ;	K00001|1|5e-90|333|dde:Dde_1164|alcohol dehydrogenase [EC:1.1.1.1]!K00086|2|9e-79|296|gme:Gmet_1053|1,3-propanediol dehydrogenase [EC:1.1.1.202]!K13954|5|4e-77|290|ipo:Ilyop_0504|alcohol dehydrogenase [EC:1.1.1.1]
113	gi|2621191|gb|AAB84656.1|	conserved protein [Methanothermobacter thermautotrophicus str. Delta H] >gi|15678178|ref|NP_275293.1| nicotinamide-nucleotide adenylyltransferase [Methanothermobacter thermautotrophicus str. Delta H]	1.539	1.187	1.363	gi|10720123|sp|O26253.2|NADM_METTH	RecName: Full=Nicotinamide-nucleotide adenylyltransferase; AltName: Full=NAD(+) diphosphorylase; AltName: Full=NAD(+) pyrophosphorylase; AltName: Full=NMN adenylyltransferase	sp|O26253|NADM_METTH	Nicotinamide-nucleotide adenylyltransferase OS=Methanothermobacter thermautotrophicus (strain ATCC 29096 / DSM 1053 / JCM 10044 / NBRC 100330 / Delta H) GN=MTH_150 PE=1 SV=2	MTH150	Nicotinamide mononucleotide adenylyltransferase	H	Coenzyme transport and metabolism ;	K00952|1|3e-102|372|mth:MTH150|nicotinamide-nucleotide adenylyltransferase [EC:2.7.7.1]
114	gi|46576860|sp|O27911.1|PGK2_METTH	RecName: Full=2-phosphoglycerate kinase; Short=2PGK >gi|2623021|gb|AAB86349.1| 2-phosphoglycerate kinase [Methanothermobacter thermautotrophicus str. Delta H] >gi|15679871|ref|NP_276989.1| 2-phosphoglycerate kinase [Methanothermobacter thermautotrop	1.256	1.378	1.317	gi|15679871|ref|NP_276989.1|	2-phosphoglycerate kinase [Methanothermobacter thermautotrophicus str. Delta H] >gi|46576860|sp|O27911.1|PGK2_METTH RecName: Full=2-phosphoglycerate kinase; Short=2PGK >gi|2623021|gb|AAB86349.1| 2-phosphoglycerate kinase [Methanothermobacter thermautotrophicus str. Delta H]	sp|O27911|PGK2_METTH	2-phosphoglycerate kinase OS=Methanothermobacter thermautotrophicus (strain ATCC 29096 / DSM 1053 / JCM 10044 / NBRC 100330 / Delta H) GN=pgk2 PE=3 SV=1	MTH1883	2-phosphoglycerate kinase	G	Carbohydrate transport and metabolism ;	K05715|1|1e-176|620|mth:MTH1883|2-phosphoglycerate kinase [EC:2.7.2.-]
115	gi|3914942|sp|O27713.1|SECE_METTH	RecName: Full=Protein translocase subunit SecE; AltName: Full=Protein transport protein Sec61 gamma subunit homolog >gi|2622807|gb|AAB86149.1| protein translocation complex sec61 gamma subunit related protein [Methanothermobacter thermautotrophicus	1.125	1.287	1.206	gi|15679671|ref|NP_276788.1|	preprotein translocase subunit SecE [Methanothermobacter thermautotrophicus str. Delta H] >gi|3914942|sp|O27713.1|SECE_METTH RecName: Full=Preprotein translocase subunit SecE; AltName: Full=Protein transport protein Sec61 gamma subunit homolog >gi|2622807|gb|AAB86149.1| protein translocation complex sec61 gamma subunit related protein [Methanothermobacter thermautotrophicus str. Delta H]	sp|O27713|SECE_METTH	Preprotein translocase subunit SecE OS=Methanothermobacter thermautotrophicus (strain ATCC 29096 / DSM 1053 / JCM 10044 / NBRC 100330 / Delta H) GN=secE PE=3 SV=1	MTH1677	Preprotein translocase subunit Sss1	U	Intracellular trafficking, secretion, and vesicular transport ;	K07342|1|1e-13|77.4|mth:MTH1677|protein transport protein SEC61 subunit gamma and related proteins
116	gi|2622708|gb|AAB86058.1|	O-linked GlcNAc transferase [Methanothermobacter thermautotrophicus str. Delta H] >gi|15679580|ref|NP_276697.1| O-linked GlcNAc transferase [Methanothermobacter thermautotrophicus str. Delta H]	1.37	1.508	1.439	gi|15679580|ref|NP_276697.1|	O-linked GlcNAc transferase [Methanothermobacter thermautotrophicus str. Delta H] >gi|2622708|gb|AAB86058.1| O-linked GlcNAc transferase [Methanothermobacter thermautotrophicus str. Delta H]	sp|Q58823|Y1428_METJA	TPR repeat-containing protein MJ1428 OS=Methanocaldococcus jannaschii (strain ATCC 43067 / DSM 2661 / JAL-1 / JCM 10045 / NBRC 100440) GN=MJ1428 PE=4 SV=1	MTH1585	FOG: TPR repeat	R	General function prediction only ;	K12600|1|6e-35|150|mba:Mbar_A2604|superkiller protein 3
117	gi|2622887|gb|AAB86224.1|	phosphomannomutase [Methanothermobacter thermautotrophicus str. Delta H] >gi|15679746|ref|NP_276864.1| phosphomannomutase [Methanothermobacter thermautotrophicus str. Delta H]	1.255	1.396	1.3255	gi|15679746|ref|NP_276864.1|	phosphomannomutase [Methanothermobacter thermautotrophicus str. Delta H] >gi|2622887|gb|AAB86224.1| phosphomannomutase [Methanothermobacter thermautotrophicus str. Delta H]	sp|Q8U2H4|GLMM_PYRFU	Probable phosphoglucosamine mutase OS=Pyrococcus furiosus (strain ATCC 43587 / DSM 3638 / JCM 8422 / Vc1) GN=glmM PE=3 SV=1	MTH1758	Phosphomannomutase	G	Carbohydrate transport and metabolism ;	K15778|1|3e-53|212|abi:Aboo_1538|phosphomannomutase / phosphoglucomutase [EC:5.4.2.8 5.4.2.2]!K03431|5|2e-47|192|pys:Py04_1053|phosphoglucosamine mutase [EC:5.4.2.10]
118	gi|3122888|sp|O26118.1|SUI1_METTH	RecName: Full=Protein translation factor SUI1 homolog >gi|2621038|gb|AAB84511.1| ribosomal protein SUI1 [Methanothermobacter thermautotrophicus str. Delta H] >gi|15678041|ref|NP_275155.1| translation initiation factor Sui1 [Methanothermobacter therm	1.108	1.27	1.189	gi|15678041|ref|NP_275155.1|	translation initiation factor Sui1 [Methanothermobacter thermautotrophicus str. Delta H] >gi|304314261|ref|YP_003849408.1| translation initiation factor Sui1 [Methanothermobacter marburgensis str. Marburg] >gi|3122888|sp|O26118.1|SUI1_METTH RecName: Full=Protein translation factor SUI1 homolog >gi|2621038|gb|AAB84511.1| ribosomal protein SUI1 [Methanothermobacter thermautotrophicus str. Delta H]	sp|O26118|SUI1_METTH	Protein translation factor SUI1 homolog OS=Methanothermobacter thermautotrophicus (strain ATCC 29096 / DSM 1053 / JCM 10044 / NBRC 100330 / Delta H) GN=MTH_10 PE=3 SV=1	MTH10	Translation initiation factor 1 (eIF-1/SUI1) and related proteins	J	Translation, ribosomal structure and biogenesis ;	K03113|1|5e-41|168|mmg:MTBMA_c04990|translation initiation factor 1
119	gi|2623031|gb|AAB86358.1|	oligosaccharyl transferase [Methanothermobacter thermautotrophicus str. Delta H] >gi|15679880|ref|NP_276998.1| oligosaccharyl transferase [Methanothermobacter thermautotrophicus str. Delta H]	1.248	1.041	1.1445	gi|15679880|ref|NP_276998.1|	oligosaccharyl transferase [Methanothermobacter thermautotrophicus str. Delta H] >gi|2623031|gb|AAB86358.1| oligosaccharyl transferase [Methanothermobacter thermautotrophicus str. Delta H]	sp|Q58920|Y1525_METJA	Uncharacterized membrane protein MJ1525 OS=Methanocaldococcus jannaschii (strain ATCC 43067 / DSM 2661 / JAL-1 / JCM 10045 / NBRC 100440) GN=MJ1525 PE=3 SV=1	MTH1898	Uncharacterized membrane protein, required for N-linked glycosylation	R	General function prediction only ;	K07151|1|0.0|1359|mth:MTH1898|dolichyl-diphosphooligosaccharide--protein glycosyltransferase [EC:2.4.1.119]
120	gi|2621603|gb|AAB85035.1|	unknown [Methanothermobacter thermautotrophicus str. Delta H] >gi|15678557|ref|NP_275672.1| hypothetical protein MTH529 [Methanothermobacter thermautotrophicus str. Delta H]	1.159	1.298	1.2285	gi|15678557|ref|NP_275672.1|	hypothetical protein MTH529 [Methanothermobacter thermautotrophicus str. Delta H] >gi|2621603|gb|AAB85035.1| unknown [Methanothermobacter thermautotrophicus str. Delta H]	-	-	-	-	-	-	-
121	gi|2622852|gb|AAB86192.1|	transcriptional regulator Icc related protein [Methanothermobacter thermautotrophicus str. Delta H] >gi|15679714|ref|NP_276832.1| transcriptional regulator Icc-like protein [Methanothermobacter thermautotrophicus str. Delta H]	1.255	1.131	1.193	gi|15679714|ref|NP_276832.1|	transcriptional regulator Icc-like protein [Methanothermobacter thermautotrophicus str. Delta H] >gi|2622852|gb|AAB86192.1| transcriptional regulator Icc related protein [Methanothermobacter thermautotrophicus str. Delta H]	sp|D5V0N9|CPDA_ARCNC	3',5'-cyclic adenosine monophosphate phosphodiesterase CpdA OS=Arcobacter nitrofigilis (strain ATCC 33309 / DSM 7299 / LMG 7604 / NCTC 12251 / CI) GN=cpdA PE=3 SV=1	MTH1722	Predicted phosphohydrolases	R	General function prediction only ;	K01120|1|1e-20|102|rba:RB11266|3',5'-cyclic-nucleotide phosphodiesterase [EC:3.1.4.17]
122	gi|41018373|sp|O26333.1|Y231_METTH	RecName: Full=Uncharacterized methyltransferase MTH_231 >gi|2621279|gb|AAB84737.1| conserved protein [Methanothermobacter thermautotrophicus str. Delta H] >gi|15678259|ref|NP_275374.1| hypothetical protein MTH231 [Methanothermobacter thermautotrophi	1.31	1.269	1.2895	gi|41018373|sp|O26333.1|Y231_METTH	RecName: Full=Uncharacterized methyltransferase MTH_231 >gi|2621279|gb|AAB84737.1| conserved protein [Methanothermobacter thermautotrophicus str. Delta H]	sp|O26333|Y231_METTH	Uncharacterized methyltransferase MTH_231 OS=Methanothermobacter thermautotrophicus (strain ATCC 29096 / DSM 1053 / JCM 10044 / NBRC 100330 / Delta H) GN=MTH_231 PE=3 SV=1	MTH231	Predicted phosphotransacetylase	R	General function prediction only ;	-
123	gi|2621192|gb|AAB84657.1|	methyl coenzyme M reductase system, component A2 homolog [Methanothermobacter thermautotrophicus str. Delta H] >gi|15678179|ref|NP_275294.1| methyl coenzyme M reductase system, component A2-like protein [Methanothermobacter thermautotrophicus str. D	1.191	1.266	1.2285	gi|15678179|ref|NP_275294.1|	methyl coenzyme M reductase system, component A2-like protein [Methanothermobacter thermautotrophicus str. Delta H] >gi|2621192|gb|AAB84657.1| methyl coenzyme M reductase system, component A2 homolog [Methanothermobacter thermautotrophicus str. Delta H]	sp|Q59056|Y1662_METJA	Uncharacterized ABC transporter ATP-binding protein MJ1662 OS=Methanocaldococcus jannaschii (strain ATCC 43067 / DSM 2661 / JAL-1 / JCM 10045 / NBRC 100440) GN=MJ1662 PE=3 SV=2	MTH151	ATPase components of various ABC-type transport systems, contain duplicated ATPase	R	General function prediction only ;	K00400|1|0.0|1193|mth:MTH151|methyl coenzyme M reductase system, component A2
124	gi|2621941|gb|AAB85348.1|	aspartate carbamoyltransferase regulatory subunit [Methanothermobacter thermautotrophicus str. Delta H] >gi|15678870|ref|NP_275987.1| aspartate carbamoyltransferase [Methanothermobacter thermautotrophicus str. Delta H]	1.19	1.224	1.207	gi|22096368|sp|O26938.2|PYRI_METTH	RecName: Full=Aspartate carbamoyltransferase regulatory chain	sp|O26938|PYRI_METTH	Aspartate carbamoyltransferase regulatory chain OS=Methanothermobacter thermautotrophicus (strain ATCC 29096 / DSM 1053 / JCM 10044 / NBRC 100330 / Delta H) GN=pyrI PE=3 SV=2	MTH850	Aspartate carbamoyltransferase, regulatory subunit	F	Nucleotide transport and metabolism ;	K00610|1|2e-96|353|mth:MTH850|aspartate carbamoyltransferase regulatory subunit
125	gi|2622537|gb|AAB85901.1|	conserved protein [Methanothermobacter thermautotrophicus str. Delta H] >gi|15679423|ref|NP_276540.1| hypothetical protein MTH1424 [Methanothermobacter thermautotrophicus str. Delta H]	1.125	1.232	1.1785	gi|2622537|gb|AAB85901.1|	conserved protein [Methanothermobacter thermautotrophicus str. Delta H]	sp|D9PYS9|NTPA_METTM	Non-canonical purine NTP pyrophosphatase OS=Methanothermobacter marburgensis (strain DSM 2133 / 14651 / NBRC 100331 / OCM 82 / Marburg) GN=MTBMA_c00120 PE=3 SV=1	MTH1424	Xanthosine triphosphate pyrophosphatase	F	Nucleotide transport and metabolism ;	K02428|1|2e-106|386|mth:MTH1424|dITP/XTP pyrophosphatase [EC:3.6.1.19]
126	gi|2621538|gb|AAB84975.1|	conserved protein [Methanothermobacter thermautotrophicus str. Delta H] >gi|15678497|ref|NP_275612.1| hypothetical protein MTH469 [Methanothermobacter thermautotrophicus str. Delta H]	1.387	1.434	1.4105	gi|2621538|gb|AAB84975.1|	conserved protein [Methanothermobacter thermautotrophicus str. Delta H]	sp|Q57756|Y308_METJA	Uncharacterized protein MJ0308 OS=Methanocaldococcus jannaschii (strain ATCC 43067 / DSM 2661 / JAL-1 / JCM 10045 / NBRC 100440) GN=MJ0308 PE=4 SV=1	MTH469	Uncharacterized protein conserved in archaea	S	Function unknown ;	-
127	gi|3287750|sp|O27454.1|CBIH_METTH	RecName: Full=Probable cobalt-precorrin-3B C(17)-methyltransferase; Short=Cobalt-precorrin-3 methylase; Short=Cobalt-precorrin-3 methyltransferase >gi|2622515|gb|AAB85880.1| precorrin-3 methylase [Methanothermobacter thermautotrophicus str. Delta H]	1.001	1.328	1.1645	gi|15679402|ref|NP_276519.1|	precorrin-3 methylase [Methanothermobacter thermautotrophicus str. Delta H] >gi|3287750|sp|O27454.1|CBIH_METTH RecName: Full=Probable cobalt-precorrin-3B C(17)-methyltransferase; Short=Cobalt-precorrin-3 methylase; Short=Cobalt-precorrin-3 methyltransferase >gi|2622515|gb|AAB85880.1| precorrin-3 methylase [Methanothermobacter thermautotrophicus str. Delta H]	sp|O27454|CBIH_METTH	Probable cobalt-precorrin-3B C(17)-methyltransferase OS=Methanothermobacter thermautotrophicus (strain ATCC 29096 / DSM 1053 / JCM 10044 / NBRC 100330 / Delta H) GN=cbiH PE=3 SV=1	MTH1403_1	Precorrin-3B methylase	H	Coenzyme transport and metabolism ;	K05934|1|0.0|674|mth:MTH1403|precorrin-3B C17-methyltransferase [EC:2.1.1.131]
128	gi|2621258|gb|AAB84718.1|	exodeoxyribonuclease [Methanothermobacter thermautotrophicus str. Delta H] >gi|15678240|ref|NP_275355.1| exodeoxyribonuclease [Methanothermobacter thermautotrophicus str. Delta H]	1.232	1.155	1.1935	gi|15678240|ref|NP_275355.1|	exodeoxyribonuclease [Methanothermobacter thermautotrophicus str. Delta H] >gi|2621258|gb|AAB84718.1| exodeoxyribonuclease [Methanothermobacter thermautotrophicus str. Delta H]	sp|P37454|EXOA_BACSU	Exodeoxyribonuclease OS=Bacillus subtilis (strain 168) GN=exoA PE=1 SV=1	MTH212	Exonuclease III	L	Replication, recombination and repair ;	K01142|1|5e-150|532|mth:MTH212|exodeoxyribonuclease III [EC:3.1.11.2]
129	gi|2621216|gb|AAB84679.1|	LPS biosynthesis RfbU related protein [Methanothermobacter thermautotrophicus str. Delta H] >gi|15678201|ref|NP_275316.1| LPS biosynthesis RfbU related protein [Methanothermobacter thermautotrophicus str. Delta H]	1.143	1.224	1.1835	gi|15678201|ref|NP_275316.1|	LPS biosynthesis RfbU related protein [Methanothermobacter thermautotrophicus str. Delta H] >gi|2621216|gb|AAB84679.1| LPS biosynthesis RfbU related protein [Methanothermobacter thermautotrophicus str. Delta H]	sp|Q9L1I4|Y2592_STRCO	Exopolysaccharide phosphotransferase SCO2592 OS=Streptomyces coelicolor (strain ATCC BAA-471 / A3(2) / M145) GN=SCO2592 PE=3 SV=1	MTH173	Glycosyltransferase	M	Cell wall/membrane/envelope biogenesis ;	K13668|1|2e-26|122|srm:SRM_00357|phosphatidylinositol alpha-1,6-mannosyltransferase [EC:2.4.1.-]!K00743|3|6e-26|120|afu:AF1728|N-acetyllactosaminide 3-alpha-galactosyltransferase [EC:2.4.1.87]!K00754|4|1e-25|120|cgb:cg3166|[EC:2.4.1.-]
130	gi|41017519|sp|O27859.1|RNZ_METTH	RecName: Full=Ribonuclease Z; Short=RNase Z; AltName: Full=tRNA 3 endonuclease; AltName: Full=tRNase Z >gi|2622965|gb|AAB86297.1| conserved protein [Methanothermobacter thermautotrophicus str. Delta H] >gi|15679819|ref|NP_276937.1| hypothetical prot	1.225	1.165	1.195	gi|41017519|sp|O27859.1|RNZ_METTH	RecName: Full=Ribonuclease Z; Short=RNase Z; AltName: Full=tRNA 3 endonuclease; AltName: Full=tRNase Z >gi|2622965|gb|AAB86297.1| conserved protein [Methanothermobacter thermautotrophicus str. Delta H]	sp|O27859|RNZ_METTH	Ribonuclease Z OS=Methanothermobacter thermautotrophicus (strain ATCC 29096 / DSM 1053 / JCM 10044 / NBRC 100330 / Delta H) GN=rnz PE=3 SV=1	MTH1831	Metal-dependent hydrolases of the beta-lactamase superfamily III	R	General function prediction only ;	K00784|1|2e-178|627|mth:MTH1831|ribonuclease Z [EC:3.1.26.11]
131	gi|2622381|gb|AAB85756.1|	conserved protein [Methanothermobacter thermautotrophicus str. Delta H] >gi|15679278|ref|NP_276395.1| hypothetical protein MTH1267 [Methanothermobacter thermautotrophicus str. Delta H]	1.189	1.471	1.33	gi|2622381|gb|AAB85756.1|	conserved protein [Methanothermobacter thermautotrophicus str. Delta H]	sp|O67893|Y2135_AQUAE	Uncharacterized protein aq_2135 OS=Aquifex aeolicus (strain VF5) GN=aq_2135 PE=3 SV=1	MTH1267	Zn-dependent hydrolases, including glyoxylases	R	General function prediction only ;	K01069|1|1e-21|105|pab:PAB0703|hydroxyacylglutathione hydrolase [EC:3.1.2.6]!K01467|3|5e-11|70.1|rxy:Rxyl_1288|beta-lactamase [EC:3.5.2.6]
132	gi|2621386|gb|AAB84836.1|	conserved protein [Methanothermobacter thermautotrophicus str. Delta H] >gi|15678358|ref|NP_275473.1| hypothetical protein MTH330 [Methanothermobacter thermautotrophicus str. Delta H]	1.314	1.217	1.2655	gi|2621386|gb|AAB84836.1|	conserved protein [Methanothermobacter thermautotrophicus str. Delta H]	sp|Q58528|Y1128_METJA	Uncharacterized protein MJ1128 OS=Methanocaldococcus jannaschii (strain ATCC 43067 / DSM 2661 / JAL-1 / JCM 10045 / NBRC 100440) GN=MJ1128 PE=4 SV=1	-	-	-	-	-
133	gi|3334392|sp|O27693.1|TRPG_METTH	RecName: Full=Anthranilate synthase component 2; Short=AS; Short=ASII; AltName: Full=Anthranilate synthase, GATase component; AltName: Full=Anthranilate synthase, glutamine amidotransferase component >gi|2622784|gb|AAB86128.1| anthranilate synthase	1.601	1.736	1.6685	gi|15679651|ref|NP_276768.1|	anthranilate synthase component II [Methanothermobacter thermautotrophicus str. Delta H] >gi|3334392|sp|O27693.1|TRPG_METTH RecName: Full=Anthranilate synthase component II; AltName: Full=Glutamine amido-transferase >gi|2622784|gb|AAB86128.1| anthranilate synthase component II [Methanothermobacter thermautotrophicus str. Delta H]	sp|O27693|TRPG_METTH	Anthranilate synthase component II OS=Methanothermobacter thermautotrophicus (strain ATCC 29096 / DSM 1053 / JCM 10044 / NBRC 100330 / Delta H) GN=trpG PE=4 SV=1	MTH1656	Anthranilate/para-aminobenzoate synthases component II	EH(E)	Amino acid transport and metabolism ; Coenzyme transport and metabolism ;	K01658|1|1e-110|400|mth:MTH1656|anthranilate synthase component II [EC:4.1.3.27]
134	gi|2621903|gb|AAB85312.1|	conserved protein [Methanothermobacter thermautotrophicus str. Delta H] >gi|15678834|ref|NP_275951.1| hypothetical protein MTH812 [Methanothermobacter thermautotrophicus str. Delta H]	1.349	1.152	1.2505	gi|46397088|sp|O26903.2|Y812_METTH	RecName: Full=UPF0305 protein MTH_812	sp|O26903|Y812_METTH	UPF0305 protein MTH_812 OS=Methanothermobacter thermautotrophicus (strain ATCC 29096 / DSM 1053 / JCM 10044 / NBRC 100330 / Delta H) GN=MTH_812 PE=3 SV=2	MTH812	Uncharacterized protein conserved in archaea	S	Function unknown ;	-
4°C	Accession	Desription	65°C-VS-4°C@Ratio@set1	65°C-VS-4°C@Ratio@set2	65°C-VS-4°C@Mean	NCBInr Accession	NCBInr Description	Uniprot_Swissprot Accession	Uniprot_Swissprot Description	Protein_or_Domain	COG Function-Description	COG Code	COG Functional-Categories	KEGG(ko_id|rank|evalue|score|identity|ko_definition)
1	gi|2622927|gb|AAB86261.1|	transcriptional regulator [Methanothermobacter thermautotrophicus str. Delta H] >gi|15679783|ref|NP_276901.1| transcriptional regulator [Methanothermobacter thermautotrophicus str. Delta H]	1.209	1.198	1.2035	gi|15679783|ref|NP_276901.1|	transcriptional regulator [Methanothermobacter thermautotrophicus str. Delta H] >gi|2622927|gb|AAB86261.1| transcriptional regulator [Methanothermobacter thermautotrophicus str. Delta H]	sp|Q56405|CADC_LISMN	Cadmium resistance transcriptional regulatory protein CadC OS=Listeria monocytogenes GN=cadC PE=3 SV=1	MTH1795	Predicted transcriptional regulators	K	Transcription ;	K03892|1|2e-38|160|mmg:MTBMA_c03670|ArsR family transcriptional regulator
2	gi|2621669|gb|AAB85096.1|	N-acetylglucosamine-1-phosphate transferase [Methanothermobacter thermautotrophicus str. Delta H] >gi|15678618|ref|NP_275733.1| N-acetylglucosamine-1-phosphate transferase [Methanothermobacter thermautotrophicus str. Delta H]	1.349	1.195	1.272	gi|15678618|ref|NP_275733.1|	N-acetylglucosamine-1-phosphate transferase [Methanothermobacter thermautotrophicus str. Delta H] >gi|2621669|gb|AAB85096.1| N-acetylglucosamine-1-phosphate transferase [Methanothermobacter thermautotrophicus str. Delta H]	sp|Q58513|Y1113_METJA	Putative glycosyltransferase MJ1113 OS=Methanocaldococcus jannaschii (strain ATCC 43067 / DSM 2661 / JAL-1 / JCM 10045 / NBRC 100440) GN=MJ1113 PE=3 SV=1	MTH590	UDP-N-acetylmuramyl pentapeptide phosphotransferase/UDP-N-acetylglucosamine-1-phosphate transferase	M	Cell wall/membrane/envelope biogenesis ;	K01001|1|1e-157|557|mth:MTH590|UDP-N-acetylglucosamine--dolichyl-phosphate N-acetylglucosaminephosphotransferase [EC:2.7.8.15]
3	gi|2622024|gb|AAB85425.1|	ferredoxin [Methanothermobacter thermautotrophicus str. Delta H] >gi|15678947|ref|NP_276064.1| ferredoxin [Methanothermobacter thermautotrophicus str. Delta H]	1.259	1.3	1.2795	gi|15678947|ref|NP_276064.1|	ferredoxin [Methanothermobacter thermautotrophicus str. Delta H] >gi|2622024|gb|AAB85425.1| ferredoxin [Methanothermobacter thermautotrophicus str. Delta H]	-	-	-	-	-	-	-
4	gi|2621717|gb|AAB85141.1|	unknown [Methanothermobacter thermautotrophicus str. Delta H] >gi|15678663|ref|NP_275778.1| hypothetical protein MTH635 [Methanothermobacter thermautotrophicus str. Delta H]	1.224	1.12	1.172	gi|15678663|ref|NP_275778.1|	hypothetical protein MTH635 [Methanothermobacter thermautotrophicus str. Delta H] >gi|2621717|gb|AAB85141.1| unknown [Methanothermobacter thermautotrophicus str. Delta H]	-	-	-	-	-	-	-
5	gi|2622330|gb|AAB85709.1|	chorismate mutase [Methanothermobacter thermautotrophicus str. Delta H] >gi|15679231|ref|NP_276348.1| chorismate mutase [Methanothermobacter thermautotrophicus str. Delta H]	1.816	1.459	1.6375	gi|15679231|ref|NP_276348.1|	chorismate mutase [Methanothermobacter thermautotrophicus str. Delta H] >gi|2622330|gb|AAB85709.1| chorismate mutase [Methanothermobacter thermautotrophicus str. Delta H]	sp|Q58054|PHEA_METJA	Prephenate dehydratase OS=Methanocaldococcus jannaschii (strain ATCC 43067 / DSM 2661 / JAL-1 / JCM 10045 / NBRC 100440) GN=pheA PE=1 SV=1	MTH1220	Prephenate dehydratase	E	Amino acid transport and metabolism ;	K04518|1|9e-127|454|mth:MTH1220|prephenate dehydratase [EC:4.2.1.51]
6	gi|3183223|sp|O26533.1|Y433_METTH	RecName: Full=UPF0201 protein MTH_433 >gi|2621498|gb|AAB84939.1| conserved protein [Methanothermobacter thermautotrophicus str. Delta H] >gi|15678461|ref|NP_275576.1| hypothetical protein MTH433 [Methanothermobacter thermautotrophicus str. Delta H]	1.241	1.134	1.1875	gi|3183223|sp|O26533.1|Y433_METTH	RecName: Full=UPF0201 protein MTH_433 >gi|2621498|gb|AAB84939.1| conserved protein [Methanothermobacter thermautotrophicus str. Delta H]	sp|O26533|Y433_METTH	UPF0201 protein MTH_433 OS=Methanothermobacter thermautotrophicus (strain ATCC 29096 / DSM 1053 / JCM 10044 / NBRC 100330 / Delta H) GN=MTH_433 PE=3 SV=1	MTH433	Uncharacterized protein conserved in archaea	S	Function unknown ;	K09736|1|4e-69|261|mth:MTH433|hypothetical protein
7	gi|2622880|gb|AAB86218.1|	unknown [Methanothermobacter thermautotrophicus str. Delta H] >gi|15679740|ref|NP_276858.1| hypothetical protein MTH1748 [Methanothermobacter thermautotrophicus str. Delta H]	1.25	1.232	1.241	gi|15679740|ref|NP_276858.1|	hypothetical protein MTH1748 [Methanothermobacter thermautotrophicus str. Delta H] >gi|2622880|gb|AAB86218.1| unknown [Methanothermobacter thermautotrophicus str. Delta H]	-	-	-	-	-	-	-
8	gi|74548542|sp|O26773.1|Y677_METTH	RecName: Full=Uncharacterized protein MTH_677 >gi|2621762|gb|AAB85182.1| unknown [Methanothermobacter thermautotrophicus str. Delta H] >gi|15678704|ref|NP_275819.1| hypothetical protein MTH677 [Methanothermobacter thermautotrophicus str. Delta H]	1.045	1.306	1.1755	gi|74548542|sp|O26773.1|Y677_METTH	RecName: Full=Uncharacterized protein MTH_677	sp|O26773|Y677_METTH	Uncharacterized protein MTH_677 OS=Methanothermobacter thermautotrophicus (strain ATCC 29096 / DSM 1053 / JCM 10044 / NBRC 100330 / Delta H) GN=MTH_677 PE=1 SV=1	-	-	-	-	-
9	gi|2621302|gb|AAB84758.1|	conserved protein [Methanothermobacter thermautotrophicus str. Delta H] >gi|15678280|ref|NP_275395.1| hypothetical protein MTH252 [Methanothermobacter thermautotrophicus str. Delta H]	1.214	1.007	1.1105	gi|2621302|gb|AAB84758.1|	conserved protein [Methanothermobacter thermautotrophicus str. Delta H]	-	-	MTH252	Uncharacterized membrane protein	S	Function unknown ;	-
10	gi|2622817|gb|AAB86159.1|	conserved protein [Methanothermobacter thermautotrophicus str. Delta H] >gi|15679681|ref|NP_276798.1| hypothetical protein MTH1687, partial [Methanothermobacter thermautotrophicus str. Delta H]	1.015	1.209	1.112	gi|2622817|gb|AAB86159.1|	conserved protein [Methanothermobacter thermautotrophicus str. Delta H]	sp|Q58345|Y935_METJA	Uncharacterized protein MJ0935 OS=Methanocaldococcus jannaschii (strain ATCC 43067 / DSM 2661 / JAL-1 / JCM 10045 / NBRC 100440) GN=MJ0935 PE=4 SV=1	MTH1687	Uncharacterized conserved protein	S	Function unknown ;	-
11	gi|2622609|gb|AAB85968.1|	cation transporting P-type ATPase related protein [Methanothermobacter thermautotrophicus str. Delta H] >gi|15679490|ref|NP_276607.1| cation transporting P-type ATPase-like protein [Methanothermobacter thermautotrophicus str. Delta H]	1.268	1.063	1.1655	gi|15679490|ref|NP_276607.1|	cation transporting P-type ATPase-like protein [Methanothermobacter thermautotrophicus str. Delta H] >gi|2622609|gb|AAB85968.1| cation transporting P-type ATPase related protein [Methanothermobacter thermautotrophicus str. Delta H]	sp|Q2YWA3|COPA_STAAB	Copper-exporting P-type ATPase A OS=Staphylococcus aureus (strain bovine RF122 / ET3-1) GN=copA PE=3 SV=1	MTH1493	Soluble P-type ATPase	R	General function prediction only ;	K01552|1|7e-150|531|mth:MTH1493|[EC:3.6.3.-]!K01541|2|2e-42|175|mma:MM_0910|H+/K+-exchanging ATPase [EC:3.6.3.10]!K01533|3|3e-36|154|mja:MJ_0968|Cu2+-exporting ATPase [EC:3.6.3.4]!K01509|5|2e-33|145|mmq:MmarC5_1767|adenosinetriphosphatase [EC:3.6.1.3]
12	gi|2622340|gb|AAB85718.1|	conserved protein [Methanothermobacter thermautotrophicus str. Delta H] >gi|15679240|ref|NP_276357.1| hypothetical protein MTH1229 [Methanothermobacter thermautotrophicus str. Delta H]	1.034	1.287	1.1605	gi|2622340|gb|AAB85718.1|	conserved protein [Methanothermobacter thermautotrophicus str. Delta H]	sp|Q58215|Y805_METJA	Uncharacterized protein MJ0805 OS=Methanocaldococcus jannaschii (strain ATCC 43067 / DSM 2661 / JAL-1 / JCM 10045 / NBRC 100440) GN=MJ0805 PE=4 SV=3	MTH1229	Uncharacterized conserved protein	S	Function unknown ;	K09139|1|1e-118|427|mth:MTH1229|hypothetical protein
13	gi|2621388|gb|AAB84838.1|	LPS biosynthesis RfbU related protein [Methanothermobacter thermautotrophicus str. Delta H] >gi|15678360|ref|NP_275475.1| LPS biosynthesis RfbU related protein [Methanothermobacter thermautotrophicus str. Delta H]	1.141	1.54	1.3405	gi|15678360|ref|NP_275475.1|	LPS biosynthesis RfbU related protein [Methanothermobacter thermautotrophicus str. Delta H] >gi|2621388|gb|AAB84838.1| LPS biosynthesis RfbU related protein [Methanothermobacter thermautotrophicus str. Delta H]	sp|Q58577|Y1178_METJA	Uncharacterized glycosyltransferase MJ1178 OS=Methanocaldococcus jannaschii (strain ATCC 43067 / DSM 2661 / JAL-1 / JCM 10045 / NBRC 100440) GN=MJ1178 PE=3 SV=1	MTH332	Glycosyltransferase	M	Cell wall/membrane/envelope biogenesis ;	K08256|1|7e-19|97.4|ttr:Tter_1866|phosphatidylinositol alpha-mannosyltransferase [EC:2.4.1.57]!K15521|3|2e-16|89.4|rsa:RSal33209_1709|D-inositol-3-phosphate glycosyltransferase [EC:2.4.1.250]!K12995|4|8e-16|87.4|rca:Rcas_1839|rhamnosyltransferase [EC:2.4.1.-]!K03429|5|2e-15|86.3|ova:OBV_10400|1,2-diacylglycerol 3-glucosyltransferase [EC:2.4.1.157]
14	gi|2621844|gb|AAB85258.1|	heavy-metal transporting CPx-type ATPase [Methanothermobacter thermautotrophicus str. Delta H] >gi|15678780|ref|NP_275897.1| heavy-metal transporting CPx-type ATPase [Methanothermobacter thermautotrophicus str. Delta H]	1.134	1.264	1.199	gi|15678780|ref|NP_275897.1|	heavy-metal transporting CPx-type ATPase [Methanothermobacter thermautotrophicus str. Delta H] >gi|2621844|gb|AAB85258.1| heavy-metal transporting CPx-type ATPase [Methanothermobacter thermautotrophicus str. Delta H]	sp|O30085|COPB_ARCFU	Probable copper-exporting P-type ATPase B OS=Archaeoglobus fulgidus (strain ATCC 49558 / VC-16 / DSM 4304 / JCM 9628 / NBRC 100126) GN=copB PE=1 SV=1	MTH755	Cation transport ATPase	P	Inorganic ion transport and metabolism ;	K01533|1|0.0|1095|mmg:MTBMA_c11490|Cu2+-exporting ATPase [EC:3.6.3.4]
15	gi|18201990|sp|O26674.1|Y574_METTH	RecName: Full=Uncharacterized protein MTH_574 >gi|2621651|gb|AAB85080.1| conserved protein [Methanothermobacter thermautotrophicus str. Delta H] >gi|15678602|ref|NP_275717.1| hypothetical protein MTH574 [Methanothermobacter thermautotrophicus str. D	1.132	1.265	1.1985	gi|18201990|sp|O26674.1|Y574_METTH	RecName: Full=Uncharacterized protein MTH_574 >gi|2621651|gb|AAB85080.1| conserved protein [Methanothermobacter thermautotrophicus str. Delta H]	sp|O26674|Y574_METTH	Uncharacterized protein MTH_574 OS=Methanothermobacter thermautotrophicus (strain ATCC 29096 / DSM 1053 / JCM 10044 / NBRC 100330 / Delta H) GN=MTH_574 PE=3 SV=1	MTH574	Conserved protein/domain typically associated with flavoprotein oxygenases, DIM6/NTAB family	R	General function prediction only ;	K00492|1|6e-15|83.2|bcz:pE33L466_0364|[EC:1.14.13.-]
16	gi|2621592|gb|AAB85025.1|	unknown [Methanothermobacter thermautotrophicus str. Delta H] >gi|15678547|ref|NP_275662.1| hypothetical protein MTH519 [Methanothermobacter thermautotrophicus str. Delta H]	1.023	2.049	1.536	gi|15678547|ref|NP_275662.1|	hypothetical protein MTH519 [Methanothermobacter thermautotrophicus str. Delta H] >gi|2621592|gb|AAB85025.1| unknown [Methanothermobacter thermautotrophicus str. Delta H]	-	-	-	-	-	-	-
17	gi|73920472|sp|O26979.1|XERCL_METTH	RecName: Full=Probable tyrosine recombinase XerC-like >gi|2621988|gb|AAB85391.1| integrase-recombinase protein [Methanothermobacter thermautotrophicus str. Delta H] >gi|15678913|ref|NP_276030.1| integrase-recombinase [Methanothermobacter thermautotr	1.227	1.047	1.137	gi|15678913|ref|NP_276030.1|	integrase-recombinase [Methanothermobacter thermautotrophicus str. Delta H] >gi|73920472|sp|O26979.1|XERCL_METTH RecName: Full=Probable tyrosine recombinase XerC-like >gi|2621988|gb|AAB85391.1| integrase-recombinase protein [Methanothermobacter thermautotrophicus str. Delta H]	sp|O26979|XERCL_METTH	Probable tyrosine recombinase XerC-like OS=Methanothermobacter thermautotrophicus (strain ATCC 29096 / DSM 1053 / JCM 10044 / NBRC 100330 / Delta H) GN=MTH_893 PE=3 SV=1	MTH893	Integrase	L	Replication, recombination and repair ;	K04763|1|5e-170|599|mth:MTH893|integrase/recombinase XerD
18	gi|2621815|gb|AAB85231.1|	unknown [Methanothermobacter thermautotrophicus str. Delta H] >gi|15678753|ref|NP_275869.1| hypothetical protein MTH726 [Methanothermobacter thermautotrophicus str. Delta H]	1.001	1.44	1.2205	gi|15678753|ref|NP_275869.1|	hypothetical protein MTH726 [Methanothermobacter thermautotrophicus str. Delta H] >gi|2621815|gb|AAB85231.1| unknown [Methanothermobacter thermautotrophicus str. Delta H]	-	-	-	-	-	-	-
19	gi|2622963|gb|AAB86295.1|	conserved protein [Methanothermobacter thermautotrophicus str. Delta H] >gi|15679817|ref|NP_276935.1| hypothetical protein MTH1829 [Methanothermobacter thermautotrophicus str. Delta H]	1.057	1.337	1.197	gi|2622963|gb|AAB86295.1|	conserved protein [Methanothermobacter thermautotrophicus str. Delta H]	-	-	MTH1829	Sortase (surface protein transpeptidase)	M	Cell wall/membrane/envelope biogenesis ;	K07284|1|1e-104|380|mth:MTH1829|sortase A [EC:3.4.22.70]
20	gi|6226032|sp|P72012.1|RPIA_METTH	RecName: Full=Ribose-5-phosphate isomerase A; AltName: Full=Phosphoriboisomerase A; Short=PRI >gi|2621688|gb|AAB85114.1| ribose 5-phosphate isomerase [Methanothermobacter thermautotrophicus str. Delta H] >gi|15678636|ref|NP_275751.1| ribose-5-phosph	1.108	1.363	1.2355	gi|15678636|ref|NP_275751.1|	ribose-5-phosphate isomerase A [Methanothermobacter thermautotrophicus str. Delta H] >gi|6226032|sp|P72012.1|RPIA_METTH RecName: Full=Ribose-5-phosphate isomerase A; AltName: Full=Phosphoriboisomerase A; Short=PRI >gi|1669358|dbj|BAA13646.1| orf2 [Methanothermobacter thermautotrophicus] >gi|2621688|gb|AAB85114.1| ribose 5-phosphate isomerase [Methanothermobacter thermautotrophicus str. Delta H]	sp|P72012|RPIA_METTH	Ribose-5-phosphate isomerase A OS=Methanothermobacter thermautotrophicus (strain ATCC 29096 / DSM 1053 / JCM 10044 / NBRC 100330 / Delta H) GN=rpiA PE=3 SV=1	MTH608	Ribose 5-phosphate isomerase	G	Carbohydrate transport and metabolism ;	K01807|1|5e-102|372|mth:MTH608|ribose 5-phosphate isomerase A [EC:5.3.1.6]
21	gi|2622675|gb|AAB86027.1|	tungsten formylmethanofuran dehydrogenase, subunit H [Methanothermobacter thermautotrophicus str. Delta H] >gi|15679549|ref|NP_276666.1| tungsten formylmethanofuran dehydrogenase subunit H [Methanothermobacter thermautotrophicus str. Delta H]	1.641	1.174	1.4075	gi|15679549|ref|NP_276666.1|	tungsten formylmethanofuran dehydrogenase subunit H [Methanothermobacter thermautotrophicus str. Delta H] >gi|2622675|gb|AAB86027.1| tungsten formylmethanofuran dehydrogenase, subunit H [Methanothermobacter thermautotrophicus str. Delta H]	sp|Q58565|FWDE_METJA	Ferredoxin-type protein fwdE OS=Methanocaldococcus jannaschii (strain ATCC 43067 / DSM 2661 / JAL-1 / JCM 10045 / NBRC 100440) GN=fwdE PE=4 SV=1	MTH1553	Ferredoxin	C	Energy production and conversion ;	K00204|1|4e-94|345|mth:MTH1553|formylmethanofuran dehydrogenase subunit H [EC:1.2.99.5]
22	gi|2622912|gb|AAB86247.1|	unknown [Methanothermobacter thermautotrophicus str. Delta H] >gi|15679769|ref|NP_276887.1| hypothetical protein MTH1781 [Methanothermobacter thermautotrophicus str. Delta H]	1.129	1.229	1.179	gi|15679769|ref|NP_276887.1|	hypothetical protein MTH1781 [Methanothermobacter thermautotrophicus str. Delta H] >gi|2622912|gb|AAB86247.1| unknown [Methanothermobacter thermautotrophicus str. Delta H]	-	-	MTH1781	Uncharacterized protein conserved in archaea	S	Function unknown ;	-
23	gi|2621281|gb|AAB84739.1|	conserved protein [Methanothermobacter thermautotrophicus str. Delta H] >gi|15678261|ref|NP_275376.1| hypothetical protein MTH233 [Methanothermobacter thermautotrophicus str. Delta H]	1.048	1.35	1.199	gi|2621281|gb|AAB84739.1|	conserved protein [Methanothermobacter thermautotrophicus str. Delta H]	sp|Q58977|Y1582_METJA	Uncharacterized deoxyribonuclease MJ1582 OS=Methanocaldococcus jannaschii (strain ATCC 43067 / DSM 2661 / JAL-1 / JCM 10045 / NBRC 100440) GN=MJ1582 PE=3 SV=1	MTH233	Mg-dependent DNase	L	Replication, recombination and repair ;	K03424|1|2e-145|516|mth:MTH233|TatD DNase family protein [EC:3.1.21.-]
24	gi|2622133|gb|AAB85526.1|	unknown [Methanothermobacter thermautotrophicus str. Delta H] >gi|15679048|ref|NP_276165.1| hypothetical protein MTH1030 [Methanothermobacter thermautotrophicus str. Delta H]	1.115	1.291	1.203	gi|15679048|ref|NP_276165.1|	hypothetical protein MTH1030 [Methanothermobacter thermautotrophicus str. Delta H] >gi|2622133|gb|AAB85526.1| unknown [Methanothermobacter thermautotrophicus str. Delta H]	-	-	MTH1030	Sortase (surface protein transpeptidase)	M	Cell wall/membrane/envelope biogenesis ;	K07284|1|1e-19|99.0|mka:MK0158|sortase A [EC:3.4.22.70]
25	gi|2621561|gb|AAB84996.1|	unknown [Methanothermobacter thermautotrophicus str. Delta H] >gi|15678518|ref|NP_275633.1| hypothetical protein MTH490 [Methanothermobacter thermautotrophicus str. Delta H]	1.072	2.933	2.0025	gi|15678518|ref|NP_275633.1|	hypothetical protein MTH490 [Methanothermobacter thermautotrophicus str. Delta H] >gi|2621561|gb|AAB84996.1| unknown [Methanothermobacter thermautotrophicus str. Delta H]	-	-	-	-	-	-	-
26	gi|3913568|sp|O07165.1|ENDA_METTH	RecName: Full=tRNA-splicing endonuclease; AltName: Full=tRNA-intron endonuclease >gi|2621300|gb|AAB84756.1| tRNA intron endonuclease [Methanothermobacter thermautotrophicus str. Delta H] >gi|15678278|ref|NP_275393.1| tRNA-splicing endonuclease subun	1.209	1.1	1.1545	gi|15678278|ref|NP_275393.1|	tRNA-splicing endonuclease subunit alpha [Methanothermobacter thermautotrophicus str. Delta H] >gi|3913568|sp|O07165.1|ENDA_METTH RecName: Full=tRNA-splicing endonuclease; AltName: Full=tRNA-intron endonuclease >gi|2621300|gb|AAB84756.1| tRNA intron endonuclease [Methanothermobacter thermautotrophicus str. Delta H]	sp|O07165|ENDA_METTH	tRNA-splicing endonuclease OS=Methanothermobacter thermautotrophicus (strain ATCC 29096 / DSM 1053 / JCM 10044 / NBRC 100330 / Delta H) GN=endA PE=3 SV=1	MTH250	tRNA splicing endonuclease	J	Translation, ribosomal structure and biogenesis ;	K01170|1|1e-93|343|mth:MTH250|tRNA-intron endonuclease, archaea type [EC:3.1.27.9]
27	gi|2621713|gb|AAB85137.1|	UDP-glucose 4-epimerase [Methanothermobacter thermautotrophicus str. Delta H] >gi|15678659|ref|NP_275774.1| UDP-glucose 4-epimerase [Methanothermobacter thermautotrophicus str. Delta H] >gi|300585349|emb|CBV29571.1| unnamed protein product [Methanot	1.011	1.391	1.201	gi|15678659|ref|NP_275774.1|	UDP-glucose 4-epimerase [Methanothermobacter thermautotrophicus str. Delta H] >gi|2621713|gb|AAB85137.1| UDP-glucose 4-epimerase [Methanothermobacter thermautotrophicus str. Delta H]	sp|Q9KDV3|GALE_BACHD	UDP-glucose 4-epimerase OS=Bacillus halodurans (strain ATCC BAA-125 / DSM 18197 / FERM 7344 / JCM 9153 / C-125) GN=galE PE=3 SV=1	MTH631	UDP-glucose 4-epimerase	M	Cell wall/membrane/envelope biogenesis ;	K01784|1|0.0|661|mth:MTH631|UDP-glucose 4-epimerase [EC:5.1.3.2]
28	gi|374977937|pdb|4ADX|5	Chain 5, The Cryo-em Structure Of The Archaeal 50s Ribosomal Subunit In Complex With Initiation Factor 6	1.134	3.335	2.2345	gi|227116126|ref|ZP_03829782.1|	ubiquitin [Pectobacterium carotovorum subsp. brasiliensis PBR1692]	sp|P33190|RL40_TETPY	Ubiquitin-60S ribosomal protein L40 OS=Tetrahymena pyriformis GN=TUF11 PE=3 SV=2	YLL039c	Ubiquitin	O	Posttranslational modification, protein turnover, chaperones ;	-
29	gi|2622461|gb|AAB85831.1|	NADH oxidase [Methanothermobacter thermautotrophicus str. Delta H] >gi|15679353|ref|NP_276470.1| NADH oxidase [Methanothermobacter thermautotrophicus str. Delta H]	1.244	1.095	1.1695	gi|15679353|ref|NP_276470.1|	NADH oxidase [Methanothermobacter thermautotrophicus str. Delta H] >gi|2622461|gb|AAB85831.1| NADH oxidase [Methanothermobacter thermautotrophicus str. Delta H]	sp|Q58065|NAOX_METJA	Putative NADH oxidase OS=Methanocaldococcus jannaschii (strain ATCC 43067 / DSM 2661 / JAL-1 / JCM 10045 / NBRC 100440) GN=MJ0649 PE=3 SV=2	MTH1354	Uncharacterized NAD(FAD)-dependent dehydrogenases	R	General function prediction only ;	K03885|1|0.0|851|mth:MTH1354|NADH dehydrogenase [EC:1.6.99.3]
30	gi|2621051|gb|AAB84524.1|	ribosomal protein L23a (E.coli ) [Methanothermobacter thermautotrophicus str. Delta H] >gi|15678035|ref|NP_275149.1| 50S ribosomal protein L23 [Methanothermobacter thermautotrophicus str. Delta H]	1.013	1.301	1.157	gi|15678035|ref|NP_275149.1|	50S ribosomal protein L23 [Methanothermobacter thermautotrophicus str. Delta H] >gi|2621051|gb|AAB84524.1| ribosomal protein L23a (E.coli ) [Methanothermobacter thermautotrophicus str. Delta H]	sp|O26112|RL23_METTH	50S ribosomal protein L23P OS=Methanothermobacter thermautotrophicus (strain ATCC 29096 / DSM 1053 / JCM 10044 / NBRC 100330 / Delta H) GN=rpl23p PE=3 SV=2	MTH4	Ribosomal protein L23	J	Translation, ribosomal structure and biogenesis ;	K02892|1|3e-52|206|mth:MTH4|large subunit ribosomal protein L23
31	gi|7388504|sp|O27573.1|Y1530_METTH	RecName: Full=UPF0107 protein MTH_1530 >gi|2622649|gb|AAB86004.1| conserved protein [Methanothermobacter thermautotrophicus str. Delta H] >gi|15679526|ref|NP_276643.1| hypothetical protein MTH1530 [Methanothermobacter thermautotrophicus str. Delta H	1.093	1.212	1.1525	gi|7388504|sp|O27573.1|Y1530_METTH	RecName: Full=UPF0107 protein MTH_1530 >gi|2622649|gb|AAB86004.1| conserved protein [Methanothermobacter thermautotrophicus str. Delta H]	sp|O27573|Y1530_METTH	UPF0107 protein MTH_1530 OS=Methanothermobacter thermautotrophicus (strain ATCC 29096 / DSM 1053 / JCM 10044 / NBRC 100330 / Delta H) GN=MTH_1530 PE=3 SV=1	MTH1530	Uncharacterized conserved protein	S	Function unknown ;	K09128|1|4e-69|261|mth:MTH1530|hypothetical protein
32	gi|2622161|gb|AAB85552.1|	transcriptional regulator related protein [Methanothermobacter thermautotrophicus str. Delta H] >gi|15679074|ref|NP_276191.1| transcriptional regulator-like protein [Methanothermobacter thermautotrophicus str. Delta H]	1.229	1.083	1.156	gi|15679074|ref|NP_276191.1|	transcriptional regulator-like protein [Methanothermobacter thermautotrophicus str. Delta H] >gi|2622161|gb|AAB85552.1| transcriptional regulator related protein [Methanothermobacter thermautotrophicus str. Delta H]	sp|P32398|YHGD_BACSU	Uncharacterized HTH-type transcriptional regulator YhgD OS=Bacillus subtilis (strain 168) GN=yhgD PE=4 SV=1	MTH1063	Transcriptional regulator	K	Transcription ;	K09017|1|5e-11|70.1|rpb:RPB_3117|TetR/AcrR family transcriptional regulator
33	gi|74510007|sp|O27295.1|QUEE_METTH	RecName: Full=7-carboxy-7-deazaguanine synthase; Short=CDG synthase; AltName: Full=Archaeosine biosynthesis protein QueE >gi|2622338|gb|AAB85716.1| coenzyme PQQ synthesis protein III [Methanothermobacter thermautotrophicus str. Delta H] >gi|15679238	1.072	1.522	1.297	gi|15679238|ref|NP_276355.1|	coenzyme PQQ synthesis protein III [Methanothermobacter thermautotrophicus str. Delta H] >gi|74510007|sp|O27295.1|QUEE_METTH RecName: Full=7-carboxy-7-deazaguanine synthase; Short=CDG synthase; AltName: Full=Archaeosine biosynthesis protein QueE >gi|2622338|gb|AAB85716.1| coenzyme PQQ synthesis protein III [Methanothermobacter thermautotrophicus str. Delta H]	sp|O27295|QUEE_METTH	7-carboxy-7-deazaguanine synthase OS=Methanothermobacter thermautotrophicus (strain ATCC 29096 / DSM 1053 / JCM 10044 / NBRC 100330 / Delta H) GN=queE PE=3 SV=1	MTH1227	Organic radical activating enzymes	O	Posttranslational modification, protein turnover, chaperones ;	K10026|1|5e-17|90.5|mhu:Mhun_2832|queuosine biosynthesis protein QueE
34	gi|2622084|gb|AAB85480.1|	unknown [Methanothermobacter thermautotrophicus str. Delta H] >gi|15679001|ref|NP_276118.1| hypothetical protein MTH983 [Methanothermobacter thermautotrophicus str. Delta H]	1.012	1.304	1.158	gi|15679001|ref|NP_276118.1|	hypothetical protein MTH983 [Methanothermobacter thermautotrophicus str. Delta H] >gi|2622084|gb|AAB85480.1| unknown [Methanothermobacter thermautotrophicus str. Delta H]	-	-	-	-	-	-	-
35	gi|74548666|sp|O27106.1|ARSS_METTH	RecName: Full=Archaetidylserine synthase; AltName: Full=CDP-2,3-di-O-geranylgeranyl-sn-glycerol:L-serine O-archaetidyltransferase >gi|2622130|gb|AAB85523.1| CDP-diacylglycerol-serine O-phosphatidyltransferase [Methanothermobacter thermautotrophicus	1.085	1.348	1.2165	gi|15679045|ref|NP_276162.1|	CDP-diacylglycerol--serine O-phosphatidyltransferase [Methanothermobacter thermautotrophicus str. Delta H] >gi|2622130|gb|AAB85523.1| CDP-diacylglycerol-serine O-phosphatidyltransferase [Methanothermobacter thermautotrophicus str. Delta H]	sp|Q58609|PSS_METJA	CDP-diacylglycerol--serine O-phosphatidyltransferase OS=Methanocaldococcus jannaschii (strain ATCC 43067 / DSM 2661 / JAL-1 / JCM 10045 / NBRC 100440) GN=pssA PE=3 SV=1	MTH1027	Phosphatidylserine synthase	I	Lipid transport and metabolism ;	K00998|1|9e-115|414|mth:MTH1027|phosphatidylserine synthase [EC:2.7.8.8]
36	gi|2621347|gb|AAB84800.1|	unknown [Methanothermobacter thermautotrophicus str. Delta H] >gi|15678322|ref|NP_275437.1| hypothetical protein MTH294 [Methanothermobacter thermautotrophicus str. Delta H]	1.441	1.008	1.2245	gi|15678322|ref|NP_275437.1|	hypothetical protein MTH294 [Methanothermobacter thermautotrophicus str. Delta H] >gi|2621347|gb|AAB84800.1| unknown [Methanothermobacter thermautotrophicus str. Delta H]	-	-	-	-	-	-	-
37	gi|2621603|gb|AAB85035.1|	unknown [Methanothermobacter thermautotrophicus str. Delta H] >gi|15678557|ref|NP_275672.1| hypothetical protein MTH529 [Methanothermobacter thermautotrophicus str. Delta H]	1.299	1.261	1.28	gi|15678557|ref|NP_275672.1|	hypothetical protein MTH529 [Methanothermobacter thermautotrophicus str. Delta H] >gi|2621603|gb|AAB85035.1| unknown [Methanothermobacter thermautotrophicus str. Delta H]	-	-	-	-	-	-	-
38	gi|2622032|gb|AAB85432.1|	unknown [Methanothermobacter thermautotrophicus str. Delta H] >gi|15678954|ref|NP_276071.1| hypothetical protein MTH934 [Methanothermobacter thermautotrophicus str. Delta H]	1.04	1.391	1.2155	gi|15678954|ref|NP_276071.1|	hypothetical protein MTH934 [Methanothermobacter thermautotrophicus str. Delta H] >gi|2622032|gb|AAB85432.1| unknown [Methanothermobacter thermautotrophicus str. Delta H]	-	-	-	-	-	-	-
39	gi|2621903|gb|AAB85312.1|	conserved protein [Methanothermobacter thermautotrophicus str. Delta H] >gi|15678834|ref|NP_275951.1| hypothetical protein MTH812 [Methanothermobacter thermautotrophicus str. Delta H]	1.326	1.011	1.1685	gi|46397088|sp|O26903.2|Y812_METTH	RecName: Full=UPF0305 protein MTH_812	sp|O26903|Y812_METTH	UPF0305 protein MTH_812 OS=Methanothermobacter thermautotrophicus (strain ATCC 29096 / DSM 1053 / JCM 10044 / NBRC 100330 / Delta H) GN=MTH_812 PE=3 SV=2	MTH812	Uncharacterized protein conserved in archaea	S	Function unknown ;	-
*Proteins with1.5 fold change and p -value less than 0.05.
