# Supplementary material for: Comparative proteomic analysis of Methanothermobacter thermautotrophicus reveals methane formation from H2 and CO 2 under different temperature conditions
Source: Microbiologyopen. 2018 Sep 10;8(5):e00715. doi: 10.1002/mbo3.715 (PMC6528648; doi:10.1002/mbo3.715)
Supplement: Supplementary file 5 [file MBO3-8-e00715-s005.xlsx]

## Sheet: Supplementary Table 3 down-regu
Supplemental Table 3-summary of differentially down-regulated proteins *.
70°C	Accession	Desription	65°C-VS-71°C@Ratio@set1	65°C-VS-71°C@Ratio@set2	65°C-VS-71°C@Mean	NCBInr Accession	NCBInr Description	Uniprot_Swissprot Accession	Uniprot_Swissprot Description	Protein_or_Domain	COG Function-Description	COG Code	COG Functional-Categories	KEGG(ko_id|rank|evalue|score|identity|ko_definition)
1	gi|2621363|gb|AAB84815.1|	unknown [Methanothermobacter thermautotrophicus str. Delta H] >gi|15678337|ref|NP_275452.1| hypothetical protein MTH309 [Methanothermobacter thermautotrophicus str. Delta H]	0.521	0.625	0.573	gi|15678337|ref|NP_275452.1|	hypothetical protein MTH309 [Methanothermobacter thermautotrophicus str. Delta H] >gi|2621363|gb|AAB84815.1| unknown [Methanothermobacter thermautotrophicus str. Delta H]	-	-	-	-	-	-	-
2	gi|3183095|sp|O27495.1|OTC_METTH	RecName: Full=Ornithine carbamoyltransferase; Short=OTCase >gi|2622559|gb|AAB85921.1| ornithine carbamoyltransferase [Methanothermobacter thermautotrophicus str. Delta H] >gi|15679443|ref|NP_276560.1| ornithine carbamoyltransferase [Methanothermobac	0.873	0.733	0.803	gi|15679443|ref|NP_276560.1|	ornithine carbamoyltransferase [Methanothermobacter thermautotrophicus str. Delta H] >gi|3183095|sp|O27495.1|OTC_METTH RecName: Full=Ornithine carbamoyltransferase; Short=OTCase >gi|2622559|gb|AAB85921.1| ornithine carbamoyltransferase [Methanothermobacter thermautotrophicus str. Delta H]	sp|O27495|OTC_METTH	Ornithine carbamoyltransferase OS=Methanothermobacter thermautotrophicus (strain ATCC 29096 / DSM 1053 / JCM 10044 / NBRC 100330 / Delta H) GN=argF PE=3 SV=1	MTH1446	Ornithine carbamoyltransferase	E	Amino acid transport and metabolism ;	K00611|1|7e-165|582|mth:MTH1446|ornithine carbamoyltransferase [EC:2.1.3.3]
3	gi|2622667|gb|AAB86020.1|	conserved protein [Methanothermobacter thermautotrophicus str. Delta H] >gi|15679542|ref|NP_276659.1| hypothetical protein MTH1546 [Methanothermobacter thermautotrophicus str. Delta H]	0.687	0.961	0.824	gi|2622667|gb|AAB86020.1|	conserved protein [Methanothermobacter thermautotrophicus str. Delta H]	sp|Q9YAK0|Y1940_AERPE	Uncharacterized protein APE_1940.1 OS=Aeropyrum pernix (strain ATCC 700893 / DSM 11879 / JCM 9820 / NBRC 100138 / K1) GN=APE_1940.1 PE=3 SV=2	MTH1546	Predicted sugar phosphate isomerase involved in capsule formation	M	Cell wall/membrane/envelope biogenesis ;	K08094|1|8e-144|511|mth:MTH1546|6-phospho-3-hexuloisomerase [EC:5.3.1.27]
4	gi|2622773|gb|AAB86118.1|	ABC transporter [Methanothermobacter thermautotrophicus str. Delta H] >gi|15679640|ref|NP_276757.1| ABC transporter [Methanothermobacter thermautotrophicus str. Delta H]	0.733	0.676	0.7045	gi|15679640|ref|NP_276757.1|	ABC transporter [Methanothermobacter thermautotrophicus str. Delta H] >gi|2622773|gb|AAB86118.1| ABC transporter [Methanothermobacter thermautotrophicus str. Delta H]	sp|Q5M7P6|ADCK1_XENTR	Uncharacterized aarF domain-containing protein kinase 1 OS=Xenopus tropicalis GN=adck1 PE=2 SV=1	MTH1645	Predicted unusual protein kinase	R	General function prediction only ;	K03688|1|0.0|1051|mth:MTH1645|ubiquinone biosynthesis protein
5	gi|11387240|sp|O26951.1|Y863_METTH	RecName: Full=Uncharacterized protein MTH_863 >gi|2621955|gb|AAB85361.1| conserved protein [Methanothermobacter thermautotrophicus str. Delta H] >gi|15678883|ref|NP_276000.1| hypothetical protein MTH863 [Methanothermobacter thermautotrophicus str. D	0.704	0.615	0.6595	gi|11387240|sp|O26951.1|Y863_METTH	RecName: Full=Uncharacterized protein MTH_863 >gi|2621955|gb|AAB85361.1| conserved protein [Methanothermobacter thermautotrophicus str. Delta H]	sp|O26951|Y863_METTH	Uncharacterized protein MTH_863 OS=Methanothermobacter thermautotrophicus (strain ATCC 29096 / DSM 1053 / JCM 10044 / NBRC 100330 / Delta H) GN=MTH_863 PE=1 SV=1	MTH863	Uncharacterized conserved protein	S	Function unknown ;	K09154|1|1e-127|457|mth:MTH863|hypothetical protein
6	gi|2621391|gb|AAB84841.1|	galactosyl-transferase RfpB related protein [Methanothermobacter thermautotrophicus str. Delta H] >gi|15678363|ref|NP_275478.1| galactosyl-transferase RfpB-like protein [Methanothermobacter thermautotrophicus str. Delta H]	0.555	0.376	0.4655	gi|15678363|ref|NP_275478.1|	galactosyl-transferase RfpB-like protein [Methanothermobacter thermautotrophicus str. Delta H] >gi|2621391|gb|AAB84841.1| galactosyl-transferase RfpB related protein [Methanothermobacter thermautotrophicus str. Delta H]	sp|P26470|WAAK_SALTY	Lipopolysaccharide 1,2-N-acetylglucosaminetransferase OS=Salmonella typhimurium (strain LT2 / SGSC1412 / ATCC 700720) GN=waaK PE=3 SV=1	MTH335	Glycosyltransferase	M	Cell wall/membrane/envelope biogenesis ;	K15521|1|2e-30|135|ttr:Tter_0868|D-inositol-3-phosphate glycosyltransferase [EC:2.4.1.250]!K13668|2|1e-24|117|ams:AMIS_14330|phosphatidylinositol alpha-1,6-mannosyltransferase [EC:2.4.1.-]
7	gi|2621958|gb|AAB85363.1|	conserved protein [Methanothermobacter thermautotrophicus str. Delta H] >gi|15678885|ref|NP_276002.1| hypothetical protein MTH865 [Methanothermobacter thermautotrophicus str. Delta H]	0.422	0.958	0.69	gi|44579|emb|CAA48865.1|	unnamed protein product [Methanothermobacter thermautotrophicus] >gi|44585|emb|CAA48863.1| unnamed protein product [Methanothermobacter thermautotrophicus]	-	-	MTH865	Uncharacterized protein conserved in archaea	S	Function unknown ;	-
8	gi|2622556|gb|AAB85919.1|	acetolactate synthase, large subunit [Methanothermobacter thermautotrophicus str. Delta H] >gi|15679441|ref|NP_276558.1| acetolactate synthase catalytic subunit [Methanothermobacter thermautotrophicus str. Delta H] >gi|300658364|emb|CBV22937.1| unna	0.775	0.779	0.777	gi|15679441|ref|NP_276558.1|	acetolactate synthase catalytic subunit [Methanothermobacter thermautotrophicus str. Delta H] >gi|2622556|gb|AAB85919.1| acetolactate synthase, large subunit [Methanothermobacter thermautotrophicus str. Delta H]	sp|Q57725|ILVB_METJA	Probable acetolactate synthase large subunit OS=Methanocaldococcus jannaschii (strain ATCC 43067 / DSM 2661 / JAL-1 / JCM 10045 / NBRC 100440) GN=ilvB PE=3 SV=1	MTH1444	Thiamine pyrophosphate-requiring enzymes [acetolactate synthase, pyruvate dehydrogenase (cytochrome), glyoxylate carboligase, phosphonopyruvate decarboxylase]	EH	Amino acid transport and metabolism ; Coenzyme transport and metabolism ;	K01652|1|0.0|1157|mth:MTH1444|acetolactate synthase I/II/III large subunit [EC:2.2.1.6]
9	gi|6647984|sp|O27296.1|QUED_METTH	RecName: Full=Putative 6-carboxy-5,6,7,8-tetrahydropterin synthase; Short=CPH4 synthase; AltName: Full=Archaeosine biosynthesis protein QueD >gi|2622339|gb|AAB85717.1| conserved protein [Methanothermobacter thermautotrophicus str. Delta H] >gi|15679	0.636	0.657	0.6465	gi|2622339|gb|AAB85717.1|	conserved protein [Methanothermobacter thermautotrophicus str. Delta H]	sp|O27296|QUED_METTH	Putative 6-carboxy-5,6,7,8-tetrahydropterin synthase OS=Methanothermobacter thermautotrophicus (strain ATCC 29096 / DSM 1053 / JCM 10044 / NBRC 100330 / Delta H) GN=queD PE=3 SV=1	MTH1228	6-pyruvoyl-tetrahydropterin synthase	H	Coenzyme transport and metabolism ;	K01737|1|2e-79|296|mmg:MTBMA_c16130|6-pyruvoyl tetrahydrobiopterin synthase [EC:4.2.3.12]
10	gi|2621944|gb|AAB85350.1|	unknown [Methanothermobacter thermautotrophicus str. Delta H] >gi|15678872|ref|NP_275989.1| hypothetical protein MTH852 [Methanothermobacter thermautotrophicus str. Delta H]	0.951	0.726	0.8385	gi|15678872|ref|NP_275989.1|	hypothetical protein MTH852 [Methanothermobacter thermautotrophicus str. Delta H] >gi|2621944|gb|AAB85350.1| unknown [Methanothermobacter thermautotrophicus str. Delta H]	-	-	MTH852	Predicted deacylase	R	General function prediction only ;	K06987|1|1e-140|501|mth:MTH852|
11	gi|2622489|gb|AAB85856.1|	conserved protein (contains ferredoxin domain) [Methanothermobacter thermautotrophicus str. Delta H] >gi|15679378|ref|NP_276495.1| hypothetical protein MTH1379 [Methanothermobacter thermautotrophicus str. Delta H]	0.762	0.496	0.629	gi|2622489|gb|AAB85856.1|	conserved protein (contains ferredoxin domain) [Methanothermobacter thermautotrophicus str. Delta H]	sp|Q57661|Y208_METJA	Uncharacterized protein MJ0208 OS=Methanocaldococcus jannaschii (strain ATCC 43067 / DSM 2661 / JAL-1 / JCM 10045 / NBRC 100440) GN=MJ0208 PE=4 SV=1	MTH1379	Archaeal flavoproteins	C	Energy production and conversion ;	-
12	gi|2622898|gb|AAB86234.1|	conserved protein [Methanothermobacter thermautotrophicus str. Delta H] >gi|15679756|ref|NP_276874.1| hypothetical protein MTH1768 [Methanothermobacter thermautotrophicus str. Delta H]	0.804	0.749	0.7765	gi|2622898|gb|AAB86234.1|	conserved protein [Methanothermobacter thermautotrophicus str. Delta H]	sp|Q59044|Y1650_METJA	Uncharacterized protein MJ1650 OS=Methanocaldococcus jannaschii (strain ATCC 43067 / DSM 2661 / JAL-1 / JCM 10045 / NBRC 100440) GN=MJ1650 PE=4 SV=1	MTH1768	NMD protein affecting ribosome stability and mRNA decay	J	Translation, ribosomal structure and biogenesis ;	K07562|1|0.0|712|mth:MTH1768|nonsense-mediated mRNA decay protein 3
13	gi|2621557|gb|AAB84993.1|	DNA helicase related protein [Methanothermobacter thermautotrophicus str. Delta H] >gi|15678515|ref|NP_275630.1| DNA helicase-like protein [Methanothermobacter thermautotrophicus str. Delta H]	0.479	0.416	0.4475	gi|15678515|ref|NP_275630.1|	DNA helicase-like protein [Methanothermobacter thermautotrophicus str. Delta H] >gi|2621557|gb|AAB84993.1| DNA helicase related protein [Methanothermobacter thermautotrophicus str. Delta H]	sp|P75033|Y153_MYCPN	Uncharacterized ATP-dependent helicase MG140 homolog OS=Mycoplasma pneumoniae (strain ATCC 29342 / M129) GN=MPN_153 PE=3 SV=1	MTH487	Superfamily I DNA and RNA helicases and helicase subunits	L	Replication, recombination and repair ;	K04067|1|1e-41|174|pap:PSPA7_2528|primosomal replication protein N''!K01529|3|3e-09|67.8|aae:aq_2057|[EC:3.6.1.-]
14	gi|2622062|gb|AAB85460.1|	unknown [Methanothermobacter thermautotrophicus str. Delta H] >gi|15678982|ref|NP_276099.1| hypothetical protein MTH964 [Methanothermobacter thermautotrophicus str. Delta H]	0.706	0.946	0.826	gi|15678982|ref|NP_276099.1|	hypothetical protein MTH964 [Methanothermobacter thermautotrophicus str. Delta H] >gi|2622062|gb|AAB85460.1| unknown [Methanothermobacter thermautotrophicus str. Delta H]	-	-	-	-	-	-	-
15	gi|38258671|sp|O27844.1|NUCS_METTH	RecName: Full=Endonuclease NucS >gi|2622949|gb|AAB86282.1| conserved protein [Methanothermobacter thermautotrophicus str. Delta H] >gi|15679804|ref|NP_276922.1| hypothetical protein MTH1816 [Methanothermobacter thermautotrophicus str. Delta H]	0.7	0.713	0.7065	gi|38258671|sp|O27844.1|NUCS_METTH	RecName: Full=Endonuclease NucS >gi|2622949|gb|AAB86282.1| conserved protein [Methanothermobacter thermautotrophicus str. Delta H]	sp|O27844|NUCS_METTH	Endonuclease NucS OS=Methanothermobacter thermautotrophicus (strain ATCC 29096 / DSM 1053 / JCM 10044 / NBRC 100330 / Delta H) GN=nucS PE=3 SV=1	MTH1816	Predicted nuclease of the RecB family	L	Replication, recombination and repair ;	K07503|1|2e-134|480|mth:MTH1816|hypothetical protein
16	gi|74510640|sp|O27633.1|MTIP_METTH	RecName: Full=Probable S-methyl-5~-thioinosine phosphorylase; AltName: Full=5~-methylthioinosine phosphorylase; Short=MTI phosphorylase; Short=MTIP >gi|2622720|gb|AAB86069.1| methylthioadenosine phosphorylase [Methanothermobacter thermautotrophicus	0.674	0.635	0.6545	gi|15679591|ref|NP_276708.1|	methylthioadenosine phosphorylase [Methanothermobacter thermautotrophicus str. Delta H] >gi|74510640|sp|O27633.1|MTIP_METTH RecName: Full=Probable S-methyl-5'-thioinosine phosphorylase; AltName: Full=5'-methylthioinosine phosphorylase; Short=MTI phosphorylase; Short=MTIP >gi|2622720|gb|AAB86069.1| methylthioadenosine phosphorylase [Methanothermobacter thermautotrophicus str. Delta H]	sp|O27633|MTIP_METTH	Probable S-methyl-5'-thioinosine phosphorylase OS=Methanothermobacter thermautotrophicus (strain ATCC 29096 / DSM 1053 / JCM 10044 / NBRC 100330 / Delta H) GN=MTH_1596 PE=3 SV=1	MTH1596	Purine nucleoside phosphorylase	F	Nucleotide transport and metabolism ;	K00772|1|2e-94|348|mmg:MTBMA_c01820|5'-methylthioadenosine phosphorylase [EC:2.4.2.28]
17	gi|51316140|sp|O26290.1|MDH_METTH	RecName: Full=Malate dehydrogenase >gi|2621232|gb|AAB84694.1| lactate dehydrogenase [Methanothermobacter thermautotrophicus str. Delta H] >gi|15678216|ref|NP_275331.1| malate dehydrogenase [Methanothermobacter thermautotrophicus str. Delta H]	0.908	0.761	0.8345	gi|15678216|ref|NP_275331.1|	malate dehydrogenase [Methanothermobacter thermautotrophicus str. Delta H] >gi|51316140|sp|O26290.1|MDH_METTH RecName: Full=Malate dehydrogenase >gi|2621232|gb|AAB84694.1| lactate dehydrogenase [Methanothermobacter thermautotrophicus str. Delta H]	sp|O26290|MDH_METTH	Malate dehydrogenase OS=Methanothermobacter thermautotrophicus (strain ATCC 29096 / DSM 1053 / JCM 10044 / NBRC 100330 / Delta H) GN=mdh PE=3 SV=1	MTH188	Malate/lactate dehydrogenases	C	Energy production and conversion ;	K00024|1|0.0|660|mth:MTH188|malate dehydrogenase [EC:1.1.1.37]
18	gi|2622669|gb|AAB86022.1|	NADP-reducing hydrogenase, subunit A [Methanothermobacter thermautotrophicus str. Delta H] >gi|15679544|ref|NP_276661.1| NADH dehydrogenase subunit E [Methanothermobacter thermautotrophicus str. Delta H]	0.7	0.373	0.5365	gi|15679544|ref|NP_276661.1|	NADH dehydrogenase subunit E [Methanothermobacter thermautotrophicus str. Delta H] >gi|2622669|gb|AAB86022.1| NADP-reducing hydrogenase, subunit A [Methanothermobacter thermautotrophicus str. Delta H]	sp|Q46505|HNDA_DESFR		MTH1548	NADH:ubiquinone oxidoreductase 24 kD subunit	C	Energy production and conversion ;	K00334|1|3e-83|308|mth:MTH1548|NADH-quinone oxidoreductase subunit E [EC:1.6.5.3]
19	gi|2621905|gb|AAB85314.1|	conserved protein [Methanothermobacter thermautotrophicus str. Delta H] >gi|15678836|ref|NP_275953.1| hypothetical protein MTH814 [Methanothermobacter thermautotrophicus str. Delta H]	0.996	0.639	0.8175	gi|2621905|gb|AAB85314.1|	conserved protein [Methanothermobacter thermautotrophicus str. Delta H]	-	-	MTH814	Uncharacterized protein conserved in archaea	S	Function unknown ;	-
20	gi|6685297|sp|O27509.1|COBB_METTH	RecName: Full=Probable cobyrinic acid A,C-diamide synthase >gi|2622574|gb|AAB85935.1| cobyrinic acid a,c-diamide synthase [Methanothermobacter thermautotrophicus str. Delta H] >gi|15679457|ref|NP_276574.1| cobyrinic acid a,c-diamide synthase [Methan	0.722	0.655	0.6885	gi|15679457|ref|NP_276574.1|	cobyrinic acid a,c-diamide synthase [Methanothermobacter thermautotrophicus str. Delta H] >gi|6685297|sp|O27509.1|COBB_METTH RecName: Full=Probable cobyrinic acid A,C-diamide synthase >gi|2622574|gb|AAB85935.1| cobyrinic acid a,c-diamide synthase [Methanothermobacter thermautotrophicus str. Delta H]	sp|O27509|COBB_METTH	Probable cobyrinic acid A,C-diamide synthase OS=Methanothermobacter thermautotrophicus (strain ATCC 29096 / DSM 1053 / JCM 10044 / NBRC 100330 / Delta H) GN=cobB PE=3 SV=1	MTH1460	Cobyrinic acid a,c-diamide synthase	H	Coenzyme transport and metabolism ;	K02224|1|0.0|916|mth:MTH1460|cobyrinic acid a,c-diamide synthase [EC:6.3.5.9 6.3.5.11]
21	gi|2621332|gb|AAB84787.1|	conserved protein [Methanothermobacter thermautotrophicus str. Delta H] >gi|15678309|ref|NP_275424.1| hypothetical protein MTH281 [Methanothermobacter thermautotrophicus str. Delta H]	0.52	0.676	0.598	gi|2621332|gb|AAB84787.1|	conserved protein [Methanothermobacter thermautotrophicus str. Delta H]	sp|C0H3S6|YWZG_BACSU	Putative DNA-binding protein ywzG OS=Bacillus subtilis (strain 168) GN=ywzG PE=4 SV=1	MTH281	Predicted transcriptional regulators	K	Transcription ;	K10947|1|2e-15|83.2|aca:ACP_1352|PadR family transcriptional regulator, regulatory protein PadR
22	gi|2622048|gb|AAB85447.1|	unknown [Methanothermobacter thermautotrophicus str. Delta H] >gi|15678969|ref|NP_276086.1| hypothetical protein MTH951 [Methanothermobacter thermautotrophicus str. Delta H]	0.679	0.618	0.6485	gi|15678969|ref|NP_276086.1|	hypothetical protein MTH951 [Methanothermobacter thermautotrophicus str. Delta H] >gi|2622048|gb|AAB85447.1| unknown [Methanothermobacter thermautotrophicus str. Delta H]	-	-	-	-	-	-	-
23	gi|2622544|gb|AAB85907.1|	branched-chain amino-acid aminotransferase [Methanothermobacter thermautotrophicus str. Delta H] >gi|15679429|ref|NP_276546.1| branched-chain amino-acid aminotransferase [Methanothermobacter thermautotrophicus str. Delta H]	0.775	0.732	0.7535	gi|15679429|ref|NP_276546.1|	branched-chain amino-acid aminotransferase [Methanothermobacter thermautotrophicus str. Delta H] >gi|2622544|gb|AAB85907.1| branched-chain amino-acid aminotransferase [Methanothermobacter thermautotrophicus str. Delta H]	sp|O27481|ILVE_METTH	Putative branched-chain-amino-acid aminotransferase OS=Methanothermobacter thermautotrophicus (strain ATCC 29096 / DSM 1053 / JCM 10044 / NBRC 100330 / Delta H) GN=ilvE PE=3 SV=2	MTH1430	Branched-chain amino acid aminotransferase/4-amino-4-deoxychorismate lyase	EH	Amino acid transport and metabolism ; Coenzyme transport and metabolism ;	K00826|1|0.0|679|mth:MTH1430|branched-chain amino acid aminotransferase [EC:2.6.1.42]
24	gi|2621148|gb|AAB84615.1|	unknown [Methanothermobacter thermautotrophicus str. Delta H] >gi|15678137|ref|NP_275252.1| hypothetical protein MTH109 [Methanothermobacter thermautotrophicus str. Delta H]	0.592	0.582	0.587	gi|15678137|ref|NP_275252.1|	hypothetical protein MTH109 [Methanothermobacter thermautotrophicus str. Delta H] >gi|2621148|gb|AAB84615.1| unknown [Methanothermobacter thermautotrophicus str. Delta H]	-	-	-	-	-	-	-
25	gi|2621430|gb|AAB84876.1|	LPS biosynthesis RfbU related protein [Methanothermobacter thermautotrophicus str. Delta H] >gi|15678398|ref|NP_275513.1| LPS biosynthesis RfbU related protein [Methanothermobacter thermautotrophicus str. Delta H]	0.813	0.8	0.8065	gi|15678398|ref|NP_275513.1|	LPS biosynthesis RfbU related protein [Methanothermobacter thermautotrophicus str. Delta H] >gi|2621430|gb|AAB84876.1| LPS biosynthesis RfbU related protein [Methanothermobacter thermautotrophicus str. Delta H]	sp|A1UAM8|MSHA_MYCSK	D-inositol 3-phosphate glycosyltransferase OS=Mycobacterium sp. (strain KMS) GN=mshA PE=3 SV=1	BMEII0845	Glycosyltransferase	M	Cell wall/membrane/envelope biogenesis ;	K02844|1|1e-16|90.5|dsu:Dsui_0468|UDP-glucose:(heptosyl)LPS alpha-1,3-glucosyltransferase [EC:2.4.1.-]!K15521|2|2e-15|86.7|fre:Franean1_6162|D-inositol-3-phosphate glycosyltransferase [EC:2.4.1.250]!K12995|5|5e-15|85.1|hpk:Hprae_0340|rhamnosyltransferase [EC:2.4.1.-]
26	gi|2621403|gb|AAB84852.1|	formate acetyltransferase 2 [Methanothermobacter thermautotrophicus str. Delta H] >gi|15678374|ref|NP_275489.1| formate acetyltransferase 2 [Methanothermobacter thermautotrophicus str. Delta H]	0.665	0.643	0.654	gi|15678374|ref|NP_275489.1|	formate acetyltransferase 2 [Methanothermobacter thermautotrophicus str. Delta H] >gi|2621403|gb|AAB84852.1| formate acetyltransferase 2 [Methanothermobacter thermautotrophicus str. Delta H]	sp|P32674|PFLD_ECOLI	Formate acetyltransferase 2 OS=Escherichia coli (strain K12) GN=pflD PE=3 SV=1	MTH346	Pyruvate-formate lyase	C	Energy production and conversion ;	K00656|1|1e-95|353|dsy:DSY3016|formate C-acetyltransferase [EC:2.3.1.54]
27	gi|120505|sp|P19497.1|FRHD_METTH	RecName: Full=Coenzyme F420 hydrogenase subunit delta; AltName: Full=Putative coenzyme F420 hydrogenase-processing subunit >gi|2622406|gb|AAB85779.1| coenzyme F420-reducing hydrogenase, delta subunit [Methanothermobacter thermautotrophicus str. Delt	0.719	0.793	0.756	gi|15679301|ref|NP_276418.1|	coenzyme F420-reducing hydrogenase subunit delta [Methanothermobacter thermautotrophicus str. Delta H] >gi|149716|gb|AAA72188.1| F420 hydrogenase delta-subunit (frhD) [Methanothermobacter thermautotrophicus] >gi|2622406|gb|AAB85779.1| coenzyme F420-reducing hydrogenase, delta subunit [Methanothermobacter thermautotrophicus str. Delta H]	sp|P19497|FRHD_METTH	Coenzyme F420 hydrogenase subunit delta OS=Methanothermobacter thermautotrophicus (strain ATCC 29096 / DSM 1053 / JCM 10044 / NBRC 100330 / Delta H) GN=frhD PE=3 SV=1	MTH1299	Ni,Fe-hydrogenase maturation factor	C	Energy production and conversion ;	K00442|1|5e-87|321|mth:MTH1299|coenzyme F420 hydrogenase delta subunit
28	gi|2622211|gb|AAB85598.1|	conserved protein [Methanothermobacter thermautotrophicus str. Delta H] >gi|15679120|ref|NP_276237.1| hypothetical protein MTH1109 [Methanothermobacter thermautotrophicus str. Delta H]	0.964	0.809	0.8865	gi|33516971|sp|O27181.2|Y1109_METTH	RecName: Full=UPF0272 protein MTH_1109	sp|O27181|Y1109_METTH	UPF0272 protein MTH_1109 OS=Methanothermobacter thermautotrophicus (strain ATCC 29096 / DSM 1053 / JCM 10044 / NBRC 100330 / Delta H) GN=MTH_1109 PE=3 SV=2	MTH1109	Uncharacterized conserved protein	S	Function unknown ;	K09121|1|0.0|803|mth:MTH1109|hypothetical protein
29	gi|2621727|gb|AAB85150.1|	collagenase [Methanothermobacter thermautotrophicus str. Delta H] >gi|15678672|ref|NP_275787.1| collagenase [Methanothermobacter thermautotrophicus str. Delta H]	0.831	0.67	0.7505	gi|15678672|ref|NP_275787.1|	collagenase [Methanothermobacter thermautotrophicus str. Delta H] >gi|2621727|gb|AAB85150.1| collagenase [Methanothermobacter thermautotrophicus str. Delta H]	sp|Q57555|Y090_METJA	Uncharacterized protease MJ0090 OS=Methanocaldococcus jannaschii (strain ATCC 43067 / DSM 2661 / JAL-1 / JCM 10045 / NBRC 100440) GN=MJ0090 PE=3 SV=1	MTH645	Collagenase and related proteases	O	Posttranslational modification, protein turnover, chaperones ;	K08303|1|0.0|791|mth:MTH645|putative protease [EC:3.4.-.-]
30	gi|2621738|gb|AAB85161.1|	ATP-dependent RNA helicase related protein [Methanothermobacter thermautotrophicus str. Delta H] >gi|15678683|ref|NP_275798.1| ATP-dependent RNA helicase related protein [Methanothermobacter thermautotrophicus str. Delta H]	0.831	0.601	0.716	gi|15678683|ref|NP_275798.1|	ATP-dependent RNA helicase related protein [Methanothermobacter thermautotrophicus str. Delta H] >gi|2621738|gb|AAB85161.1| ATP-dependent RNA helicase related protein [Methanothermobacter thermautotrophicus str. Delta H]	sp|Q58796|Y1401_METJA	Probable ATP-dependent helicase MJ1401 OS=Methanocaldococcus jannaschii (strain ATCC 43067 / DSM 2661 / JAL-1 / JCM 10045 / NBRC 100440) GN=MJ1401 PE=3 SV=1	MTH656	Superfamily II helicase, archaea-specific	R	General function prediction only ;	K03725|1|0.0|1638|mth:MTH656|archaea-specific helicase [EC:3.6.1.-]
31	gi|14285447|sp|O26468.1|GPDA_METTH	RecName: Full=Glycerol-3-phosphate dehydrogenase [NAD(P)+]; AltName: Full=NAD(P)H-dependent glycerol-3-phosphate dehydrogenase >gi|2621428|gb|AAB84874.1| glycerol-3-phosphate dehydrogenase (NAD) [Methanothermobacter thermautotrophicus str. Delta H]	0.793	0.694	0.7435	gi|15678396|ref|NP_275511.1|	glycerol-3-phosphate dehydrogenase [Methanothermobacter thermautotrophicus str. Delta H] >gi|14285447|sp|O26468.1|GPDA_METTH RecName: Full=Glycerol-3-phosphate dehydrogenase [NAD(P)+]; AltName: Full=NAD(P)H-dependent glycerol-3-phosphate dehydrogenase >gi|2621428|gb|AAB84874.1| glycerol-3-phosphate dehydrogenase (NAD) [Methanothermobacter thermautotrophicus str. Delta H]	sp|O26468|GPDA_METTH	Glycerol-3-phosphate dehydrogenase [NAD(P)+] OS=Methanothermobacter thermautotrophicus (strain ATCC 29096 / DSM 1053 / JCM 10044 / NBRC 100330 / Delta H) GN=gpsA PE=3 SV=1	MTH368	Glycerol-3-phosphate dehydrogenase	C	Energy production and conversion ;	K00057|1|0.0|654|mth:MTH368|glycerol-3-phosphate dehydrogenase (NAD(P)+) [EC:1.1.1.94]
32	gi|74578977|sp|O27158.1|CAS3_METTH	RecName: Full=CRISPR-associated nuclease/helicase Cas3 >gi|2622186|gb|AAB85575.1| conserved protein [Methanothermobacter thermautotrophicus str. Delta H] >gi|15679097|ref|NP_276214.1| hypothetical protein MTH1086 [Methanothermobacter thermautotrophi	0.464	0.392	0.428	gi|74578977|sp|O27158.1|CAS3_METTH	RecName: Full=CRISPR-associated nuclease/helicase Cas3 >gi|2622186|gb|AAB85575.1| conserved protein [Methanothermobacter thermautotrophicus str. Delta H]	sp|O27158|CAS3_METTH	CRISPR-associated nuclease/helicase Cas3 OS=Methanothermobacter thermautotrophicus (strain ATCC 29096 / DSM 1053 / JCM 10044 / NBRC 100330 / Delta H) GN=cas3 PE=1 SV=1	MTH1086	Predicted helicases	R	General function prediction only ;	K07012|1|0.0|1619|mth:MTH1086|
33	gi|2621181|gb|AAB84646.1|	conserved protein [Methanothermobacter thermautotrophicus str. Delta H] >gi|15678168|ref|NP_275283.1| hypothetical protein MTH140 [Methanothermobacter thermautotrophicus str. Delta H]	0.751	0.744	0.7475	gi|2621181|gb|AAB84646.1|	conserved protein [Methanothermobacter thermautotrophicus str. Delta H]	sp|Q8ET91|LUTB_OCEIH	Lactate utilization protein B OS=Oceanobacillus iheyensis (strain DSM 14371 / JCM 11309 / KCTC 3954 / HTE831) GN=lutB PE=3 SV=1	MTH140	Uncharacterized conserved protein containing a ferredoxin-like domain	C	Energy production and conversion ;	K00782|1|0.0|763|mth:MTH140|hypothetical protein
34	gi|8134792|sp|O26541.1|UVRC_METTH	RecName: Full=UvrABC system protein C; Short=Protein UvrC; AltName: Full=Excinuclease ABC subunit C >gi|2621507|gb|AAB84947.1| excinuclease ABC subunit C [Methanothermobacter thermautotrophicus str. Delta H] >gi|15678469|ref|NP_275584.1| excinucleas	0.815	0.801	0.808	gi|15678469|ref|NP_275584.1|	excinuclease ABC subunit C [Methanothermobacter thermautotrophicus str. Delta H] >gi|8134792|sp|O26541.1|UVRC_METTH RecName: Full=UvrABC system protein C; Short=Protein UvrC; AltName: Full=Excinuclease ABC subunit C >gi|2621507|gb|AAB84947.1| excinuclease ABC subunit C [Methanothermobacter thermautotrophicus str. Delta H]	sp|O26541|UVRC_METTH	UvrABC system protein C OS=Methanothermobacter thermautotrophicus (strain ATCC 29096 / DSM 1053 / JCM 10044 / NBRC 100330 / Delta H) GN=uvrC PE=3 SV=1	MTH441	Nuclease subunit of the excinuclease complex	L	Replication, recombination and repair ;	K03703|1|0.0|1110|mth:MTH441|excinuclease ABC subunit C
35	gi|6225559|sp|O27492.1|ILVH_METTH	RecName: Full=Probable acetolactate synthase small subunit; AltName: Full=Acetohydroxy-acid synthase small subunit; Short=AHAS; Short=ALS >gi|2622555|gb|AAB85918.1| acetolactate synthase, small subunit [Methanothermobacter thermautotrophicus str. De	0.83	0.775	0.8025	gi|15679440|ref|NP_276557.1|	acetolactate synthase 3 regulatory subunit [Methanothermobacter thermautotrophicus str. Delta H] >gi|6225559|sp|O27492.1|ILVH_METTH RecName: Full=Probable acetolactate synthase small subunit; AltName: Full=Acetohydroxy-acid synthase small subunit; Short=AHAS; Short=ALS >gi|2622555|gb|AAB85918.1| acetolactate synthase, small subunit [Methanothermobacter thermautotrophicus str. Delta H]	sp|O27492|ILVH_METTH	Probable acetolactate synthase small subunit OS=Methanothermobacter thermautotrophicus (strain ATCC 29096 / DSM 1053 / JCM 10044 / NBRC 100330 / Delta H) GN=ilvH PE=3 SV=1	MTH1443	Acetolactate synthase, small (regulatory) subunit	E	Amino acid transport and metabolism ;	K01653|1|2e-92|339|mth:MTH1443|acetolactate synthase I/III small subunit [EC:2.2.1.6]
36	gi|2621176|gb|AAB84642.1|	dolichyl-phosphate mannose synthase [Methanothermobacter thermautotrophicus str. Delta H] >gi|15678164|ref|NP_275279.1| dolichyl-phosphate mannose synthase [Methanothermobacter thermautotrophicus str. Delta H]	0.792	0.764	0.778	gi|15678164|ref|NP_275279.1|	dolichyl-phosphate mannose synthase [Methanothermobacter thermautotrophicus str. Delta H] >gi|2621176|gb|AAB84642.1| dolichyl-phosphate mannose synthase [Methanothermobacter thermautotrophicus str. Delta H]	sp|Q58619|Y1222_METJA	Uncharacterized protein MJ1222 OS=Methanocaldococcus jannaschii (strain ATCC 43067 / DSM 2661 / JAL-1 / JCM 10045 / NBRC 100440) GN=MJ1222 PE=4 SV=1	MTH136	Glycosyltransferases involved in cell wall biogenesis	M	Cell wall/membrane/envelope biogenesis ;	K00721|1|9e-39|162|mja:MJ_1222|dolichol-phosphate mannosyltransferase [EC:2.4.1.83]!K00786|2|7e-20|99.8|mma:MM_1638|[EC:2.4.-.-]!K01043|3|9e-20|99.0|mbb:BCG_3689|[EC:2.-.-.-]
37	gi|2622044|gb|AAB85443.1|	conserved protein [Methanothermobacter thermautotrophicus str. Delta H] >gi|15678965|ref|NP_276082.1| hypothetical protein MTH947 [Methanothermobacter thermautotrophicus str. Delta H]	0.742	0.772	0.757	gi|2622044|gb|AAB85443.1|	conserved protein [Methanothermobacter thermautotrophicus str. Delta H]	sp|Q58186|Y776_METJA	Uncharacterized protein MJ0776 OS=Methanocaldococcus jannaschii (strain ATCC 43067 / DSM 2661 / JAL-1 / JCM 10045 / NBRC 100440) GN=MJ0776 PE=4 SV=1	MTH947	Predicted ATP-dependent carboligase related to biotin carboxylase	R	General function prediction only ;	K06913|1|0.0|733|mth:MTH947|
38	gi|2622279|gb|AAB85661.1|	possible cation transporter [Methanothermobacter thermautotrophicus str. Delta H] >gi|15679183|ref|NP_276300.1| cation transporter [Methanothermobacter thermautotrophicus str. Delta H]	0.938	0.817	0.8775	gi|15679183|ref|NP_276300.1|	cation transporter [Methanothermobacter thermautotrophicus str. Delta H] >gi|2622279|gb|AAB85661.1| possible cation transporter [Methanothermobacter thermautotrophicus str. Delta H]	sp|Q03218|MMT1_YEAST	Mitochondrial metal transporter 1 OS=Saccharomyces cerevisiae (strain ATCC 204508 / S288c) GN=MMT1 PE=1 SV=1	MTH1172_1	Predicted Co/Zn/Cd cation transporters	P	Inorganic ion transport and metabolism ;	K13283|1|2e-17|92.8|vpa:VP2856|ferrous-iron efflux pump FieF
39	gi|2622479|gb|AAB85847.1|	ABC transporter (ATP-binding protein) [Methanothermobacter thermautotrophicus str. Delta H] >gi|15679369|ref|NP_276486.1| ABC transporter ATP-binding protein [Methanothermobacter thermautotrophicus str. Delta H]	0.827	0.804	0.8155	gi|15679369|ref|NP_276486.1|	ABC transporter ATP-binding protein [Methanothermobacter thermautotrophicus str. Delta H] >gi|2622479|gb|AAB85847.1| ABC transporter (ATP-binding protein) [Methanothermobacter thermautotrophicus str. Delta H]	sp|P46903|NATA_BACSU	ATP-binding transport protein NatA OS=Bacillus subtilis (strain 168) GN=natA PE=3 SV=1	MTH1370	ABC-type multidrug transport system, ATPase component	V	Defense mechanisms ;	K09687|1|0.0|635|mth:MTH1370|antibiotic transport system ATP-binding protein
40	gi|2623033|gb|AAB86360.1|	unknown [Methanothermobacter thermautotrophicus str. Delta H] >gi|15679882|ref|NP_277000.1| hypothetical protein MTH1900 [Methanothermobacter thermautotrophicus str. Delta H]	0.837	0.812	0.8245	gi|15679882|ref|NP_277000.1|	hypothetical protein MTH1900 [Methanothermobacter thermautotrophicus str. Delta H] >gi|2623033|gb|AAB86360.1| unknown [Methanothermobacter thermautotrophicus str. Delta H]	-	-	-	-	-	-	-
41	gi|2621218|gb|AAB84681.1|	conserved protein [Methanothermobacter thermautotrophicus str. Delta H] >gi|15678203|ref|NP_275318.1| hypothetical protein MTH175 [Methanothermobacter thermautotrophicus str. Delta H]	0.577	0.683	0.63	gi|2621218|gb|AAB84681.1|	conserved protein [Methanothermobacter thermautotrophicus str. Delta H]	sp|A8ADQ4|MNMC_CITK8	tRNA 5-methylaminomethyl-2-thiouridine biosynthesis bifunctional protein MnmC OS=Citrobacter koseri (strain ATCC BAA-895 / CDC 4225-83 / SGSC4696) GN=mnmC PE=3 SV=2	MTH175	Uncharacterized conserved protein	S	Function unknown ;	K00599|1|1e-11|73.6|tth:TTC0523|[EC:2.1.1.-]!K15461|2|3e-09|65.9|lhk:LHK_00957|tRNA 5-methylaminomethyl-2-thiouridine biosynthesis bifunctional protein [EC:2.1.1.61 1.5.-.-]!K00773|3|3e-09|65.5|afw:Anae109_2402|queuine tRNA-ribosyltransferase [EC:2.4.2.29]
42	gi|2621658|gb|AAB85086.1|	conserved protein [Methanothermobacter thermautotrophicus str. Delta H] >gi|15678608|ref|NP_275723.1| 3-dehydroquinate synthase [Methanothermobacter thermautotrophicus str. Delta H]	0.806	0.787	0.7965	gi|229462865|sp|O26680.2|DHQS_METTH	RecName: Full=3-dehydroquinate synthase; Short=DHQ synthase; AltName: Full=3-dehydroquinate synthase II	sp|O26680|DHQS_METTH	3-dehydroquinate synthase OS=Methanothermobacter thermautotrophicus (strain ATCC 29096 / DSM 1053 / JCM 10044 / NBRC 100330 / Delta H) GN=MTH_580 PE=3 SV=2	MTH580	Predicted alternative 3-dehydroquinate synthase	E	Amino acid transport and metabolism ;	K11646|1|0.0|727|mth:MTH580|dehydroquinate synthase II [EC:1.4.1.-]
43	gi|2621364|gb|AAB84816.1|	conserved protein [Methanothermobacter thermautotrophicus str. Delta H] >gi|15678338|ref|NP_275453.1| hypothetical protein MTH310 [Methanothermobacter thermautotrophicus str. Delta H]	0.386	0.232	0.309	gi|2621364|gb|AAB84816.1|	conserved protein [Methanothermobacter thermautotrophicus str. Delta H]	-	-	MTH310	Uncharacterized protein conserved in archaea	S	Function unknown ;	-
44	gi|2621401|gb|AAB84850.1|	UDP-galactopyranose mutase [Methanothermobacter thermautotrophicus str. Delta H] >gi|15678372|ref|NP_275487.1| UDP-galactopyranose mutase [Methanothermobacter thermautotrophicus str. Delta H]	0.335	0.296	0.3155	gi|15678372|ref|NP_275487.1|	UDP-galactopyranose mutase [Methanothermobacter thermautotrophicus str. Delta H] >gi|2621401|gb|AAB84850.1| UDP-galactopyranose mutase [Methanothermobacter thermautotrophicus str. Delta H]	sp|P37747|GLF_ECOLI	UDP-galactopyranose mutase OS=Escherichia coli (strain K12) GN=glf PE=1 SV=1	MTH344	UDP-galactopyranose mutase	M	Cell wall/membrane/envelope biogenesis ;	K01854|1|0.0|741|mth:MTH344|UDP-galactopyranose mutase [EC:5.4.99.9]
45	gi|30172733|sp|O27642.1|DUT_METTH	RecName: Full=Probable deoxyuridine 5~-triphosphate nucleotidohydrolase; Short=dUTPase; AltName: Full=dUTP pyrophosphatase >gi|2622730|gb|AAB86078.1| deoxycytidine-triphosphate deaminase related protein [Methanothermobacter thermautotrophicus str. D	0.699	0.582	0.6405	gi|15679600|ref|NP_276717.1|	deoxycytidine-triphosphate deaminase-like protein [Methanothermobacter thermautotrophicus str. Delta H] >gi|30172733|sp|O27642.1|DUT_METTH RecName: Full=Probable deoxyuridine 5'-triphosphate nucleotidohydrolase; Short=dUTPase; AltName: Full=dUTP pyrophosphatase >gi|2622730|gb|AAB86078.1| deoxycytidine-triphosphate deaminase related protein [Methanothermobacter thermautotrophicus str. Delta H]	sp|O27642|DUT_METTH	Probable deoxyuridine 5'-triphosphate nucleotidohydrolase OS=Methanothermobacter thermautotrophicus (strain ATCC 29096 / DSM 1053 / JCM 10044 / NBRC 100330 / Delta H) GN=dut PE=3 SV=1	MTH1605	Deoxycytidine deaminase	F	Nucleotide transport and metabolism ;	K01520|1|4e-81|301|mth:MTH1605|dUTP pyrophosphatase [EC:3.6.1.23]
46	gi|2622984|gb|AAB86315.1|	conserved protein [Methanothermobacter thermautotrophicus str. Delta H] >gi|15679837|ref|NP_276955.1| hypothetical protein MTH1849 [Methanothermobacter thermautotrophicus str. Delta H]	0.77	0.834	0.802	gi|2622984|gb|AAB86315.1|	conserved protein [Methanothermobacter thermautotrophicus str. Delta H]	sp|Q58871|Y1476_METJA	Uncharacterized tRNA/rRNA methyltransferase MJ1476 OS=Methanocaldococcus jannaschii (strain ATCC 43067 / DSM 2661 / JAL-1 / JCM 10045 / NBRC 100440) GN=MJ1476 PE=3 SV=1	MTH1849	rRNA methylase	J	Translation, ribosomal structure and biogenesis ;	K02533|1|5e-43|176|mma:MM_1837|tRNA/rRNA methyltransferase [EC:2.1.1.-]!K00599|3|1e-34|149|rci:RCIX2359|[EC:2.1.1.-]
47	gi|2621732|gb|AAB85155.1|	conserved protein [Methanothermobacter thermautotrophicus str. Delta H] >gi|15678677|ref|NP_275792.1| RNA-binding protein [Methanothermobacter thermautotrophicus str. Delta H]	0.821	0.957	0.889	gi|15678677|ref|NP_275792.1|	RNA-binding protein [Methanothermobacter thermautotrophicus str. Delta H] >gi|2621732|gb|AAB85155.1| conserved protein [Methanothermobacter thermautotrophicus str. Delta H]	sp|Q58827|Y1432_METJA	Uncharacterized protein MJ1432 OS=Methanocaldococcus jannaschii (strain ATCC 43067 / DSM 2661 / JAL-1 / JCM 10045 / NBRC 100440) GN=MJ1432 PE=4 SV=1	MTH650	Predicted RNA-binding protein (contains PUA domain)	J	Translation, ribosomal structure and biogenesis ;	K07575|1|4e-77|288|mth:MTH650|PUA domain protein
48	gi|2622248|gb|AAB85632.1|	biotin synthetase (BioB) [Methanothermobacter thermautotrophicus str. Delta H] >gi|15679154|ref|NP_276271.1| biotin synthase [Methanothermobacter thermautotrophicus str. Delta H]	0.739	0.949	0.844	gi|15679154|ref|NP_276271.1|	biotin synthase [Methanothermobacter thermautotrophicus str. Delta H] >gi|2622248|gb|AAB85632.1| biotin synthetase (BioB) [Methanothermobacter thermautotrophicus str. Delta H]	sp|Q58195|Y785_METJA	Uncharacterized protein MJ0785 OS=Methanocaldococcus jannaschii (strain ATCC 43067 / DSM 2661 / JAL-1 / JCM 10045 / NBRC 100440) GN=MJ0785 PE=4 SV=1	MTH1143	Biotin synthase and related enzymes	H	Coenzyme transport and metabolism ;	K01012|1|0.0|648|mth:MTH1143|biotin synthetase [EC:2.8.1.6]
49	gi|2622324|gb|AAB85703.1|	pre-mRNA splicing protein PRP31 [Methanothermobacter thermautotrophicus str. Delta H] >gi|15679225|ref|NP_276342.1| pre-mRNA splicing protein PRP31 [Methanothermobacter thermautotrophicus str. Delta H]	0.828	0.681	0.7545	gi|15679225|ref|NP_276342.1|	pre-mRNA splicing protein PRP31 [Methanothermobacter thermautotrophicus str. Delta H] >gi|2622324|gb|AAB85703.1| pre-mRNA splicing protein PRP31 [Methanothermobacter thermautotrophicus str. Delta H]	sp|A6QYH8|NOP58_AJECN	Nucleolar protein 58 OS=Ajellomyces capsulata (strain NAm1 / WU24) GN=NOP58 PE=3 SV=1	MTH1214	Protein implicated in ribosomal biogenesis, Nop56p homolog	J	Translation, ribosomal structure and biogenesis ;	K14564|1|0.0|746|mth:MTH1214|nucleolar protein 56
50	gi|2621836|gb|AAB85251.1|	conserved protein [Methanothermobacter thermautotrophicus str. Delta H] >gi|15678773|ref|NP_275890.1| hypothetical protein MTH747 [Methanothermobacter thermautotrophicus str. Delta H]	0.561	0.682	0.6215	gi|2621836|gb|AAB85251.1|	conserved protein [Methanothermobacter thermautotrophicus str. Delta H]	sp|Q5XDZ5|Y233_STRP6	Uncharacterized protein M6_Spy0233 OS=Streptococcus pyogenes serotype M6 GN=M6_Spy0233 PE=1 SV=1	MTH747	Uncharacterized conserved protein	S	Function unknown ;	-
51	gi|2621863|gb|AAB85275.1|	conserved protein (contains ferredoxin domain) [Methanothermobacter thermautotrophicus str. Delta H] >gi|15678797|ref|NP_275914.1| hypothetical protein MTH772 [Methanothermobacter thermautotrophicus str. Delta H]	0.695	0.416	0.5555	gi|2621863|gb|AAB85275.1|	conserved protein (contains ferredoxin domain) [Methanothermobacter thermautotrophicus str. Delta H]	sp|P73695|Y1697_SYNY3	Thylakoid-associated protein sll1697 OS=Synechocystis sp. (strain PCC 6803 / Kazusa) GN=sll1697 PE=4 SV=1	MTH772_1	Uncharacterized conserved protein	S	Function unknown ;	K00338|1|6e-09|64.3|mfv:Mfer_0629|NADH-quinone oxidoreductase subunit I [EC:1.6.5.3]!K00441|2|7e-08|60.8|mka:MK0799|coenzyme F420 hydrogenase beta subunit [EC:1.12.98.1]!K00335|3|3e-07|58.9|twi:Thewi_0979|NADH-quinone oxidoreductase subunit F [EC:1.6.5.3]
52	gi|2622892|gb|AAB86229.1|	collagenase [Methanothermobacter thermautotrophicus str. Delta H] >gi|15679751|ref|NP_276869.1| collagenase [Methanothermobacter thermautotrophicus str. Delta H]	0.755	0.72	0.7375	gi|15679751|ref|NP_276869.1|	collagenase [Methanothermobacter thermautotrophicus str. Delta H] >gi|2622892|gb|AAB86229.1| collagenase [Methanothermobacter thermautotrophicus str. Delta H]	sp|Q57555|Y090_METJA	Uncharacterized protease MJ0090 OS=Methanocaldococcus jannaschii (strain ATCC 43067 / DSM 2661 / JAL-1 / JCM 10045 / NBRC 100440) GN=MJ0090 PE=3 SV=1	MTH1763	Collagenase and related proteases	O	Posttranslational modification, protein turnover, chaperones ;	K08303|1|0.0|1568|mth:MTH1763|putative protease [EC:3.4.-.-]
53	gi|2622446|gb|AAB85817.1|	unknown [Methanothermobacter thermautotrophicus str. Delta H] >gi|15679339|ref|NP_276456.1| hypothetical protein MTH1339 [Methanothermobacter thermautotrophicus str. Delta H]	0.414	0.381	0.3975	gi|15679339|ref|NP_276456.1|	hypothetical protein MTH1339 [Methanothermobacter thermautotrophicus str. Delta H] >gi|2622446|gb|AAB85817.1| unknown [Methanothermobacter thermautotrophicus str. Delta H]	-	-	MTH1339	FOG: GAF domain	T	Signal transduction mechanisms ;	K00936|1|9e-10|65.1|gme:Gmet_2748|[EC:2.7.3.-]
54	gi|2622090|gb|AAB85486.1|	conserved protein [Methanothermobacter thermautotrophicus str. Delta H] >gi|15679007|ref|NP_276124.1| hypothetical protein MTH989, partial [Methanothermobacter thermautotrophicus str. Delta H]	0.665	0.733	0.699	gi|2622090|gb|AAB85486.1|	conserved protein [Methanothermobacter thermautotrophicus str. Delta H]	-	-	MTH989	Uncharacterized conserved protein	S	Function unknown ;	K09136|1|6e-09|62.0|scy:SCATT_p15790|ribosomal protein S12 methylthiotransferase
55	gi|2622759|gb|AAB86105.1|	conserved protein [Methanothermobacter thermautotrophicus str. Delta H] >gi|15679627|ref|NP_276744.1| hypothetical protein MTH1632 [Methanothermobacter thermautotrophicus str. Delta H]	0.732	0.662	0.697	gi|2622759|gb|AAB86105.1|	conserved protein [Methanothermobacter thermautotrophicus str. Delta H]	sp|Q58217|Y807_METJA	Uncharacterized protein MJ0807 OS=Methanocaldococcus jannaschii (strain ATCC 43067 / DSM 2661 / JAL-1 / JCM 10045 / NBRC 100440) GN=MJ0807 PE=3 SV=1	MTH1632	4-hydroxybenzoate synthetase (chorismate lyase)	H	Coenzyme transport and metabolism ;	K06984|1|4e-41|169|mtp:Mthe_0935|
56	gi|13431387|sp|O27442.1|CSD_METTH	RecName: Full=Probable cysteine desulfurase >gi|2622499|gb|AAB85866.1| nifS protein [Methanothermobacter thermautotrophicus str. Delta H] >gi|15679388|ref|NP_276505.1| nifS protein [Methanothermobacter thermautotrophicus str. Delta H]	0.794	0.824	0.809	gi|15679388|ref|NP_276505.1|	nifS protein [Methanothermobacter thermautotrophicus str. Delta H] >gi|13431387|sp|O27442.1|CSD_METTH RecName: Full=Probable cysteine desulfurase >gi|2622499|gb|AAB85866.1| nifS protein [Methanothermobacter thermautotrophicus str. Delta H]	sp|O27442|CSD_METTH	Probable cysteine desulfurase OS=Methanothermobacter thermautotrophicus (strain ATCC 29096 / DSM 1053 / JCM 10044 / NBRC 100330 / Delta H) GN=csd PE=3 SV=1	MTH1389	Selenocysteine lyase	E	Amino acid transport and metabolism ;	K11717|1|5e-98|360|pys:Py04_0315|cysteine desulfurase / selenocysteine lyase [EC:2.8.1.7 4.4.1.16]
57	gi|6647897|sp|O27186.1|UPP_METTH	RecName: Full=Uracil phosphoribosyltransferase; AltName: Full=UMP pyrophosphorylase; AltName: Full=UPRTase >gi|2622216|gb|AAB85603.1| uracil phosphoribosyltransferase [Methanothermobacter thermautotrophicus str. Delta H] >gi|15679125|ref|NP_276242.1	0.844	0.83	0.837	gi|15679125|ref|NP_276242.1|	uracil phosphoribosyltransferase [Methanothermobacter thermautotrophicus str. Delta H] >gi|6647897|sp|O27186.1|UPP_METTH RecName: Full=Uracil phosphoribosyltransferase; AltName: Full=UMP pyrophosphorylase; AltName: Full=UPRTase >gi|2622216|gb|AAB85603.1| uracil phosphoribosyltransferase [Methanothermobacter thermautotrophicus str. Delta H]	sp|O27186|UPP_METTH	Uracil phosphoribosyltransferase OS=Methanothermobacter thermautotrophicus (strain ATCC 29096 / DSM 1053 / JCM 10044 / NBRC 100330 / Delta H) GN=upp PE=3 SV=1	MTH1114	Uracil phosphoribosyltransferase	F	Nucleotide transport and metabolism ;	K00761|1|5e-119|428|mth:MTH1114|uracil phosphoribosyltransferase [EC:2.4.2.9]
58	gi|2621419|gb|AAB84866.1|	sensory transduction histidine kinase [Methanothermobacter thermautotrophicus str. Delta H] >gi|15678388|ref|NP_275503.1| sensory transduction histidine kinase [Methanothermobacter thermautotrophicus str. Delta H]	0.756	0.776	0.766	gi|15678388|ref|NP_275503.1|	sensory transduction histidine kinase [Methanothermobacter thermautotrophicus str. Delta H] >gi|2621419|gb|AAB84866.1| sensory transduction histidine kinase [Methanothermobacter thermautotrophicus str. Delta H]	sp|O05846|PDTAS_MYCTU	Probable sensor histidine kinase pdtaS OS=Mycobacterium tuberculosis GN=pdtaS PE=1 SV=1	MTH360_3	Signal transduction histidine kinase	T	Signal transduction mechanisms ;	K02486|1|6e-50|201|mth:MTH446|two-component system, unclassified family, sensor kinase [EC:2.7.13.3]!K00936|2|8e-48|194|rci:RCIX1713|[EC:2.7.3.-]
59	gi|2622410|gb|AAB85783.1|	conserved protein [Methanothermobacter thermautotrophicus str. Delta H] >gi|15679305|ref|NP_276422.1| hypothetical protein MTH1305 [Methanothermobacter thermautotrophicus str. Delta H]	0.703	0.703	0.703	gi|2622410|gb|AAB85783.1|	conserved protein [Methanothermobacter thermautotrophicus str. Delta H]	sp|Q60348|Y043_METJA	Uncharacterized protein MJ0043 OS=Methanocaldococcus jannaschii (strain ATCC 43067 / DSM 2661 / JAL-1 / JCM 10045 / NBRC 100440) GN=MJ0043 PE=4 SV=1	MTH1305	Uncharacterized conserved protein	S	Function unknown ;	K03657|1|3e-43|178|scl:sce3530|DNA helicase II / ATP-dependent DNA helicase PcrA [EC:3.6.4.12]!K01529|2|5e-41|171|lip:LI0706|[EC:3.6.1.-]
60	gi|12229962|sp|O26864.2|SYFB_METTH	RecName: Full=Phenylalanine--tRNA ligase beta subunit; AltName: Full=Phenylalanyl-tRNA synthetase beta subunit; Short=PheRS >gi|161484930|ref|NP_275912.2| phenylalanyl-tRNA synthetase subunit beta [Methanothermobacter thermautotrophicus str. Delta H	0.7	0.764	0.732	gi|161484930|ref|NP_275912.2|	phenylalanyl-tRNA synthetase subunit beta [Methanothermobacter thermautotrophicus str. Delta H] >gi|12229962|sp|O26864.2|SYFB_METTH RecName: Full=Phenylalanine--tRNA ligase beta subunit; AltName: Full=Phenylalanyl-tRNA synthetase beta subunit; Short=PheRS	sp|O26864|SYFB_METTH	Phenylalanine--tRNA ligase beta subunit OS=Methanothermobacter thermautotrophicus (strain ATCC 29096 / DSM 1053 / JCM 10044 / NBRC 100330 / Delta H) GN=pheT PE=1 SV=2	MTH770	Phenylalanyl-tRNA synthetase beta subunit	J	Translation, ribosomal structure and biogenesis ;	K01890|1|0.0|1109|mth:MTH770|phenylalanyl-tRNA synthetase beta chain [EC:6.1.1.20]
61	gi|6225480|sp|O27350.1|GRPE_METTH	RecName: Full=Protein GrpE; AltName: Full=HSP-70 cofactor >gi|2622397|gb|AAB85771.1| heat shock protein GrpE [Methanothermobacter thermautotrophicus str. Delta H] >gi|15679293|ref|NP_276410.1| heat shock protein GrpE [Methanothermobacter thermautotr	0.788	0.921	0.8545	gi|15679293|ref|NP_276410.1|	heat shock protein GrpE [Methanothermobacter thermautotrophicus str. Delta H] >gi|6225480|sp|O27350.1|GRPE_METTH RecName: Full=Protein GrpE; AltName: Full=HSP-70 cofactor >gi|2622397|gb|AAB85771.1| heat shock protein GrpE [Methanothermobacter thermautotrophicus str. Delta H]	sp|O27350|GRPE_METTH	Protein grpE OS=Methanothermobacter thermautotrophicus (strain ATCC 29096 / DSM 1053 / JCM 10044 / NBRC 100330 / Delta H) GN=grpE PE=3 SV=1	MTH1289	Molecular chaperone GrpE (heat shock protein)	O	Posttranslational modification, protein turnover, chaperones ;	K03687|1|4e-78|291|mth:MTH1289|molecular chaperone GrpE
62	gi|2622419|gb|AAB85792.1|	transcription elongation factor TFIIS [Methanothermobacter thermautotrophicus str. Delta H] >gi|15679314|ref|NP_276431.1| transcription elongation factor TFIIS [Methanothermobacter thermautotrophicus str. Delta H]	0.802	0.939	0.8705	gi|15679314|ref|NP_276431.1|	transcription elongation factor TFIIS [Methanothermobacter thermautotrophicus str. Delta H] >gi|2622419|gb|AAB85792.1| transcription elongation factor TFIIS [Methanothermobacter thermautotrophicus str. Delta H]	sp|O27369|RPOM_METTH	DNA-directed RNA polymerase subunit M OS=Methanothermobacter thermautotrophicus (strain ATCC 29096 / DSM 1053 / JCM 10044 / NBRC 100330 / Delta H) GN=rpoM PE=3 SV=2	MTH1314	DNA-directed RNA polymerase, subunit M/Transcription elongation factor TFIIS	K	Transcription ;	K03057|1|1e-75|283|mth:MTH1314|transcription elongation factor
63	gi|37999470|sp|O26859.1|Y765_METTH	RecName: Full=Miro domain-containing protein MTH_765 >gi|2621855|gb|AAB85268.1| GTP-binding protein Rab related protein [Methanothermobacter thermautotrophicus str. Delta H] >gi|15678790|ref|NP_275907.1| GTP-binding protein Rab-like protein [Methano	0.758	0.641	0.6995	gi|15678790|ref|NP_275907.1|	GTP-binding protein Rab-like protein [Methanothermobacter thermautotrophicus str. Delta H] >gi|37999470|sp|O26859.1|Y765_METTH RecName: Full=Miro domain-containing protein MTH_765 >gi|2621855|gb|AAB85268.1| GTP-binding protein Rab related protein [Methanothermobacter thermautotrophicus str. Delta H]	sp|O26859|Y765_METTH	Uncharacterized protein MTH_765 OS=Methanothermobacter thermautotrophicus (strain ATCC 29096 / DSM 1053 / JCM 10044 / NBRC 100330 / Delta H) GN=MTH_765 PE=4 SV=1	MTH765	Predicted GTPase	R	General function prediction only ;	K06945|1|2e-72|272|mth:MTH765|
64	gi|2622405|gb|AAB85778.1|	coenzyme F420-reducing hydrogenase, gamma subunit [Methanothermobacter thermautotrophicus str. Delta H] >gi|15679300|ref|NP_276417.1| coenzyme F420-reducing hydrogenase subunit gamma [Methanothermobacter thermautotrophicus str. Delta H]	0.652	0.509	0.5805	gi|15679300|ref|NP_276417.1|	coenzyme F420-reducing hydrogenase subunit gamma [Methanothermobacter thermautotrophicus str. Delta H] >gi|2622405|gb|AAB85778.1| coenzyme F420-reducing hydrogenase, gamma subunit [Methanothermobacter thermautotrophicus str. Delta H]	sp|P19498|FRHG_METTH	Coenzyme F420 hydrogenase subunit gamma OS=Methanothermobacter thermautotrophicus (strain ATCC 29096 / DSM 1053 / JCM 10044 / NBRC 100330 / Delta H) GN=frhG PE=1 SV=4	MTH1298	Coenzyme F420-reducing hydrogenase, gamma subunit	C	Energy production and conversion ;	K00443|1|7e-137|488|mth:MTH1298|coenzyme F420 hydrogenase gamma subunit [EC:1.12.98.1]
65	gi|2621631|gb|AAB85061.1|	magnesium chelatase subunit [Methanothermobacter thermautotrophicus str. Delta H] >gi|15678583|ref|NP_275698.1| magnesium chelatase subunit, partial [Methanothermobacter thermautotrophicus str. Delta H]	0.538	0.433	0.4855	gi|15678583|ref|NP_275698.1|	magnesium chelatase subunit, partial [Methanothermobacter thermautotrophicus str. Delta H] >gi|2621631|gb|AAB85061.1| magnesium chelatase subunit [Methanothermobacter thermautotrophicus str. Delta H]	sp|O05809|Y2850_MYCTU	Uncharacterized protein Rv2850c/MT2916 OS=Mycobacterium tuberculosis GN=Rv2850c PE=3 SV=1	MTH555	Mg-chelatase subunit ChlD	H	Coenzyme transport and metabolism ;	K03404|1|1e-99|363|mth:MTH555|magnesium chelatase subunit D [EC:6.6.1.1]
66	gi|3183168|sp|O27585.1|SYK_METTH	RecName: Full=Lysine--tRNA ligase; AltName: Full=Lysyl-tRNA synthetase; Short=LysRS >gi|2622662|gb|AAB86016.1| conserved protein [Methanothermobacter thermautotrophicus str. Delta H] >gi|15679538|ref|NP_276655.1| hypothetical protein MTH1542 [Methan	0.876	0.817	0.8465	gi|3183168|sp|O27585.1|SYK_METTH	RecName: Full=Lysine--tRNA ligase; AltName: Full=Lysyl-tRNA synthetase; Short=LysRS >gi|2622662|gb|AAB86016.1| conserved protein [Methanothermobacter thermautotrophicus str. Delta H]	sp|O27585|SYK_METTH	Lysine--tRNA ligase OS=Methanothermobacter thermautotrophicus (strain ATCC 29096 / DSM 1053 / JCM 10044 / NBRC 100330 / Delta H) GN=lysS PE=3 SV=1	MTH1542	Lysyl-tRNA synthetase (class I)	J	Translation, ribosomal structure and biogenesis ;	K04566|1|0.0|1088|mth:MTH1542|lysyl-tRNA synthetase, class I [EC:6.1.1.6]
67	gi|2621524|gb|AAB84962.1|	magnesium chelatase subunit [Methanothermobacter thermautotrophicus str. Delta H] >gi|15678484|ref|NP_275599.1| magnesium chelatase subunit, partial [Methanothermobacter thermautotrophicus str. Delta H]	0.612	0.682	0.647	gi|15678484|ref|NP_275599.1|	magnesium chelatase subunit, partial [Methanothermobacter thermautotrophicus str. Delta H] >gi|2621524|gb|AAB84962.1| magnesium chelatase subunit [Methanothermobacter thermautotrophicus str. Delta H]	sp|Q9RFD5|BCHH_RHOS4	Magnesium-chelatase subunit H OS=Rhodobacter sphaeroides (strain ATCC 17023 / 2.4.1 / NCIB 8253 / DSM 158) GN=bchH PE=3 SV=1	MTH456	Cobalamin biosynthesis protein CobN and related Mg-chelatases	H	Coenzyme transport and metabolism ;	K02230|1|0.0|1735|mth:MTH456|cobaltochelatase CobN [EC:6.6.1.2]
68	gi|2621282|gb|AAB84740.1|	gamma-carboxymuconolactone decarboxylase [Methanothermobacter thermautotrophicus str. Delta H] >gi|15678262|ref|NP_275377.1| gamma-carboxymuconolactone decarboxylase [Methanothermobacter thermautotrophicus str. Delta H]	0.557	0.716	0.6365	gi|15678262|ref|NP_275377.1|	gamma-carboxymuconolactone decarboxylase [Methanothermobacter thermautotrophicus str. Delta H] >gi|2621282|gb|AAB84740.1| gamma-carboxymuconolactone decarboxylase [Methanothermobacter thermautotrophicus str. Delta H]	sp|P29911|YNQ5_PARDE	Uncharacterized 13.8 kDa protein in nqo9-nqo10 intergenic region OS=Paracoccus denitrificans PE=4 SV=1	MTH234	Uncharacterized homolog of gamma-carboxymuconolactone decarboxylase subunit	S	Function unknown ;	K01607|1|5e-55|214|mth:MTH234|4-carboxymuconolactone decarboxylase [EC:4.1.1.44]
69	gi|6225911|sp|O27728.1|RADB_METTH	RecName: Full=DNA repair and recombination protein RadB >gi|2622824|gb|AAB86165.1| DNA repair protein Rad51 homolog [Methanothermobacter thermautotrophicus str. Delta H] >gi|15679687|ref|NP_276804.1| DNA repair and recombination protein RadB [Methan	0.976	0.791	0.8835	gi|15679687|ref|NP_276804.1|	DNA repair and recombination protein RadB [Methanothermobacter thermautotrophicus str. Delta H] >gi|6225911|sp|O27728.1|RADB_METTH RecName: Full=DNA repair and recombination protein RadB >gi|2622824|gb|AAB86165.1| DNA repair protein Rad51 homolog [Methanothermobacter thermautotrophicus str. Delta H]	sp|O27728|RADB_METTH	DNA repair and recombination protein RadB OS=Methanothermobacter thermautotrophicus (strain ATCC 29096 / DSM 1053 / JCM 10044 / NBRC 100330 / Delta H) GN=radB PE=3 SV=1	MTH1693	RecA/RadA recombinase	L	Replication, recombination and repair ;	K04484|1|3e-131|469|mth:MTH1693|DNA repair protein RadB
70	gi|3334211|sp|O27093.1|HEM1_METTH	RecName: Full=Glutamyl-tRNA reductase; Short=GluTR >gi|2622114|gb|AAB85508.1| glutamyl-tRNA reductase [Methanothermobacter thermautotrophicus str. Delta H] >gi|15679030|ref|NP_276147.1| glutamyl-tRNA reductase [Methanothermobacter thermautotrophicus	0.851	0.828	0.8395	gi|15679030|ref|NP_276147.1|	glutamyl-tRNA reductase [Methanothermobacter thermautotrophicus str. Delta H] >gi|3334211|sp|O27093.1|HEM1_METTH RecName: Full=Glutamyl-tRNA reductase; Short=GluTR >gi|2622114|gb|AAB85508.1| glutamyl-tRNA reductase [Methanothermobacter thermautotrophicus str. Delta H]	sp|O27093|HEM1_METTH	Glutamyl-tRNA reductase OS=Methanothermobacter thermautotrophicus (strain ATCC 29096 / DSM 1053 / JCM 10044 / NBRC 100330 / Delta H) GN=hemA PE=3 SV=1	MTH1012	Glutamyl-tRNA reductase	H	Coenzyme transport and metabolism ;	K02492|1|0.0|747|mth:MTH1012|glutamyl-tRNA reductase [EC:1.2.1.70]
71	gi|163311058|pdb|3BEY|F	Chain F, Crystal Structure Of The Protein O27018 From Methanobacterium Thermoautotrophicum. Northeast Structural Genomics Consortium Target Tt217 >gi|163311057|pdb|3BEY|E Chain E, Crystal Structure Of The Protein O27018 From Methanobacterium Thermoa	0.846	0.816	0.831	gi|163311053|pdb|3BEY|A	Chain A, Crystal Structure Of The Protein O27018 From Methanobacterium Thermoautotrophicum. Northeast Structural Genomics Consortium Target Tt217 >gi|163311054|pdb|3BEY|B Chain B, Crystal Structure Of The Protein O27018 From Methanobacterium Thermoautotrophicum. Northeast Structural Genomics Consortium Target Tt217 >gi|163311055|pdb|3BEY|C Chain C, Crystal Structure Of The Protein O27018 From Met…	-	-	MTH935	Uncharacterized homolog of gamma-carboxymuconolactone decarboxylase subunit	S	Function unknown ;	K01607|1|2e-07|56.6|bca:BCE_2858|4-carboxymuconolactone decarboxylase [EC:4.1.1.44]
72	gi|2621708|gb|AAB85132.1|	unknown [Methanothermobacter thermautotrophicus str. Delta H] >gi|15678654|ref|NP_275769.1| hypothetical protein MTH626 [Methanothermobacter thermautotrophicus str. Delta H]	0.469	0.344	0.4065	gi|15678654|ref|NP_275769.1|	hypothetical protein MTH626 [Methanothermobacter thermautotrophicus str. Delta H] >gi|2621708|gb|AAB85132.1| unknown [Methanothermobacter thermautotrophicus str. Delta H]	-	-	MTH626	Uncharacterized conserved protein	S	Function unknown ;	-
73	gi|2621579|gb|AAB85013.1|	conserved protein [Methanothermobacter thermautotrophicus str. Delta H] >gi|15678535|ref|NP_275650.1| hypothetical protein MTH507 [Methanothermobacter thermautotrophicus str. Delta H]	0.63	0.709	0.6695	gi|2621579|gb|AAB85013.1|	conserved protein [Methanothermobacter thermautotrophicus str. Delta H]	sp|O26607|Y507_METTH	UPF0145 protein MTH_507 OS=Methanothermobacter thermautotrophicus (strain ATCC 29096 / DSM 1053 / JCM 10044 / NBRC 100330 / Delta H) GN=MTH_507 PE=3 SV=3	MTH507	Uncharacterized conserved protein	S	Function unknown ;	-
74	gi|2622552|gb|AAB85915.1|	unknown [Methanothermobacter thermautotrophicus str. Delta H] >gi|15679437|ref|NP_276554.1| hypothetical protein MTH1440 [Methanothermobacter thermautotrophicus str. Delta H]	0.835	0.573	0.704	gi|15679437|ref|NP_276554.1|	hypothetical protein MTH1440 [Methanothermobacter thermautotrophicus str. Delta H] >gi|2622552|gb|AAB85915.1| unknown [Methanothermobacter thermautotrophicus str. Delta H]	-	-	MTH1440	Small nuclear ribonucleoprotein (snRNP) homolog	K	Transcription ;	-
75	gi|73622213|sp|O27054.1|ASPD_METTH	RecName: Full=Probable L-aspartate dehydrogenase >gi|2622072|gb|AAB85469.1| conserved protein [Methanothermobacter thermautotrophicus str. Delta H] >gi|15678991|ref|NP_276108.1| L-aspartate dehydrogenase [Methanothermobacter thermautotrophicus str.	0.779	0.674	0.7265	gi|15678991|ref|NP_276108.1|	L-aspartate dehydrogenase [Methanothermobacter thermautotrophicus str. Delta H] >gi|73622213|sp|O27054.1|ASPD_METTH RecName: Full=Probable L-aspartate dehydrogenase >gi|2622072|gb|AAB85469.1| conserved protein [Methanothermobacter thermautotrophicus str. Delta H]	sp|O27054|ASPD_METTH	Probable L-aspartate dehydrogenase OS=Methanothermobacter thermautotrophicus (strain ATCC 29096 / DSM 1053 / JCM 10044 / NBRC 100330 / Delta H) GN=nadX PE=3 SV=1	MTH973	Predicted dinucleotide-utilizing enzyme	R	General function prediction only ;	K06989|1|2e-143|510|mth:MTH973|aspartate dehydrogenase [EC:1.4.1.21]
76	gi|2622971|gb|AAB86303.1|	unknown [Methanothermobacter thermautotrophicus str. Delta H] >gi|15679825|ref|NP_276943.1| hypothetical protein MTH1837 [Methanothermobacter thermautotrophicus str. Delta H]	0.799	0.805	0.802	gi|15679825|ref|NP_276943.1|	hypothetical protein MTH1837 [Methanothermobacter thermautotrophicus str. Delta H] >gi|2622971|gb|AAB86303.1| unknown [Methanothermobacter thermautotrophicus str. Delta H]	-	-	MTH1837	Uncharacterized conserved protein	S	Function unknown ;	-
77	gi|2622532|gb|AAB85896.1|	unknown [Methanothermobacter thermautotrophicus str. Delta H] >gi|15679418|ref|NP_276535.1| hypothetical protein MTH1419 [Methanothermobacter thermautotrophicus str. Delta H]	0.706	0.829	0.7675	gi|15679418|ref|NP_276535.1|	hypothetical protein MTH1419 [Methanothermobacter thermautotrophicus str. Delta H] >gi|2622532|gb|AAB85896.1| unknown [Methanothermobacter thermautotrophicus str. Delta H]	-	-	-	-	-	-	-
78	gi|2622220|gb|AAB85606.1|	phosphoenolpyruvate synthase [Methanothermobacter thermautotrophicus str. Delta H] >gi|15679128|ref|NP_276245.1| phosphoenolpyruvate synthase [Methanothermobacter thermautotrophicus str. Delta H]	0.521	0.614	0.5675	gi|15679128|ref|NP_276245.1|	phosphoenolpyruvate synthase [Methanothermobacter thermautotrophicus str. Delta H] >gi|2622220|gb|AAB85606.1| phosphoenolpyruvate synthase [Methanothermobacter thermautotrophicus str. Delta H]	sp|Q57962|PPSA_METJA	Probable phosphoenolpyruvate synthase OS=Methanocaldococcus jannaschii (strain ATCC 43067 / DSM 2661 / JAL-1 / JCM 10045 / NBRC 100440) GN=ppsA PE=3 SV=1	MTH1117	Phosphoenolpyruvate synthase/pyruvate phosphate dikinase	G	Carbohydrate transport and metabolism ;	K01007|1|2e-09|63.9|mmg:MTBMA_c15010|pyruvate, water dikinase [EC:2.7.9.2]
79	gi|2621518|gb|AAB84957.1|	magnesium chelatase subunit ChlI [Methanothermobacter thermautotrophicus str. Delta H] >gi|15678479|ref|NP_275594.1| magnesium chelatase subunit ChlI [Methanothermobacter thermautotrophicus str. Delta H]	0.652	0.759	0.7055	gi|15678479|ref|NP_275594.1|	magnesium chelatase subunit ChlI [Methanothermobacter thermautotrophicus str. Delta H] >gi|2621518|gb|AAB84957.1| magnesium chelatase subunit ChlI [Methanothermobacter thermautotrophicus str. Delta H]	sp|Q58321|Y911_METJA	Magnesium-chelatase subunit ChlI homolog OS=Methanocaldococcus jannaschii (strain ATCC 43067 / DSM 2661 / JAL-1 / JCM 10045 / NBRC 100440) GN=MJ0911 PE=3 SV=1	MTH451_1	Mg-chelatase subunit ChlI	H	Coenzyme transport and metabolism ;	K03404|1|0.0|1074|mth:MTH451|magnesium chelatase subunit D [EC:6.6.1.1]!K03405|4|4e-107|391|mif:Metin_0133|magnesium chelatase subunit I [EC:6.6.1.1]
80	gi|3334265|sp|O27225.3|MTRG_METTH	RecName: Full=Tetrahydromethanopterin S-methyltransferase subunit G; AltName: Full=N5-methyltetrahydromethanopterin--coenzyme M methyltransferase subunit G >gi|2622263|gb|AAB85646.1| N5-methyl-tetrahydromethanopterin:coenzyme M methyltransferase, su	0.682	0.655	0.6685	gi|15679168|ref|NP_276285.1|	tetrahydromethanopterin S-methyltransferase subunit G [Methanothermobacter thermautotrophicus str. Delta H] >gi|3334265|sp|O27225.3|MTRG_METTH RecName: Full=Tetrahydromethanopterin S-methyltransferase subunit G; AltName: Full=N5-methyltetrahydromethanopterin--coenzyme M methyltransferase subunit G >gi|2622263|gb|AAB85646.1| N5-methyl-tetrahydromethanopterin:coenzyme M methyltransferase, subunit G…	sp|O27225|MTRG_METTH	Tetrahydromethanopterin S-methyltransferase subunit G OS=Methanothermobacter thermautotrophicus (strain ATCC 29096 / DSM 1053 / JCM 10044 / NBRC 100330 / Delta H) GN=mtrG PE=3 SV=3	MTH1157	Tetrahydromethanopterin S-methyltransferase, subunit G	H	Coenzyme transport and metabolism ;	K00583|1|7e-16|84.7|mth:MTH1157|tetrahydromethanopterin S-methyltransferase subunit G [EC:2.1.1.86]
81	gi|2621388|gb|AAB84838.1|	LPS biosynthesis RfbU related protein [Methanothermobacter thermautotrophicus str. Delta H] >gi|15678360|ref|NP_275475.1| LPS biosynthesis RfbU related protein [Methanothermobacter thermautotrophicus str. Delta H]	0.672	0.941	0.8065	gi|15678360|ref|NP_275475.1|	LPS biosynthesis RfbU related protein [Methanothermobacter thermautotrophicus str. Delta H] >gi|2621388|gb|AAB84838.1| LPS biosynthesis RfbU related protein [Methanothermobacter thermautotrophicus str. Delta H]	sp|Q58577|Y1178_METJA	Uncharacterized glycosyltransferase MJ1178 OS=Methanocaldococcus jannaschii (strain ATCC 43067 / DSM 2661 / JAL-1 / JCM 10045 / NBRC 100440) GN=MJ1178 PE=3 SV=1	MTH332	Glycosyltransferase	M	Cell wall/membrane/envelope biogenesis ;	K08256|1|7e-19|97.4|ttr:Tter_1866|phosphatidylinositol alpha-mannosyltransferase [EC:2.4.1.57]!K15521|3|2e-16|89.4|rsa:RSal33209_1709|D-inositol-3-phosphate glycosyltransferase [EC:2.4.1.250]!K12995|4|8e-16|87.4|rca:Rcas_1839|rhamnosyltransferase [EC:2.4.1.-]!K03429|5|2e-15|86.3|ova:OBV_10400|1,2-diacylglycerol 3-glucosyltransferase [EC:2.4.1.157]
82	gi|2621842|gb|AAB85256.1|	conserved protein [Methanothermobacter thermautotrophicus str. Delta H] >gi|15678778|ref|NP_275895.1| hypothetical protein MTH753, partial [Methanothermobacter thermautotrophicus str. Delta H]	0.768	0.778	0.773	gi|2621842|gb|AAB85256.1|	conserved protein [Methanothermobacter thermautotrophicus str. Delta H]	sp|P37509|YYAO_BACSU	Uncharacterized protein yyaO OS=Bacillus subtilis (strain 168) GN=yyaO PE=4 SV=1	MTH753	Highly conserved protein containing a thioredoxin domain	O	Posttranslational modification, protein turnover, chaperones ;	K06888|1|0.0|723|mth:MTH753|
83	gi|2621966|gb|AAB85371.1|	UDP-N-acetylmuramyl tripeptide synthetase related protein [Methanothermobacter thermautotrophicus str. Delta H] >gi|15678893|ref|NP_276010.1| UDP-N-acetylmuramyl tripeptide synthetase-like protein [Methanothermobacter thermautotrophicus str. Delta H	0.782	0.784	0.783	gi|15678893|ref|NP_276010.1|	UDP-N-acetylmuramyl tripeptide synthetase-like protein [Methanothermobacter thermautotrophicus str. Delta H] >gi|2621966|gb|AAB85371.1| UDP-N-acetylmuramyl tripeptide synthetase related protein [Methanothermobacter thermautotrophicus str. Delta H]	sp|Q57706|Y258_METJA	Uncharacterized protein MJ0258 OS=Methanocaldococcus jannaschii (strain ATCC 43067 / DSM 2661 / JAL-1 / JCM 10045 / NBRC 100440) GN=MJ0258 PE=4 SV=1	MTH873	UDP-N-acetylmuramyl pentapeptide synthase	M	Cell wall/membrane/envelope biogenesis ;	K01925|1|5e-22|108|rci:RCIX2005|UDP-N-acetylmuramoylalanine--D-glutamate ligase [EC:6.3.2.9]
84	gi|2622350|gb|AAB85727.1|	formate hydrogenlyase, subunit 5 [Methanothermobacter thermautotrophicus str. Delta H] >gi|15679249|ref|NP_276366.1| formate hydrogenlyase subunit 5 [Methanothermobacter thermautotrophicus str. Delta H]	0.915	0.825	0.87	gi|15679249|ref|NP_276366.1|	formate hydrogenlyase subunit 5 [Methanothermobacter thermautotrophicus str. Delta H] >gi|2622350|gb|AAB85727.1| formate hydrogenlyase, subunit 5 [Methanothermobacter thermautotrophicus str. Delta H]	sp|Q58433|Y1027_METJA	Uncharacterized protein MJ1027 OS=Methanocaldococcus jannaschii (strain ATCC 43067 / DSM 2661 / JAL-1 / JCM 10045 / NBRC 100440) GN=MJ1027 PE=3 SV=1	MTH1238	Ni,Fe-hydrogenase III large subunit	C	Energy production and conversion ;	K14123|1|0.0|770|mth:MTH1238|energy-converting hydrogenase B subunit N
85	gi|2622036|gb|AAB85436.1|	unknown [Methanothermobacter thermautotrophicus str. Delta H] >gi|15678958|ref|NP_276075.1| hypothetical protein MTH938 [Methanothermobacter thermautotrophicus str. Delta H]	0.654	0.744	0.699	gi|15678958|ref|NP_276075.1|	hypothetical protein MTH938 [Methanothermobacter thermautotrophicus str. Delta H] >gi|304315078|ref|YP_003850225.1| hypothetical protein MTBMA_c13240 [Methanothermobacter marburgensis str. Marburg] >gi|2622036|gb|AAB85436.1| unknown [Methanothermobacter thermautotrophicus str. Delta H] >gi|302588537|gb|ADL58912.1| conserved hypothetical protein [Methanothermobacter marburgensis str. Marburg]	-	-	MTH938	Uncharacterized conserved protein	S	Function unknown ;	K09008|1|9e-51|200|mmg:MTBMA_c13240|hypothetical protein
86	gi|2621566|gb|AAB85001.1|	modification methyltransferase, cytosine-specific [Methanothermobacter thermautotrophicus str. Delta H] >gi|15678523|ref|NP_275638.1| modification methylase [Methanothermobacter thermautotrophicus str. Delta H]	0.815	0.703	0.759	gi|15678523|ref|NP_275638.1|	modification methylase [Methanothermobacter thermautotrophicus str. Delta H] >gi|2621566|gb|AAB85001.1| modification methyltransferase, cytosine-specific [Methanothermobacter thermautotrophicus str. Delta H]	sp|Q27746|DNMT1_PARLI	DNA (cytosine-5)-methyltransferase PliMCI OS=Paracentrotus lividus GN=DNMT PE=2 SV=1	MTH495	Site-specific DNA methylase	L	Replication, recombination and repair ;	K00558|1|0.0|849|mth:MTH495|DNA (cytosine-5-)-methyltransferase [EC:2.1.1.37]
87	gi|2622861|gb|AAB86200.1|	phosphate transporter permease PstC homolog [Methanothermobacter thermautotrophicus str. Delta H] >gi|15679722|ref|NP_276840.1| phosphate ABC transporter permease [Methanothermobacter thermautotrophicus str. Delta H]	0.831	0.912	0.8715	gi|15679722|ref|NP_276840.1|	phosphate ABC transporter permease [Methanothermobacter thermautotrophicus str. Delta H] >gi|2622861|gb|AAB86200.1| phosphate transporter permease PstC homolog [Methanothermobacter thermautotrophicus str. Delta H]	sp|P46339|YQGH_BACSU	Probable ABC transporter permease protein yqgH OS=Bacillus subtilis (strain 168) GN=yqgH PE=3 SV=2	MTH1730	ABC-type phosphate transport system, permease component	P	Inorganic ion transport and metabolism ;	K02038|1|1e-115|418|mth:MTH1730|phosphate transport system permease protein
88	gi|2622187|gb|AAB85576.1|	unknown [Methanothermobacter thermautotrophicus str. Delta H] >gi|15679098|ref|NP_276215.1| hypothetical protein MTH1087 [Methanothermobacter thermautotrophicus str. Delta H]	0.373	0.381	0.377	gi|15679098|ref|NP_276215.1|	hypothetical protein MTH1087 [Methanothermobacter thermautotrophicus str. Delta H] >gi|2622187|gb|AAB85576.1| unknown [Methanothermobacter thermautotrophicus str. Delta H]	-	-	MTH1087	Uncharacterized protein predicted to be involved in DNA repair (RAMP superfamily)	L	Replication, recombination and repair ;	-
89	gi|2621397|gb|AAB84846.1|	conserved protein [Methanothermobacter thermautotrophicus str. Delta H] >gi|15678368|ref|NP_275483.1| hypothetical protein MTH340 [Methanothermobacter thermautotrophicus str. Delta H]	0.691	0.687	0.689	gi|2621397|gb|AAB84846.1|	conserved protein [Methanothermobacter thermautotrophicus str. Delta H]	sp|Q46637|AMSJ_ERWAM	Amylovoran biosynthesis protein AmsJ OS=Erwinia amylovora GN=amsJ PE=3 SV=2	MTH340	Uncharacterized conserved protein	S	Function unknown ;	K05946|1|8e-13|77.4|cob:COB47_1833|N-acetylglucosaminyldiphosphoundecaprenol [EC:2.4.1.187]
90	gi|6686083|sp|O26799.1|VORC_METTH	RecName: Full=Ketoisovalerate oxidoreductase subunit VorC; Short=VOR; AltName: Full=2-oxoisovalerate ferredoxin reductase subunit gamma; AltName: Full=2-oxoisovalerate oxidoreductase gamma chain >gi|2621789|gb|AAB85208.1| 2-oxoisovalerate oxidoreduc	0.889	0.757	0.823	gi|15678730|ref|NP_275846.1|	2-oxoisovalerate oxidoreductase subunit gamma [Methanothermobacter thermautotrophicus str. Delta H] >gi|6686083|sp|O26799.1|VORC_METTH RecName: Full=Ketoisovalerate oxidoreductase subunit VorC; Short=VOR; AltName: Full=2-oxoisovalerate ferredoxin reductase subunit gamma; AltName: Full=2-oxoisovalerate oxidoreductase gamma chain >gi|2621789|gb|AAB85208.1| 2-oxoisovalerate oxidoreductase, gamma sub…	sp|O26799|VORC_METTH	Ketoisovalerate oxidoreductase subunit vorC OS=Methanothermobacter thermautotrophicus (strain ATCC 29096 / DSM 1053 / JCM 10044 / NBRC 100330 / Delta H) GN=vorC PE=3 SV=1	MA2911	Ferredoxin	C	Energy production and conversion ;	K00188|1|3e-31|135|mth:MTH703|2-oxoisovalerate ferredoxin oxidoreductase, delta subunit [EC:1.2.7.7]!K01895|5|2e-16|86.3|mcj:MCON_0780|acetyl-CoA synthetase [EC:6.2.1.1]
91	gi|3334118|sp|O27540.1|GATA_METTH	RecName: Full=Glutamyl-tRNA(Gln) amidotransferase subunit A; Short=Glu-ADT subunit A >gi|2622613|gb|AAB85971.1| amidase [Methanothermobacter thermautotrophicus str. Delta H] >gi|15679493|ref|NP_276610.1| aspartyl/glutamyl-tRNA amidotransferase subun	0.967	0.673	0.82	gi|15679493|ref|NP_276610.1|	aspartyl/glutamyl-tRNA amidotransferase subunit A [Methanothermobacter thermautotrophicus str. Delta H] >gi|3334118|sp|O27540.1|GATA_METTH RecName: Full=Glutamyl-tRNA(Gln) amidotransferase subunit A; Short=Glu-ADT subunit A >gi|2622613|gb|AAB85971.1| amidase [Methanothermobacter thermautotrophicus str. Delta H]	sp|O27540|GATA_METTH	Glutamyl-tRNA(Gln) amidotransferase subunit A OS=Methanothermobacter thermautotrophicus (strain ATCC 29096 / DSM 1053 / JCM 10044 / NBRC 100330 / Delta H) GN=gatA PE=3 SV=1	MTH1496	Asp-tRNAAsn/Glu-tRNAGln amidotransferase A subunit and related amidases	J	Translation, ribosomal structure and biogenesis ;	K02433|1|0.0|864|mth:MTH1496|aspartyl-tRNA(Asn)/glutamyl-tRNA (Gln) amidotransferase subunit A [EC:6.3.5.6 6.3.5.7]
92	gi|2621522|gb|AAB84961.1|	unknown [Methanothermobacter thermautotrophicus str. Delta H] >gi|15678483|ref|NP_275598.1| hypothetical protein MTH455 [Methanothermobacter thermautotrophicus str. Delta H]	0.695	0.74	0.7175	gi|15678483|ref|NP_275598.1|	hypothetical protein MTH455 [Methanothermobacter thermautotrophicus str. Delta H] >gi|2621522|gb|AAB84961.1| unknown [Methanothermobacter thermautotrophicus str. Delta H]	-	-	-	-	-	-	K02230|1|3e-134|479|mth:MTH455|cobaltochelatase CobN [EC:6.6.1.2]
93	gi|7388321|sp|O27333.2|TRKA_METTH	RecName: Full=Trk system potassium uptake protein TrkA homolog; Short=K(+)-uptake protein TrkA homolog	0.81	0.801	0.8055	gi|7388321|sp|O27333.2|TRKA_METTH	RecName: Full=Trk system potassium uptake protein TrkA homolog; Short=K(+)-uptake protein TrkA homolog	sp|O27333|TRKA_METTH	Trk system potassium uptake protein trkA homolog OS=Methanothermobacter thermautotrophicus (strain ATCC 29096 / DSM 1053 / JCM 10044 / NBRC 100330 / Delta H) GN=trkA PE=3 SV=2	MTH1265	K+ transport systems, NAD-binding component	P	Inorganic ion transport and metabolism ;	K03499|1|5e-120|432|mth:MTH1265|trk system potassium uptake protein TrkA
94	gi|2622226|gb|AAB85612.1|	unknown [Methanothermobacter thermautotrophicus str. Delta H] >gi|15679134|ref|NP_276251.1| hypothetical protein MTH1123 [Methanothermobacter thermautotrophicus str. Delta H]	0.946	0.8	0.873	gi|15679134|ref|NP_276251.1|	hypothetical protein MTH1123 [Methanothermobacter thermautotrophicus str. Delta H] >gi|2622226|gb|AAB85612.1| unknown [Methanothermobacter thermautotrophicus str. Delta H]	-	-	-	-	-	-	-
95	gi|6686334|sp|O26868.3|TYSY_METTH	RecName: Full=Putative thymidylate synthase; Short=TS; Short=TSase	0.78	0.922	0.851	gi|15678799|ref|NP_275916.1|	thymidylate synthase [Methanothermobacter thermautotrophicus str. Delta H] >gi|2621865|gb|AAB85277.1| thymidylate synthase [Methanothermobacter thermautotrophicus str. Delta H]	sp|O26868|TYSY_METTH	Putative thymidylate synthase OS=Methanothermobacter thermautotrophicus (strain ATCC 29096 / DSM 1053 / JCM 10044 / NBRC 100330 / Delta H) GN=thyA PE=3 SV=3	MTH774	Thymidylate synthase	F	Nucleotide transport and metabolism ;	K00560|1|1e-128|461|mth:MTH774|thymidylate synthase [EC:2.1.1.45]
96	gi|2622957|gb|AAB86290.1|	unknown [Methanothermobacter thermautotrophicus str. Delta H] >gi|15679812|ref|NP_276930.1| hypothetical protein MTH1824 [Methanothermobacter thermautotrophicus str. Delta H]	0.727	0.696	0.7115	gi|15679812|ref|NP_276930.1|	hypothetical protein MTH1824 [Methanothermobacter thermautotrophicus str. Delta H] >gi|2622957|gb|AAB86290.1| unknown [Methanothermobacter thermautotrophicus str. Delta H]	-	-	MTH1824	Uncharacterized conserved protein	S	Function unknown ;	K03594|1|2e-53|209|mth:MTH1824|bacterioferritin
97	gi|2622181|gb|AAB85570.1|	unknown [Methanothermobacter thermautotrophicus str. Delta H] >gi|15679092|ref|NP_276209.1| hypothetical protein MTH1081 [Methanothermobacter thermautotrophicus str. Delta H]	0.398	0.311	0.3545	gi|15679092|ref|NP_276209.1|	hypothetical protein MTH1081 [Methanothermobacter thermautotrophicus str. Delta H] >gi|2622181|gb|AAB85570.1| unknown [Methanothermobacter thermautotrophicus str. Delta H]	-	-	MTH1081	Uncharacterized protein predicted to be involved in DNA repair	L	Replication, recombination and repair ;	-
98	gi|14549106|sp|O27229.3|MTRC_METTH	RecName: Full=Tetrahydromethanopterin S-methyltransferase subunit C; AltName: Full=N5-methyltetrahydromethanopterin--coenzyme M methyltransferase subunit C >gi|2622267|gb|AAB85650.1| N5-methyl-tetrahydromethanopterin:coenzyme M methyltransferase, su	0.699	0.634	0.6665	gi|15679172|ref|NP_276289.1|	tetrahydromethanopterin S-methyltransferase subunit C [Methanothermobacter thermautotrophicus str. Delta H] >gi|14549106|sp|O27229.3|MTRC_METTH RecName: Full=Tetrahydromethanopterin S-methyltransferase subunit C; AltName: Full=N5-methyltetrahydromethanopterin--coenzyme M methyltransferase subunit C >gi|2622267|gb|AAB85650.1| N5-methyl-tetrahydromethanopterin:coenzyme M methyltransferase, subunit …	sp|O27229|MTRC_METTH	Tetrahydromethanopterin S-methyltransferase subunit C OS=Methanothermobacter thermautotrophicus (strain ATCC 29096 / DSM 1053 / JCM 10044 / NBRC 100330 / Delta H) GN=mtrC PE=3 SV=3	MTH1161	Tetrahydromethanopterin S-methyltransferase, subunit C	H	Coenzyme transport and metabolism ;	K00579|1|9e-107|388|mth:MTH1161|tetrahydromethanopterin S-methyltransferase subunit C [EC:2.1.1.86]
99	gi|2621398|gb|AAB84847.1|	coenzyme F420-reducing hydrogenase, beta subunit homolog [Methanothermobacter thermautotrophicus str. Delta H] >gi|15678369|ref|NP_275484.1| coenzyme F420-reducing hydrogenase subunit beta-like protein [Methanothermobacter thermautotrophicus str. De	0.597	0.545	0.571	gi|15678369|ref|NP_275484.1|	coenzyme F420-reducing hydrogenase subunit beta-like protein [Methanothermobacter thermautotrophicus str. Delta H] >gi|2621398|gb|AAB84847.1| coenzyme F420-reducing hydrogenase, beta subunit homolog [Methanothermobacter thermautotrophicus str. Delta H]	sp|P19499|FRHB_METTH	Coenzyme F420 hydrogenase subunit beta OS=Methanothermobacter thermautotrophicus (strain ATCC 29096 / DSM 1053 / JCM 10044 / NBRC 100330 / Delta H) GN=frhB PE=1 SV=4	MTH341	Coenzyme F420-reducing hydrogenase, beta subunit	C	Energy production and conversion ;	K00441|1|0.0|826|mth:MTH341|coenzyme F420 hydrogenase beta subunit [EC:1.12.98.1]
100	gi|41018376|sp|O27472.1|Y1421_METTH	RecName: Full=Uncharacterized protein MTH_1421 >gi|2622534|gb|AAB85898.1| conserved protein [Methanothermobacter thermautotrophicus str. Delta H] >gi|15679420|ref|NP_276537.1| hypothetical protein MTH1421 [Methanothermobacter thermautotrophicus str.	0.706	0.8	0.753	gi|41018376|sp|O27472.1|Y1421_METTH	RecName: Full=Uncharacterized protein MTH_1421 >gi|2622534|gb|AAB85898.1| conserved protein [Methanothermobacter thermautotrophicus str. Delta H]	sp|O27472|Y1421_METTH	Uncharacterized protein MTH_1421 OS=Methanothermobacter thermautotrophicus (strain ATCC 29096 / DSM 1053 / JCM 10044 / NBRC 100330 / Delta H) GN=MTH_1421 PE=4 SV=1	MTH1421	Uncharacterized conserved protein	S	Function unknown ;	K09123|1|0.0|813|mth:MTH1421|hypothetical protein
101	gi|2621341|gb|AAB84795.1|	unknown [Methanothermobacter thermautotrophicus str. Delta H] >gi|15678317|ref|NP_275432.1| hypothetical protein MTH289 [Methanothermobacter thermautotrophicus str. Delta H]	0.975	0.381	0.678	gi|15678317|ref|NP_275432.1|	hypothetical protein MTH289 [Methanothermobacter thermautotrophicus str. Delta H] >gi|2621341|gb|AAB84795.1| unknown [Methanothermobacter thermautotrophicus str. Delta H]	-	-	-	-	-	-	-
102	gi|2621626|gb|AAB85056.1|	DNA-dependent DNA polymerase family X [Methanothermobacter thermautotrophicus str. Delta H] >gi|15678578|ref|NP_275693.1| DNA-dependent DNA polymerase X protein [Methanothermobacter thermautotrophicus str. Delta H]	0.759	0.841	0.8	gi|15678578|ref|NP_275693.1|	DNA-dependent DNA polymerase X protein [Methanothermobacter thermautotrophicus str. Delta H] >gi|2621626|gb|AAB85056.1| DNA-dependent DNA polymerase family X [Methanothermobacter thermautotrophicus str. Delta H]	sp|B0K683|Y1060_THEPX	Probable phosphatase Teth514_1060 OS=Thermoanaerobacter sp. (strain X514) GN=Teth514_1060 PE=3 SV=1	MTH550_1	DNA polymerase IV (family X)	L	Replication, recombination and repair ;	K02347|1|0.0|1035|mth:MTH550|DNA polymerase (family X)
103	gi|2622565|gb|AAB85927.1|	unknown [Methanothermobacter thermautotrophicus str. Delta H] >gi|15679449|ref|NP_276566.1| hypothetical protein MTH1452 [Methanothermobacter thermautotrophicus str. Delta H]	0.655	0.607	0.631	gi|15679449|ref|NP_276566.1|	hypothetical protein MTH1452 [Methanothermobacter thermautotrophicus str. Delta H] >gi|2622565|gb|AAB85927.1| unknown [Methanothermobacter thermautotrophicus str. Delta H]	-	-	MTH1452	Uncharacterized conserved protein, contains double-stranded beta-helix domain	S	Function unknown ;	-
104	gi|2623029|gb|AAB86356.1|	conserved protein [Methanothermobacter thermautotrophicus str. Delta H] >gi|15679878|ref|NP_276996.1| phosphopantetheine adenylyltransferase [Methanothermobacter thermautotrophicus str. Delta H]	0.733	0.647	0.69	gi|15679878|ref|NP_276996.1|	phosphopantetheine adenylyltransferase [Methanothermobacter thermautotrophicus str. Delta H] >gi|2623029|gb|AAB86356.1| conserved protein [Methanothermobacter thermautotrophicus str. Delta H]	sp|O27918|COAD_METTH	Phosphopantetheine adenylyltransferase OS=Methanothermobacter thermautotrophicus (strain ATCC 29096 / DSM 1053 / JCM 10044 / NBRC 100330 / Delta H) GN=coaD PE=3 SV=2	MTH1896	Predicted nucleotidyltransferase	R	General function prediction only ;	K02201|1|4e-86|318|mth:MTH1896|pantetheine-phosphate adenylyltransferase [EC:2.7.7.3]
105	gi|169404770|pdb|3CBN|A	Chain A, Crystal Structure Of A Conserved Protein (Mth639) From Methanobacterium Thermoautotrophicum	0.833	0.655	0.744	gi|169404770|pdb|3CBN|A	Chain A, Crystal Structure Of A Conserved Protein (Mth639) From Methanobacterium Thermoautotrophicum	sp|Q57659|Y206_METJA	Uncharacterized protein MJ0206 OS=Methanocaldococcus jannaschii (strain ATCC 43067 / DSM 2661 / JAL-1 / JCM 10045 / NBRC 100440) GN=MJ0206 PE=4 SV=1	MTH639	Uncharacterized protein conserved in archaea	S	Function unknown ;	K09738|1|3e-74|278|mth:MTH639|hypothetical protein
106	gi|2622843|gb|AAB86183.1|	nitrogenase reductase related protein [Methanothermobacter thermautotrophicus str. Delta H] >gi|15679705|ref|NP_276823.1| nitrogenase reductase-like protein [Methanothermobacter thermautotrophicus str. Delta H]	0.734	0.754	0.744	gi|15679705|ref|NP_276823.1|	nitrogenase reductase-like protein [Methanothermobacter thermautotrophicus str. Delta H] >gi|2622843|gb|AAB86183.1| nitrogenase reductase related protein [Methanothermobacter thermautotrophicus str. Delta H]	sp|Q58098|Y685_METJA	Uncharacterized ATP-binding protein MJ0685 OS=Methanocaldococcus jannaschii (strain ATCC 43067 / DSM 2661 / JAL-1 / JCM 10045 / NBRC 100440) GN=MJ0685 PE=4 SV=1	MTH1711	CO dehydrogenase maturation factor	D	Cell cycle control, cell division, chromosome partitioning ;	K07321|1|8e-130|465|mth:MTH1711|CO dehydrogenase maturation factor
107	gi|12230218|sp|O27848.1|METX_METTH	RecName: Full=Homoserine O-acetyltransferase; AltName: Full=Homoserine O-trans-acetylase; Short=HTA; Short=Homoserine transacetylase >gi|2622953|gb|AAB86286.1| homoserine O-acetyltransferase [Methanothermobacter thermautotrophicus str. Delta H] >gi|	0.622	0.618	0.62	gi|15679808|ref|NP_276926.1|	homoserine O-acetyltransferase [Methanothermobacter thermautotrophicus str. Delta H] >gi|2622953|gb|AAB86286.1| homoserine O-acetyltransferase [Methanothermobacter thermautotrophicus str. Delta H]	sp|O27848|METX_METTH	Putative homoserine O-acetyltransferase OS=Methanothermobacter thermautotrophicus (strain ATCC 29096 / DSM 1053 / JCM 10044 / NBRC 100330 / Delta H) GN=MTH_1820 PE=3 SV=1	MTH1820	Homoserine acetyltransferase	E	Amino acid transport and metabolism ;	K00641|1|1e-175|618|mth:MTH1820|homoserine O-acetyltransferase [EC:2.3.1.31]
108	gi|2621606|gb|AAB85038.1|	UDP-N-acetylmuramyl tripeptide synthetase related protein [Methanothermobacter thermautotrophicus str. Delta H] >gi|15678560|ref|NP_275675.1| UDP-N-acetylmuramyl tripeptide synthetase-like protein [Methanothermobacter thermautotrophicus str. Delta H	0.892	0.804	0.848	gi|15678560|ref|NP_275675.1|	UDP-N-acetylmuramyl tripeptide synthetase-like protein [Methanothermobacter thermautotrophicus str. Delta H] >gi|2621606|gb|AAB85038.1| UDP-N-acetylmuramyl tripeptide synthetase related protein [Methanothermobacter thermautotrophicus str. Delta H]	sp|Q28NN2|MURD_JANSC	UDP-N-acetylmuramoylalanine--D-glutamate ligase OS=Jannaschia sp. (strain CCS1) GN=murD PE=3 SV=1	MTH532	UDP-N-acetylmuramoylalanine-D-glutamate ligase	M	Cell wall/membrane/envelope biogenesis ;	K01925|1|0.0|757|mth:MTH532|UDP-N-acetylmuramoylalanine--D-glutamate ligase [EC:6.3.2.9]
109	gi|2622423|gb|AAB85796.1|	conserved protein [Methanothermobacter thermautotrophicus str. Delta H] >gi|15679318|ref|NP_276435.1| exosome complex RNA-binding protein Csl4 [Methanothermobacter thermautotrophicus str. Delta H]	0.745	0.631	0.688	gi|15679318|ref|NP_276435.1|	exosome complex RNA-binding protein Csl4 [Methanothermobacter thermautotrophicus str. Delta H] >gi|2622423|gb|AAB85796.1| conserved protein [Methanothermobacter thermautotrophicus str. Delta H]	-	-	MTH1318	Predicted RNA-binding protein (consists of S1 domain and a Zn-ribbon domain)	J	Translation, ribosomal structure and biogenesis ;	K07573|1|3e-105|382|mth:MTH1318|exosome complex component CSL4
110	gi|158430752|pdb|2RAQ|G	Chain G, Crystal Structure Of The Mth889 Protein From Methanothermobacter Thermautotrophicus. Northeast Structural Genomics Consortium Target Tt205 >gi|158430751|pdb|2RAQ|F Chain F, Crystal Structure Of The Mth889 Protein From Methanothermobacter Th	0.86	0.656	0.758	gi|158430746|pdb|2RAQ|A	Chain A, Crystal Structure Of The Mth889 Protein From Methanothermobacter Thermautotrophicus. Northeast Structural Genomics Consortium Target Tt205 >gi|158430747|pdb|2RAQ|B Chain B, Crystal Structure Of The Mth889 Protein From Methanothermobacter Thermautotrophicus. Northeast Structural Genomics Consortium Target Tt205 >gi|158430748|pdb|2RAQ|C Chain C, Crystal Structure Of The Mth889 Protein From…	sp|Q57767|Y319_METJA	Uncharacterized protein MJ0319 OS=Methanocaldococcus jannaschii (strain ATCC 43067 / DSM 2661 / JAL-1 / JCM 10045 / NBRC 100440) GN=MJ0319 PE=4 SV=1	MTH889	Uncharacterized protein conserved in archaea	S	Function unknown ;	K09732|1|2e-46|186|mth:MTH889|hypothetical protein
111	gi|2621854|gb|AAB85267.1|	endonuclease III [Methanothermobacter thermautotrophicus str. Delta H] >gi|15678789|ref|NP_275906.1| endonuclease III [Methanothermobacter thermautotrophicus str. Delta H]	0.693	0.898	0.7955	gi|15678789|ref|NP_275906.1|	endonuclease III [Methanothermobacter thermautotrophicus str. Delta H] >gi|2621854|gb|AAB85267.1| endonuclease III [Methanothermobacter thermautotrophicus str. Delta H]	sp|Q9WYK0|END3_THEMA	Endonuclease III OS=Thermotoga maritima (strain ATCC 43589 / MSB8 / DSM 3109 / JCM 10099) GN=nth PE=3 SV=1	MTH764	Predicted EndoIII-related endonuclease	L	Replication, recombination and repair ;	K10773|1|2e-133|476|mth:MTH764|endonuclease III [EC:4.2.99.18]
112	gi|10720367|sp|O27765.1|PHOU2_METTH	RecName: Full=Phosphate-specific transport system accessory protein PhoU homolog 2; Short=Pst system accessory protein PhoU homolog 2 >gi|2622863|gb|AAB86202.1| phosphate transport system regulator [Methanothermobacter thermautotrophicus str. Delta	0.76	0.714	0.737	gi|15679724|ref|NP_276842.1|	phosphate transport system regulator [Methanothermobacter thermautotrophicus str. Delta H] >gi|10720367|sp|O27765.1|PHOU2_METTH RecName: Full=Phosphate-specific transport system accessory protein PhoU homolog 2; Short=Pst system accessory protein PhoU homolog 2 >gi|2622863|gb|AAB86202.1| phosphate transport system regulator [Methanothermobacter thermautotrophicus str. Delta H]	sp|O27765|PHOU2_METTH		MTH1732	Phosphate uptake regulator	P	Inorganic ion transport and metabolism ;	K02039|1|1e-123|444|mth:MTH1732|phosphate transport system protein
113	gi|2621425|gb|AAB84871.1|	teichoic acid biosynthesis protein RodC related protein [Methanothermobacter thermautotrophicus str. Delta H] >gi|15678393|ref|NP_275508.1| teichoic acid biosynthesis protein RodC-like protein [Methanothermobacter thermautotrophicus str. Delta H]	0.688	0.566	0.627	gi|15678393|ref|NP_275508.1|	teichoic acid biosynthesis protein RodC-like protein [Methanothermobacter thermautotrophicus str. Delta H] >gi|2621425|gb|AAB84871.1| teichoic acid biosynthesis protein RodC related protein [Methanothermobacter thermautotrophicus str. Delta H]	sp|Q8RKI8|TARB_BACPZ	Putative CDP-glycerol:glycerophosphate glycerophosphotransferase tarB OS=Bacillus subtilis subsp. spizizenii (strain ATCC 23059 / NRRL B-14472 / W23) GN=tarB PE=3 SV=1	MTH365	Putative glycosyl/glycerophosphate transferases involved in teichoic acid biosynthesis TagF/TagB/EpsJ/RodC	M	Cell wall/membrane/envelope biogenesis ;	K01005|1|5e-25|118|ldb:Ldb0450|[EC:2.7.8.-]!K09809|2|1e-24|116|bae:BATR1942_15755|CDP-glycerol glycerophosphotransferase [EC:2.7.8.12]
114	gi|3915401|sp|O27101.1|Y1022_METTH	RecName: Full=Putative biopolymer transport protein ExbB homolog >gi|2622125|gb|AAB85518.1| biopolymer transport protein [Methanothermobacter thermautotrophicus str. Delta H] >gi|15679040|ref|NP_276157.1| biopolymer transport protein [Methanothermob	0.661	0.717	0.689	gi|15679040|ref|NP_276157.1|	biopolymer transport protein [Methanothermobacter thermautotrophicus str. Delta H] >gi|2622125|gb|AAB85518.1| biopolymer transport protein [Methanothermobacter thermautotrophicus str. Delta H]	sp|O27101|Y1022_METTH	Putative biopolymer transport protein exbB homolog OS=Methanothermobacter thermautotrophicus (strain ATCC 29096 / DSM 1053 / JCM 10044 / NBRC 100330 / Delta H) GN=MTH_1022 PE=3 SV=1	MTH1022	Biopolymer transport proteins	U	Intracellular trafficking, secretion, and vesicular transport ;	K03561|1|4e-134|479|mmg:MTBMA_c14040|biopolymer transport protein ExbB
115	gi|2621982|gb|AAB85386.1|	conserved protein [Methanothermobacter thermautotrophicus str. Delta H] >gi|15678908|ref|NP_276025.1| hypothetical protein MTH888 [Methanothermobacter thermautotrophicus str. Delta H]	0.786	0.796	0.791	gi|2621982|gb|AAB85386.1|	conserved protein [Methanothermobacter thermautotrophicus str. Delta H]	sp|Q9KBI9|RRAAH_BACHD	Putative regulator of ribonuclease activity OS=Bacillus halodurans (strain ATCC BAA-125 / DSM 18197 / FERM 7344 / JCM 9153 / C-125) GN=BH1938 PE=3 SV=1	MTH888	Demethylmenaquinone methyltransferase	H	Coenzyme transport and metabolism ;	K08093|1|3e-110|399|mth:MTH888|3-hexulose-6-phosphate synthase [EC:4.1.2.43]
116	gi|2622705|gb|AAB86055.1|	carbonic anhydrase [Methanothermobacter thermautotrophicus str. Delta H] >gi|15679577|ref|NP_276694.1| carbonic anhydrase [Methanothermobacter thermautotrophicus str. Delta H]	0.819	0.629	0.724	gi|1272331|gb|AAC44811.1|	orf3; similar to carbonic anhydrase from E. coli (Swiss-Prot Accession Number P17582) [Methanothermobacter thermautotrophicus]	sp|O06983|YVDA_BACSU	Putative carbonic anhydrase YvdA OS=Bacillus subtilis (strain 168) GN=yvdA PE=3 SV=1	MTH1582	Carbonic anhydrase	P	Inorganic ion transport and metabolism ;	K01673|1|3e-94|345|mth:MTH1582|carbonic anhydrase [EC:4.2.1.1]
117	gi|2621681|gb|AAB85107.1|	conserved protein (contains ferredoxin domain) [Methanothermobacter thermautotrophicus str. Delta H] >gi|15678629|ref|NP_275744.1| hypothetical protein MTH601 [Methanothermobacter thermautotrophicus str. Delta H]	0.762	0.875	0.8185	gi|2621681|gb|AAB85107.1|	conserved protein (contains ferredoxin domain) [Methanothermobacter thermautotrophicus str. Delta H]	sp|Q58167|TMPS_METJA	Thymidylate synthase OS=Methanocaldococcus jannaschii (strain ATCC 43067 / DSM 2661 / JAL-1 / JCM 10045 / NBRC 100440) GN=MJ0757 PE=1 SV=1	MTH601_1	Uncharacterized protein conserved in archaea	S	Function unknown ;	K00560|1|7e-63|243|mmp:MMP0986|thymidylate synthase [EC:2.1.1.45]
118	gi|48427903|sp|O27448.2|CBIX_METTH	RecName: Full=Sirohydrochlorin cobaltochelatase; AltName: Full=CbiXS	0.479	0.253	0.366	gi|48427903|sp|O27448.2|CBIX_METTH	RecName: Full=Sirohydrochlorin cobaltochelatase; AltName: Full=CbiXS	sp|O27448|CBIX_METTH	Sirohydrochlorin cobaltochelatase OS=Methanothermobacter thermautotrophicus (strain ATCC 29096 / DSM 1053 / JCM 10044 / NBRC 100330 / Delta H) GN=cbiX PE=1 SV=2	MTH1397	Uncharacterized conserved protein	S	Function unknown ;	K03795|1|2e-57|223|mmg:MTBMA_c17830|sirohydrochlorin cobaltochelatase [EC:4.99.1.3]
119	gi|3913522|sp|O27276.1|DPOL1_METTH	RecName: Full=DNA polymerase PolB subunit 1 >gi|2622317|gb|AAB85697.1| DNA-dependent DNA polymerase family B (PolB1) [Methanothermobacter thermautotrophicus str. Delta H] >gi|15679219|ref|NP_276336.1| DNA-dependent DNA polymerase B protein [Methanot	0.903	0.823	0.863	gi|15679219|ref|NP_276336.1|	DNA-dependent DNA polymerase B protein [Methanothermobacter thermautotrophicus str. Delta H] >gi|3913522|sp|O27276.1|DPOL_METTH RecName: Full=DNA polymerase >gi|2622317|gb|AAB85697.1| DNA-dependent DNA polymerase family B (PolB1) [Methanothermobacter thermautotrophicus str. Delta H]	sp|O27276|DPOL_METTH	DNA polymerase OS=Methanothermobacter thermautotrophicus (strain ATCC 29096 / DSM 1053 / JCM 10044 / NBRC 100330 / Delta H) GN=pol PE=3 SV=1	MTH1208	DNA polymerase elongation subunit (family B)	L	Replication, recombination and repair ;	K02319|1|0.0|1105|mth:MTH1208|DNA polymerase I [EC:2.7.7.7]
120	gi|2622470|gb|AAB85839.1|	unknown [Methanothermobacter thermautotrophicus str. Delta H] >gi|15679361|ref|NP_276478.1| hypothetical protein MTH1362 [Methanothermobacter thermautotrophicus str. Delta H]	0.358	0.648	0.503	gi|15679361|ref|NP_276478.1|	hypothetical protein MTH1362 [Methanothermobacter thermautotrophicus str. Delta H] >gi|2622470|gb|AAB85839.1| unknown [Methanothermobacter thermautotrophicus str. Delta H]	-	-	MTH1362	Fe2+ transport system protein A	P	Inorganic ion transport and metabolism ;	K04758|1|6e-35|148|mth:MTH1362|ferrous iron transport protein A
121	gi|2623016|gb|AAB86344.1|	heterodisulfide reductase, subunit C [Methanothermobacter thermautotrophicus str. Delta H] >gi|15679866|ref|NP_276984.1| heterodisulfide reductase subunit C [Methanothermobacter thermautotrophicus str. Delta H]	0.809	0.663	0.736	gi|15679866|ref|NP_276984.1|	heterodisulfide reductase subunit C [Methanothermobacter thermautotrophicus str. Delta H] >gi|2623016|gb|AAB86344.1| heterodisulfide reductase, subunit C [Methanothermobacter thermautotrophicus str. Delta H]	sp|O27906|HDRC_METTH	CoB--CoM heterodisulfide reductase iron-sulfur subunit C OS=Methanothermobacter thermautotrophicus (strain ATCC 29096 / DSM 1053 / JCM 10044 / NBRC 100330 / Delta H) GN=hdrC PE=3 SV=2	MTH1878	Heterodisulfide reductase, subunit C	C	Energy production and conversion ;	K03390|1|2e-119|431|mth:MTH1878|heterodisulfide reductase subunit C [EC:1.8.98.1]
122	gi|2621221|gb|AAB84684.1|	Icc related protein [Methanothermobacter thermautotrophicus str. Delta H] >gi|15678206|ref|NP_275321.1| Icc related protein [Methanothermobacter thermautotrophicus str. Delta H]	0.748	0.715	0.7315	gi|15678206|ref|NP_275321.1|	Icc related protein [Methanothermobacter thermautotrophicus str. Delta H] >gi|2621221|gb|AAB84684.1| Icc related protein [Methanothermobacter thermautotrophicus str. Delta H]	sp|O06629|CPDA_MYCTU	3',5'-cyclic adenosine monophosphate phosphodiesterase CpdA OS=Mycobacterium tuberculosis GN=cpdA PE=1 SV=1	MTH178	Predicted phosphohydrolases	R	General function prediction only ;	K01120|1|6e-13|76.3|rba:RB11266|3',5'-cyclic-nucleotide phosphodiesterase [EC:3.1.4.17]
123	gi|2621807|gb|AAB85224.1|	cell surface glycoprotein (s-layer protein) [Methanothermobacter thermautotrophicus str. Delta H] >gi|15678746|ref|NP_275862.1| cell surface glycoprotein [Methanothermobacter thermautotrophicus str. Delta H]	0.872	0.771	0.8215	gi|15678746|ref|NP_275862.1|	cell surface glycoprotein [Methanothermobacter thermautotrophicus str. Delta H] >gi|2621807|gb|AAB85224.1| cell surface glycoprotein (s-layer protein) [Methanothermobacter thermautotrophicus str. Delta H]	sp|P27374|CSG_METSC	Cell surface glycoprotein OS=Methanothermus sociabilis GN=slgA PE=4 SV=1	MTH716_3	FOG: PKD repeat	R	General function prediction only ;	K07218|1|1e-05|54.7|mcj:MCON_0282|nitrous oxidase accessory protein
124	gi|2621571|gb|AAB85006.1|	unknown [Methanothermobacter thermautotrophicus str. Delta H] >gi|15678528|ref|NP_275643.1| hypothetical protein MTH500 [Methanothermobacter thermautotrophicus str. Delta H]	0.784	0.754	0.769	gi|15678528|ref|NP_275643.1|	hypothetical protein MTH500 [Methanothermobacter thermautotrophicus str. Delta H] >gi|2621571|gb|AAB85006.1| unknown [Methanothermobacter thermautotrophicus str. Delta H]	-	-	-	-	-	-	-
125	gi|2622443|gb|AAB85814.1|	mutator MutT protein homolog [Methanothermobacter thermautotrophicus str. Delta H] >gi|15679336|ref|NP_276453.1| mutator MutT protein [Methanothermobacter thermautotrophicus str. Delta H]	0.662	0.569	0.6155	gi|15679336|ref|NP_276453.1|	mutator MutT protein [Methanothermobacter thermautotrophicus str. Delta H] >gi|2622443|gb|AAB85814.1| mutator MutT protein homolog [Methanothermobacter thermautotrophicus str. Delta H]	sp|Q5M8V2|NUD17_XENTR	Nucleoside diphosphate-linked moiety X motif 17 OS=Xenopus tropicalis GN=nudt17 PE=2 SV=2	MTH1336	NTP pyrophosphohydrolases including oxidative damage repair enzymes	LR	Replication, recombination and repair ; General function prediction only ;	K03574|1|6e-69|261|mth:MTH1336|7,8-dihydro-8-oxoguanine triphosphatase [EC:3.6.1.-]
126	gi|2622071|gb|AAB85468.1|	conserved protein [Methanothermobacter thermautotrophicus str. Delta H] >gi|15678990|ref|NP_276107.1| hypothetical protein MTH972 [Methanothermobacter thermautotrophicus str. Delta H]	0.537	0.612	0.5745	gi|2622071|gb|AAB85468.1|	conserved protein [Methanothermobacter thermautotrophicus str. Delta H]	sp|Q6BKD4|THG1_DEBHA	tRNA(His) guanylyltransferase OS=Debaryomyces hansenii (strain ATCC 36239 / CBS 767 / JCM 1990 / NBRC 0083 / IGC 2968) GN=THG1 PE=3 SV=2	MTH972	Uncharacterized conserved protein	S	Function unknown ;	-
127	gi|2622372|gb|AAB85748.1|	formylmethanofuran:tetrahydromethanopterin formyltransferase [Methanothermobacter thermautotrophicus str. Delta H] >gi|15679270|ref|NP_276387.1| formylmethanofuran--tetrahydromethanopterin formyltransferase [Methanothermobacter thermautotrophicus st	0.708	0.634	0.671	gi|15679270|ref|NP_276387.1|	formylmethanofuran--tetrahydromethanopterin formyltransferase [Methanothermobacter thermautotrophicus str. Delta H] >gi|2622372|gb|AAB85748.1| formylmethanofuran:tetrahydromethanopterin formyltransferase [Methanothermobacter thermautotrophicus str. Delta H]	sp|P21348|FTR_METTH	Formylmethanofuran--tetrahydromethanopterin formyltransferase OS=Methanothermobacter thermautotrophicus (strain ATCC 29096 / DSM 1053 / JCM 10044 / NBRC 100330 / Delta H) GN=ftr PE=1 SV=2	MTH1259	Formylmethanofuran:tetrahydromethanopterin formyltransferase	C	Energy production and conversion ;	K00672|1|6e-138|492|mth:MTH1259|formylmethanofuran--tetrahydromethanopterin N-formyltransferase [EC:2.3.1.101]
128	gi|2622694|gb|AAB86045.1|	molybdopterin biosynthesis protein MoeB homolog [Methanothermobacter thermautotrophicus str. Delta H] >gi|15679567|ref|NP_276684.1| molybdopterin biosynthesis protein MoeB-like protein [Methanothermobacter thermautotrophicus str. Delta H]	0.93	0.796	0.863	gi|15679567|ref|NP_276684.1|	molybdopterin biosynthesis protein MoeB-like protein [Methanothermobacter thermautotrophicus str. Delta H] >gi|2622694|gb|AAB86045.1| molybdopterin biosynthesis protein MoeB homolog [Methanothermobacter thermautotrophicus str. Delta H]	sp|O32037|YRVM_BACSU	Uncharacterized protein yrvM OS=Bacillus subtilis (strain 168) GN=yrvM PE=3 SV=3	MTH1571	Dinucleotide-utilizing enzymes involved in molybdopterin and thiamine biosynthesis family 2	H	Coenzyme transport and metabolism ;	K11996|1|1e-27|125|mmh:Mmah_0380|adenylyltransferase and sulfurtransferase
129	gi|56748625|sp|O27739.1|ECFA_METTH	RecName: Full=Energy-coupling factor transporter ATP-binding protein EcfA; Short=ECF transporter A component EcfA >gi|2622836|gb|AAB86176.1| cobalt transport ATP-binding protein O [Methanothermobacter thermautotrophicus str. Delta H] >gi|15679698|re	0.86	0.743	0.8015	gi|15679698|ref|NP_276816.1|	cobalt transport ATP-binding protein O [Methanothermobacter thermautotrophicus str. Delta H] >gi|56748625|sp|O27739.1|ECFA_METTH RecName: Full=Energy-coupling factor transporter ATP-binding protein EcfA; Short=ECF transporter A component EcfA >gi|2622836|gb|AAB86176.1| cobalt transport ATP-binding protein O [Methanothermobacter thermautotrophicus str. Delta H]	sp|O27739|ECFA_METTH	Energy-coupling factor transporter ATP-binding protein EcfA OS=Methanothermobacter thermautotrophicus (strain ATCC 29096 / DSM 1053 / JCM 10044 / NBRC 100330 / Delta H) GN=ecfA PE=3 SV=1	MTH1704	ABC-type cobalt transport system, ATPase component	P	Inorganic ion transport and metabolism ;	K02006|1|6e-176|619|mth:MTH1704|cobalt/nickel transport system ATP-binding protein
130	gi|2621100|gb|AAB84570.1|	conserved protein [Methanothermobacter thermautotrophicus str. Delta H] >gi|15678092|ref|NP_275206.1| hypothetical protein MTH63 [Methanothermobacter thermautotrophicus str. Delta H]	0.885	0.628	0.7565	gi|2621100|gb|AAB84570.1|	conserved protein [Methanothermobacter thermautotrophicus str. Delta H]	-	-	MTH63	Uncharacterized homolog of gamma-carboxymuconolactone decarboxylase subunit	S	Function unknown ;	-
131	gi|3219918|sp|O26972.1|Y886_METTH	RecName: Full=Uncharacterized protein MTH_886 >gi|2621980|gb|AAB85384.1| conserved protein [Methanothermobacter thermautotrophicus str. Delta H] >gi|15678906|ref|NP_276023.1| H/ACA RNA-protein complex component Gar1 [Methanothermobacter thermautotro	0.98	0.82	0.9	gi|15678906|ref|NP_276023.1|	H/ACA RNA-protein complex component Gar1 [Methanothermobacter thermautotrophicus str. Delta H] >gi|3219918|sp|O26972.1|Y886_METTH RecName: Full=Uncharacterized protein MTH_886 >gi|2621980|gb|AAB85384.1| conserved protein [Methanothermobacter thermautotrophicus str. Delta H]	sp|O26972|Y886_METTH	Uncharacterized protein MTH_886 OS=Methanothermobacter thermautotrophicus (strain ATCC 29096 / DSM 1053 / JCM 10044 / NBRC 100330 / Delta H) GN=MTH_886 PE=4 SV=1	MTH886	RNA-binding protein involved in rRNA processing	J	Translation, ribosomal structure and biogenesis ;	K07569|1|1e-38|160|mth:MTH886|RNA-binding protein
132	gi|32699818|sp|O27216.1|Y1148_METTH	RecName: Full=UPF0254 protein MTH_1148 >gi|2622253|gb|AAB85637.1| conserved protein [Methanothermobacter thermautotrophicus str. Delta H] >gi|15679159|ref|NP_276276.1| hypothetical protein MTH1148 [Methanothermobacter thermautotrophicus str. Delta H	0.645	0.61	0.6275	gi|32699818|sp|O27216.1|Y1148_METTH	RecName: Full=UPF0254 protein MTH_1148 >gi|2622253|gb|AAB85637.1| conserved protein [Methanothermobacter thermautotrophicus str. Delta H]	sp|O27216|Y1148_METTH	UPF0254 protein MTH_1148 OS=Methanothermobacter thermautotrophicus (strain ATCC 29096 / DSM 1053 / JCM 10044 / NBRC 100330 / Delta H) GN=MTH_1148 PE=3 SV=1	MTH1148	Uncharacterized protein conserved in archaea	S	Function unknown ;	-
133	gi|2621315|gb|AAB84771.1|	DNA-dependent RNA polymerase, subunit E~~ [Methanothermobacter thermautotrophicus str. Delta H] >gi|15678293|ref|NP_275408.1| DNA-dependent RNA polymerase subunit E~~ [Methanothermobacter thermautotrophicus str. Delta H]	0.787	0.995	0.891	gi|15678293|ref|NP_275408.1|	DNA-dependent RNA polymerase subunit E'' [Methanothermobacter thermautotrophicus str. Delta H] >gi|2621315|gb|AAB84771.1| DNA-dependent RNA polymerase, subunit E'' [Methanothermobacter thermautotrophicus str. Delta H]	sp|Q57839|RPOE2_METJA	DNA-directed RNA polymerase subunit E'' OS=Methanocaldococcus jannaschii (strain ATCC 43067 / DSM 2661 / JAL-1 / JCM 10045 / NBRC 100440) GN=rpoE2 PE=1 SV=1	MTH265	DNA-directed RNA polymerase, subunit E''	K	Transcription ;	K03050|1|1e-27|123|mth:MTH265|DNA-directed RNA polymerase subunit E&quot; [EC:2.7.7.6]
134	gi|2622520|gb|AAB85885.1|	cobalamin biosynthesis protein G [Methanothermobacter thermautotrophicus str. Delta H] >gi|15679407|ref|NP_276524.1| cobalamin biosynthesis protein G [Methanothermobacter thermautotrophicus str. Delta H]	0.874	0.776	0.825	gi|15679407|ref|NP_276524.1|	cobalamin biosynthesis protein G [Methanothermobacter thermautotrophicus str. Delta H] >gi|2622520|gb|AAB85885.1| cobalamin biosynthesis protein G [Methanothermobacter thermautotrophicus str. Delta H]	sp|Q05631|CBIG_SALTY	Protein CbiG OS=Salmonella typhimurium (strain LT2 / SGSC1412 / ATCC 700720) GN=cbiG PE=4 SV=1	MTH1408	Cobalamin biosynthesis protein CbiG	H	Coenzyme transport and metabolism ;	K02189|1|0.0|660|mth:MTH1408|cobalt-precorrin 5A hydrolase [EC:3.7.1.12]
135	gi|13431445|sp|O27456.1|DP2S_METTH	RecName: Full=DNA polymerase II small subunit; Short=Pol II >gi|2622517|gb|AAB85882.1| DNA polymerase delta small subunit [Methanothermobacter thermautotrophicus str. Delta H] >gi|15679404|ref|NP_276521.1| DNA polymerase II small subunit [Methanothe	0.822	0.706	0.764	gi|15679404|ref|NP_276521.1|	DNA polymerase II small subunit [Methanothermobacter thermautotrophicus str. Delta H] >gi|13431445|sp|O27456.1|DP2S_METTH RecName: Full=DNA polymerase II small subunit; Short=Pol II >gi|2622517|gb|AAB85882.1| DNA polymerase delta small subunit [Methanothermobacter thermautotrophicus str. Delta H]	sp|O27456|DP2S_METTH	DNA polymerase II small subunit OS=Methanothermobacter thermautotrophicus (strain ATCC 29096 / DSM 1053 / JCM 10044 / NBRC 100330 / Delta H) GN=polB PE=3 SV=1	MTH1405	Archaeal DNA polymerase II, small subunit/DNA polymerase delta, subunit B	L	Replication, recombination and repair ;	K02323|1|0.0|979|mth:MTH1405|DNA polymerase II small subunit [EC:2.7.7.7]
136	gi|6016460|sp|O27793.1|KTHY_METTH	RecName: Full=Probable thymidylate kinase; AltName: Full=dTMP kinase >gi|2622895|gb|AAB86231.1| thymidylate kinase [Methanothermobacter thermautotrophicus str. Delta H] >gi|15679753|ref|NP_276871.1| thymidylate kinase [Methanothermobacter thermautot	0.616	0.539	0.5775	gi|15679753|ref|NP_276871.1|	thymidylate kinase [Methanothermobacter thermautotrophicus str. Delta H] >gi|6016460|sp|O27793.1|KTHY_METTH RecName: Full=Probable thymidylate kinase; AltName: Full=dTMP kinase >gi|2622895|gb|AAB86231.1| thymidylate kinase [Methanothermobacter thermautotrophicus str. Delta H]	sp|O27793|KTHY_METTH	Probable thymidylate kinase OS=Methanothermobacter thermautotrophicus (strain ATCC 29096 / DSM 1053 / JCM 10044 / NBRC 100330 / Delta H) GN=tmk PE=3 SV=1	MTH1765	Thymidylate kinase	F	Nucleotide transport and metabolism ;	K00943|1|3e-104|379|mth:MTH1765|dTMP kinase [EC:2.7.4.9]
137	gi|2622850|gb|AAB86190.1|	bacteriochlorophyll synthase 43 kDa subunit [Methanothermobacter thermautotrophicus str. Delta H] >gi|15679712|ref|NP_276830.1| bacteriochlorophyll synthase 43 kDa subunit [Methanothermobacter thermautotrophicus str. Delta H]	0.721	0.646	0.6835	gi|15679712|ref|NP_276830.1|	bacteriochlorophyll synthase 43 kDa subunit [Methanothermobacter thermautotrophicus str. Delta H] >gi|2622850|gb|AAB86190.1| bacteriochlorophyll synthase 43 kDa subunit [Methanothermobacter thermautotrophicus str. Delta H]	sp|O27753|GGR2_METTH	Digeranylgeranylglycerophospholipid reductase 2 OS=Methanothermobacter thermautotrophicus (strain ATCC 29096 / DSM 1053 / JCM 10044 / NBRC 100330 / Delta H) GN=MTH_1718 PE=3 SV=2	MTH1718	Dehydrogenases (flavoproteins)	C	Energy production and conversion ;	K10960|1|6e-20|101|chl:Chy400_2250|geranylgeranyl reductase [EC:1.3.1.83]!K00313|3|4e-19|98.6|dhd:Dhaf_2774|electron transfer flavoprotein-quinone oxidoreductase [EC:1.5.5.-]
138	gi|88911278|sp|O27098.1|COFE_METTH	RecName: Full=Coenzyme F420:L-glutamate ligase; AltName: Full=Coenzyme F420-0:L-glutamate ligase; AltName: Full=Coenzyme F420-1:gamma-L-glutamate ligase >gi|2622121|gb|AAB85515.1| conserved protein [Methanothermobacter thermautotrophicus str. Delta	0.779	0.873	0.826	gi|15679037|ref|NP_276154.1|	F420-0--gamma-glutamyl ligase [Methanothermobacter thermautotrophicus str. Delta H] >gi|88911278|sp|O27098.1|COFE_METTH RecName: Full=Coenzyme F420:L-glutamate ligase; AltName: Full=Coenzyme F420-0:L-glutamate ligase; AltName: Full=Coenzyme F420-1:gamma-L-glutamate ligase >gi|2622121|gb|AAB85515.1| conserved protein [Methanothermobacter thermautotrophicus str. Delta H]	sp|O27098|COFE_METTH	F420-0:gamma-glutamyl ligase OS=Methanothermobacter thermautotrophicus (strain ATCC 29096 / DSM 1053 / JCM 10044 / NBRC 100330 / Delta H) GN=cofE PE=3 SV=1	MTH1019	Uncharacterized conserved protein	S	Function unknown ;	K12234|1|4e-121|436|mth:MTH1019|coenzyme F420-0:L-glutamate ligase / coenzyme F420-1:gamma-L-glutamate ligase [EC:6.3.2.31 6.3.2.34]
139	gi|2621365|gb|AAB84817.1|	unknown [Methanothermobacter thermautotrophicus str. Delta H] >gi|15678339|ref|NP_275454.1| hypothetical protein MTH311 [Methanothermobacter thermautotrophicus str. Delta H]	0.626	0.511	0.5685	gi|15678339|ref|NP_275454.1|	hypothetical protein MTH311 [Methanothermobacter thermautotrophicus str. Delta H] >gi|2621365|gb|AAB84817.1| unknown [Methanothermobacter thermautotrophicus str. Delta H]	-	-	-	-	-	-	K01251|1|1e-39|166|mla:Mlab_0916|adenosylhomocysteinase [EC:3.3.1.1]
140	gi|2621389|gb|AAB84839.1|	GDP-D-mannose dehydratase [Methanothermobacter thermautotrophicus str. Delta H] >gi|15678361|ref|NP_275476.1| GDP-D-mannose dehydratase [Methanothermobacter thermautotrophicus str. Delta H]	0.674	0.732	0.703	gi|15678361|ref|NP_275476.1|	GDP-D-mannose dehydratase [Methanothermobacter thermautotrophicus str. Delta H] >gi|2621389|gb|AAB84839.1| GDP-D-mannose dehydratase [Methanothermobacter thermautotrophicus str. Delta H]	sp|Q51366|GM4D_PSEAE	GDP-mannose 4,6-dehydratase OS=Pseudomonas aeruginosa (strain ATCC 15692 / PAO1 / 1C / PRS 101 / LMG 12228) GN=gca PE=1 SV=2	MTH333	GDP-D-mannose dehydratase	M	Cell wall/membrane/envelope biogenesis ;	K01711|1|0.0|693|mth:MTH333|GDPmannose 4,6-dehydratase [EC:4.2.1.47]
141	gi|34395747|sp|O26686.1|PRIL_METTH	RecName: Full=DNA primase large subunit PriL >gi|2621664|gb|AAB85092.1| unknown [Methanothermobacter thermautotrophicus str. Delta H] >gi|15678614|ref|NP_275729.1| DNA primase large subunit [Methanothermobacter thermautotrophicus str. Delta H]	0.781	0.757	0.769	gi|15678614|ref|NP_275729.1|	DNA primase large subunit [Methanothermobacter thermautotrophicus str. Delta H] >gi|34395747|sp|O26686.1|PRIL_METTH RecName: Full=Probable DNA primase large subunit	sp|O26686|PRIL_METTH	Probable DNA primase large subunit OS=Methanothermobacter thermautotrophicus (strain ATCC 29096 / DSM 1053 / JCM 10044 / NBRC 100330 / Delta H) GN=priB PE=3 SV=1	MTH586	Eukaryotic-type DNA primase, large subunit	L	Replication, recombination and repair ;	K02685|1|0.0|882|mth:MTH586|DNA primase large subunit [EC:2.7.7.-]
142	gi|42559904|sp|O27637.1|MPTE_METTH	RecName: Full=6-hydroxymethyl-7,8-dihydropterin pyrophosphokinase; Short=HPPK; AltName: Full=2-amino-4-hydroxy-6-hydroxymethyldihydropteridine pyrophosphokinase; AltName: Full=6-hydroxymethyl-7,8-dihydropterin diphosphokinase; Short=6-HMPDK; AltName	0.856	0.815	0.8355	gi|42559904|sp|O27637.1|MPTE_METTH	RecName: Full=6-hydroxymethyl-7,8-dihydropterin pyrophosphokinase; Short=HPPK; AltName: Full=2-amino-4-hydroxy-6-hydroxymethyldihydropteridine pyrophosphokinase; AltName: Full=6-hydroxymethyl-7,8-dihydropterin diphosphokinase; Short=6-HMPDK; AltName: Full=7,8-dihydro-6-hydroxymethylpterin diphosphokinase >gi|2622724|gb|AAB86073.1| conserved protein [Methanothermobacter thermautotrophicus str. Del…	sp|O27637|MPTE_METTH		MTH1600	Uncharacterized Rossmann fold enzyme	R	General function prediction only ;	K07142|1|2e-131|470|mth:MTH1600|
143	gi|2507184|sp|P12769.2|PHR_METTH	RecName: Full=Deoxyribodipyrimidine photo-lyase; AltName: Full=DNA photolyase; AltName: Full=Photoreactivating enzyme >gi|2622000|gb|AAB85402.1| DNA deoxyribodipyrimidine photolyase (photoreactivation) [Methanothermobacter thermautotrophicus str. De	0.518	0.348	0.433	gi|15678924|ref|NP_276041.1|	DNA deoxyribodipyrimidine photolyase (photoreactivation) [Methanothermobacter thermautotrophicus str. Delta H] >gi|2507184|sp|P12769.2|PHR_METTH RecName: Full=Deoxyribodipyrimidine photo-lyase; AltName: Full=DNA photolyase; AltName: Full=Photoreactivating enzyme >gi|639674|dbj|BAA06411.1| photolyase [Methanothermobacter thermautotrophicus] >gi|2622000|gb|AAB85402.1| DNA deoxyribodipyrimidine phot…	sp|P12769|PHR_METTH	Deoxyribodipyrimidine photo-lyase OS=Methanothermobacter thermautotrophicus (strain ATCC 29096 / DSM 1053 / JCM 10044 / NBRC 100330 / Delta H) GN=phr PE=3 SV=2	MTH904	Deoxyribodipyrimidine photolyase	L	Replication, recombination and repair ;	K01669|1|0.0|923|mth:MTH904|deoxyribodipyrimidine photo-lyase [EC:4.1.99.3]
144	gi|2621570|gb|AAB85005.1|	unknown [Methanothermobacter thermautotrophicus str. Delta H] >gi|15678527|ref|NP_275642.1| hypothetical protein MTH499 [Methanothermobacter thermautotrophicus str. Delta H]	0.635	0.783	0.709	gi|15678527|ref|NP_275642.1|	hypothetical protein MTH499 [Methanothermobacter thermautotrophicus str. Delta H] >gi|2621570|gb|AAB85005.1| unknown [Methanothermobacter thermautotrophicus str. Delta H]	-	-	-	-	-	-	-
145	gi|2622614|gb|AAB85972.1|	cobyrinic acid a,c-diamide synthase related protein [Methanothermobacter thermautotrophicus str. Delta H] >gi|15679494|ref|NP_276611.1| cobyrinic acid a,c-diamide synthase [Methanothermobacter thermautotrophicus str. Delta H]	0.5	0.555	0.5275	gi|15679494|ref|NP_276611.1|	cobyrinic acid a,c-diamide synthase [Methanothermobacter thermautotrophicus str. Delta H] >gi|2622614|gb|AAB85972.1| cobyrinic acid a,c-diamide synthase related protein [Methanothermobacter thermautotrophicus str. Delta H]	sp|Q57602|Y138_METJA	Putative glutamine amidotransferase-like protein MJ0138 OS=Methanocaldococcus jannaschii (strain ATCC 43067 / DSM 2661 / JAL-1 / JCM 10045 / NBRC 100440) GN=MJ0138 PE=4 SV=1	MTH1497	Cobyric acid synthase	H	Coenzyme transport and metabolism ;	K02232|1|6e-10|68.2|dku:Desku_2370|adenosylcobyric acid synthase [EC:6.3.5.10]
146	gi|2622196|gb|AAB85584.1|	conserved protein [Methanothermobacter thermautotrophicus str. Delta H] >gi|15679106|ref|NP_276223.1| hypothetical protein MTH1095 [Methanothermobacter thermautotrophicus str. Delta H]	0.728	0.743	0.7355	gi|2622196|gb|AAB85584.1|	conserved protein [Methanothermobacter thermautotrophicus str. Delta H]	sp|A2C735|KAIB_PROM3	Circadian clock protein kaiB OS=Prochlorococcus marinus (strain MIT 9303) GN=kaiB PE=3 SV=1	MTH1095	Thiol-disulfide isomerase and thioredoxins	OC	Posttranslational modification, protein turnover, chaperones ; Energy production and conversion ;	K08481|1|3e-20|99.4|mmg:MTBMA_c14780|circadian clock protein KaiB
147	gi|2622190|gb|AAB85579.1|	unknown [Methanothermobacter thermautotrophicus str. Delta H] >gi|15679101|ref|NP_276218.1| hypothetical protein MTH1090 [Methanothermobacter thermautotrophicus str. Delta H]	0.577	0.421	0.499	gi|15679101|ref|NP_276218.1|	hypothetical protein MTH1090 [Methanothermobacter thermautotrophicus str. Delta H] >gi|2622190|gb|AAB85579.1| unknown [Methanothermobacter thermautotrophicus str. Delta H]	-	-	-	-	-	-	-
148	gi|2622189|gb|AAB85578.1|	unknown [Methanothermobacter thermautotrophicus str. Delta H] >gi|15679100|ref|NP_276217.1| hypothetical protein MTH1089 [Methanothermobacter thermautotrophicus str. Delta H]	0.301	0.29	0.2955	gi|15679100|ref|NP_276217.1|	hypothetical protein MTH1089 [Methanothermobacter thermautotrophicus str. Delta H] >gi|2622189|gb|AAB85578.1| unknown [Methanothermobacter thermautotrophicus str. Delta H]	-	-	-	-	-	-	-
149	gi|2622962|gb|AAB86294.1|	unknown [Methanothermobacter thermautotrophicus str. Delta H] >gi|15679816|ref|NP_276934.1| hypothetical protein MTH1828 [Methanothermobacter thermautotrophicus str. Delta H]	0.654	0.655	0.6545	gi|15679816|ref|NP_276934.1|	hypothetical protein MTH1828 [Methanothermobacter thermautotrophicus str. Delta H] >gi|2622962|gb|AAB86294.1| unknown [Methanothermobacter thermautotrophicus str. Delta H]	-	-	-	-	-	-	-
150	gi|2621178|gb|AAB84644.1|	GlcNAc-phosphatidylinositol related biosynthetic protein [Methanothermobacter thermautotrophicus str. Delta H] >gi|15678166|ref|NP_275281.1| GlcNAc-phosphatidylinositol related biosynthetic protein [Methanothermobacter thermautotrophicus str. Delta	0.96	0.761	0.8605	gi|15678166|ref|NP_275281.1|	GlcNAc-phosphatidylinositol related biosynthetic protein [Methanothermobacter thermautotrophicus str. Delta H] >gi|2621178|gb|AAB84644.1| GlcNAc-phosphatidylinositol related biosynthetic protein [Methanothermobacter thermautotrophicus str. Delta H]	sp|A0R043|PIMB_MYCS2	GDP-mannose-dependent alpha-(1-6)-phosphatidylinositol monomannoside mannosyltransferase OS=Mycobacterium smegmatis (strain ATCC 700084 / mc(2)155) GN=pimB PE=1 SV=1	MTH138	Glycosyltransferase	M	Cell wall/membrane/envelope biogenesis ;	K00754|1|6e-13|77.8|ctc:CTC02266|[EC:2.4.1.-]!K13668|2|5e-12|74.7|srm:SRM_00357|phosphatidylinositol alpha-1,6-mannosyltransferase [EC:2.4.1.-]!K12995|4|1e-10|70.1|hpk:Hprae_0340|rhamnosyltransferase [EC:2.4.1.-]!K00743|5|6e-10|67.8|afu:AF1728|N-acetyllactosaminide 3-alpha-galactosyltransferase [EC:2.4.1.87]
151	gi|2622058|gb|AAB85457.1|	unknown [Methanothermobacter thermautotrophicus str. Delta H] >gi|15678979|ref|NP_276096.1| hypothetical protein MTH961 [Methanothermobacter thermautotrophicus str. Delta H]	0.825	0.929	0.877	gi|15678979|ref|NP_276096.1|	hypothetical protein MTH961 [Methanothermobacter thermautotrophicus str. Delta H] >gi|2622058|gb|AAB85457.1| unknown [Methanothermobacter thermautotrophicus str. Delta H]	-	-	MTH961	Archaeal/vacuolar-type H+-ATPase subunit H	C	Energy production and conversion ;	K02121|1|1e-40|166|mth:MTH961|V-type H+-transporting ATPase subunit E [EC:3.6.3.14]
152	gi|2622859|gb|AAB86198.1|	phosphate-binding protein PstS homolog [Methanothermobacter thermautotrophicus str. Delta H] >gi|15679720|ref|NP_276838.1| phosphate-binding protein PstS-like protein [Methanothermobacter thermautotrophicus str. Delta H] >gi|298533434|emb|CBN66804.1	0.878	0.796	0.837	gi|15679720|ref|NP_276838.1|	phosphate-binding protein PstS-like protein [Methanothermobacter thermautotrophicus str. Delta H] >gi|2622859|gb|AAB86198.1| phosphate-binding protein PstS homolog [Methanothermobacter thermautotrophicus str. Delta H]	sp|Q8DN64|PSTS2_STRR6	Phosphate-binding protein pstS 2 OS=Streptococcus pneumoniae (strain ATCC BAA-255 / R6) GN=pstS2 PE=3 SV=2	MTH1728	ABC-type phosphate transport system, periplasmic component	P	Inorganic ion transport and metabolism ;	K02040|1|1e-150|534|mth:MTH1728|phosphate transport system substrate-binding protein
153	gi|2622576|gb|AAB85937.1|	conserved protein [Methanothermobacter thermautotrophicus str. Delta H] >gi|15679459|ref|NP_276576.1| hypothetical protein MTH1462 [Methanothermobacter thermautotrophicus str. Delta H]	0.806	0.879	0.8425	gi|2622576|gb|AAB85937.1|	conserved protein [Methanothermobacter thermautotrophicus str. Delta H]	-	-	-	-	-	-	-
154	gi|2622653|gb|AAB86008.1|	aryldialkylphosphatase related protein [Methanothermobacter thermautotrophicus str. Delta H] >gi|15679530|ref|NP_276647.1| aryldialkylphosphatase-like protein [Methanothermobacter thermautotrophicus str. Delta H] >gi|227296012|emb|CAY05484.1| unname	0.791	0.872	0.8315	gi|15679530|ref|NP_276647.1|	aryldialkylphosphatase-like protein [Methanothermobacter thermautotrophicus str. Delta H] >gi|2622653|gb|AAB86008.1| aryldialkylphosphatase related protein [Methanothermobacter thermautotrophicus str. Delta H]	sp|Q8R9R6|PYRC_THETN	Dihydroorotase OS=Thermoanaerobacter tengcongensis (strain DSM 15242 / JCM 11007 / NBRC 100824 / MB4) GN=pyrC PE=3 SV=1	MTH1534	Imidazolonepropionase and related amidohydrolases	Q	Secondary metabolites biosynthesis, transport and catabolism ;	K15358|1|2e-21|105|mcj:MCON_2553|enamidase [EC:3.5.2.18]!K01468|2|2e-10|70.1|gag:Glaag_3388|imidazolonepropionase [EC:3.5.2.7]!K01506|3|9e-10|67.4|gfo:GFO_2541|[EC:3.5.-.-]
155	gi|2621573|gb|AAB85008.1|	unknown [Methanothermobacter thermautotrophicus str. Delta H] >gi|15678530|ref|NP_275645.1| hypothetical protein MTH502 [Methanothermobacter thermautotrophicus str. Delta H]	0.488	0.411	0.4495	gi|15678530|ref|NP_275645.1|	hypothetical protein MTH502 [Methanothermobacter thermautotrophicus str. Delta H] >gi|2621573|gb|AAB85008.1| unknown [Methanothermobacter thermautotrophicus str. Delta H]	-	-	MTH502	Uncharacterized conserved protein	S	Function unknown ;	K09124|1|0.0|1112|mth:MTH502|hypothetical protein
156	gi|3914506|sp|O27281.1|PYRDB_METTH	RecName: Full=Dihydroorotate dehydrogenase B (NAD(+)), catalytic subunit; Short=DHOD B; Short=DHODase B; Short=DHOdehase B; AltName: Full=Dihydroorotate oxidase B; AltName: Full=Orotate reductase (NADH) >gi|2622323|gb|AAB85702.1| dihydroorotate oxid	0.473	0.622	0.5475	gi|15679224|ref|NP_276341.1|	dihydroorotate dehydrogenase 1B [Methanothermobacter thermautotrophicus str. Delta H] >gi|3914506|sp|O27281.1|PYRDB_METTH RecName: Full=Dihydroorotate dehydrogenase B (NAD(+)), catalytic subunit; Short=DHOD B; Short=DHODase B; Short=DHOdehase B; AltName: Full=Dihydroorotate oxidase B; AltName: Full=Orotate reductase (NADH) >gi|2622323|gb|AAB85702.1| dihydroorotate oxidase [Methanothermobacter the…	sp|O27281|PYRDB_METTH	Dihydroorotate dehydrogenase B (NAD(+)), catalytic subunit OS=Methanothermobacter thermautotrophicus (strain ATCC 29096 / DSM 1053 / JCM 10044 / NBRC 100330 / Delta H) GN=pyrD PE=3 SV=1	MTH1213	Dihydroorotate dehydrogenase	F	Nucleotide transport and metabolism ;	K00226|1|9e-162|571|mth:MTH1213|dihydroorotate dehydrogenase (fumarate) [EC:1.3.98.1]
157	gi|6225506|sp|O27344.1|HIS2_METTH	RecName: Full=Phosphoribosyl-ATP pyrophosphatase; Short=PRA-PH >gi|2622390|gb|AAB85765.1| phosphoribosyl-AMP cyclohydrolase homolog [Methanothermobacter thermautotrophicus str. Delta H] >gi|15679287|ref|NP_276404.1| phosphoribosyl-ATP pyrophosphatas	0.682	0.848	0.765	gi|15679287|ref|NP_276404.1|	phosphoribosyl-ATP pyrophosphatase [Methanothermobacter thermautotrophicus str. Delta H] >gi|6225506|sp|O27344.1|HIS2_METTH RecName: Full=Phosphoribosyl-ATP pyrophosphatase; Short=PRA-PH >gi|2622390|gb|AAB85765.1| phosphoribosyl-AMP cyclohydrolase homolog [Methanothermobacter thermautotrophicus str. Delta H]	sp|O27344|HIS2_METTH	Phosphoribosyl-ATP pyrophosphatase OS=Methanothermobacter thermautotrophicus (strain ATCC 29096 / DSM 1053 / JCM 10044 / NBRC 100330 / Delta H) GN=hisE PE=3 SV=1	MTH1283	Phosphoribosyl-ATP pyrophosphohydrolase	E	Amino acid transport and metabolism ;	K01523|1|1e-46|187|mth:MTH1283|phosphoribosyl-ATP pyrophosphohydrolase [EC:3.6.1.31]
158	gi|2622829|gb|AAB86170.1|	delta 1-pyrroline-5-carboxylate synthetase [Methanothermobacter thermautotrophicus str. Delta H] >gi|15679692|ref|NP_276809.1| delta 1-pyrroline-5-carboxylate synthetase [Methanothermobacter thermautotrophicus str. Delta H]	0.402	0.481	0.4415	gi|15679692|ref|NP_276809.1|	delta 1-pyrroline-5-carboxylate synthetase [Methanothermobacter thermautotrophicus str. Delta H] >gi|2622829|gb|AAB86170.1| delta 1-pyrroline-5-carboxylate synthetase [Methanothermobacter thermautotrophicus str. Delta H]	sp|Q57900|Y458_METJA	Uncharacterized protein MJ0458 OS=Methanocaldococcus jannaschii (strain ATCC 43067 / DSM 2661 / JAL-1 / JCM 10045 / NBRC 100440) GN=MJ0458 PE=4 SV=1	MTH1698	Uncharacterized archaeal kinase related to aspartokinases, uridylate kinases	R	General function prediction only ;	K07144|1|8e-121|434|mth:MTH1698|
159	gi|2622677|gb|AAB86029.1|	tungsten formylmethanofuran dehydrogenase, subunit G [Methanothermobacter thermautotrophicus str. Delta H] >gi|15679551|ref|NP_276668.1| tungsten formylmethanofuran dehydrogenase subunit G [Methanothermobacter thermautotrophicus str. Delta H]	0.599	0.677	0.638	gi|15679551|ref|NP_276668.1|	tungsten formylmethanofuran dehydrogenase subunit G [Methanothermobacter thermautotrophicus str. Delta H] >gi|304313916|ref|YP_003849063.1| tungsten formylmethanofuran dehydrogenase, subunit G [Methanothermobacter marburgensis str. Marburg] >gi|1890208|emb|CAA61211.1| tungsten formylmethanofuran dehydrogenase [Methanothermobacter thermautotrophicus] >gi|2622677|gb|AAB86029.1| tungsten formylmetha…	sp|Q58567|FWDG_METJA	Polyferredoxin protein fwdG OS=Methanocaldococcus jannaschii (strain ATCC 43067 / DSM 2661 / JAL-1 / JCM 10045 / NBRC 100440) GN=fwdG PE=4 SV=1	MTH1555	Ferredoxin	C	Energy production and conversion ;	K11260|1|3e-39|162|mmg:MTBMA_c01410|formylmethanofuran dehydrogenase subunit G [EC:1.2.99.5]
160	gi|2622793|gb|AAB86136.1|	conserved protein [Methanothermobacter thermautotrophicus str. Delta H] >gi|15679658|ref|NP_276775.1| hypothetical protein MTH1664 [Methanothermobacter thermautotrophicus str. Delta H]	0.626	0.847	0.7365	gi|2622793|gb|AAB86136.1|	conserved protein [Methanothermobacter thermautotrophicus str. Delta H]	sp|Q58529|Y1129_METJA	Uncharacterized protein MJ1129 OS=Methanocaldococcus jannaschii (strain ATCC 43067 / DSM 2661 / JAL-1 / JCM 10045 / NBRC 100440) GN=MJ1129 PE=4 SV=1	MTH1664	Predicted metal-sulfur cluster biosynthetic enzyme	R	General function prediction only ;	-
161	gi|2622213|gb|AAB85600.1|	conserved protein [Methanothermobacter thermautotrophicus str. Delta H] >gi|15679122|ref|NP_276239.1| hypothetical protein MTH1111 [Methanothermobacter thermautotrophicus str. Delta H]	0.732	0.567	0.6495	gi|2622213|gb|AAB85600.1|	conserved protein [Methanothermobacter thermautotrophicus str. Delta H]	sp|Q58726|Y1330_METJA	Uncharacterized protein MJ1330 OS=Methanocaldococcus jannaschii (strain ATCC 43067 / DSM 2661 / JAL-1 / JCM 10045 / NBRC 100440) GN=MJ1330 PE=4 SV=2	MTH1111	Phosphatidylglycerophosphatase A and related proteins	I	Lipid transport and metabolism ;	-
162	gi|23396692|sp|O26900.1|MOAC_METTH	RecName: Full=Probable cyclic pyranopterin monophosphate synthase accessory protein; AltName: Full=Molybdenum cofactor biosynthesis protein C >gi|2621899|gb|AAB85309.1| molybdenum cofactor biosynthesis protein MoaC [Methanothermobacter thermautotrop	0.812	0.849	0.8305	gi|15678831|ref|NP_275948.1|	molybdenum cofactor biosynthesis protein MoaC [Methanothermobacter thermautotrophicus str. Delta H] >gi|23396692|sp|O26900.1|MOAC_METTH RecName: Full=Probable cyclic pyranopterin monophosphate synthase accessory protein; AltName: Full=Molybdenum cofactor biosynthesis protein C >gi|2621899|gb|AAB85309.1| molybdenum cofactor biosynthesis protein MoaC [Methanothermobacter thermautotrophicus str. Del…	sp|O26900|MOAC_METTH	Probable molybdenum cofactor biosynthesis protein C OS=Methanothermobacter thermautotrophicus (strain ATCC 29096 / DSM 1053 / JCM 10044 / NBRC 100330 / Delta H) GN=moaC PE=3 SV=1	MTH809	Molybdenum cofactor biosynthesis enzyme	H	Coenzyme transport and metabolism ;	K03637|1|2e-86|318|mth:MTH809|molybdenum cofactor biosynthesis protein C
163	gi|2622661|gb|AAB86015.1|	unknown [Methanothermobacter thermautotrophicus str. Delta H] >gi|15679537|ref|NP_276654.1| hypothetical protein MTH1541 [Methanothermobacter thermautotrophicus str. Delta H]	0.868	0.765	0.8165	gi|15679537|ref|NP_276654.1|	hypothetical protein MTH1541 [Methanothermobacter thermautotrophicus str. Delta H] >gi|2622661|gb|AAB86015.1| unknown [Methanothermobacter thermautotrophicus str. Delta H]	-	-	-	-	-	-	-
164	gi|2622079|gb|AAB85476.1|	conserved protein [Methanothermobacter thermautotrophicus str. Delta H] >gi|15678998|ref|NP_276115.1| hypothetical protein MTH980 [Methanothermobacter thermautotrophicus str. Delta H]	0.656	0.724	0.69	gi|2622079|gb|AAB85476.1|	conserved protein [Methanothermobacter thermautotrophicus str. Delta H]	-	-	MTH980	Flp pilus assembly protein TadC	NU	Cell motility ; Intracellular trafficking, secretion, and vesicular transport ;	K07333|1|4e-143|509|mth:MTH980|archaeal flagellar protein FlaJ
165	gi|2622342|gb|AAB85720.1|	conserved protein [Methanothermobacter thermautotrophicus str. Delta H] >gi|15679242|ref|NP_276359.1| hypothetical protein MTH1231 [Methanothermobacter thermautotrophicus str. Delta H]	0.697	0.615	0.656	gi|2622342|gb|AAB85720.1|	conserved protein [Methanothermobacter thermautotrophicus str. Delta H]	sp|Q58486|Y1086_METJA	Uncharacterized protein MJ1086 OS=Methanocaldococcus jannaschii (strain ATCC 43067 / DSM 2661 / JAL-1 / JCM 10045 / NBRC 100440) GN=MJ1086 PE=4 SV=1	MTH1231	Uncharacterized protein conserved in archaea	S	Function unknown ;	K09717|1|0.0|694|mth:MTH1231|hypothetical protein
166	gi|2623001|gb|AAB86330.1|	phosphoribosylformylglycinamidine synthase II related protein [Methanothermobacter thermautotrophicus str. Delta H] >gi|15679852|ref|NP_276970.1| phosphoribosylformylglycinamidine synthase II-like protein [Methanothermobacter thermautotrophicus str.	0.75	0.891	0.8205	gi|15679852|ref|NP_276970.1|	phosphoribosylformylglycinamidine synthase II-like protein [Methanothermobacter thermautotrophicus str. Delta H] >gi|2623001|gb|AAB86330.1| phosphoribosylformylglycinamidine synthase II related protein [Methanothermobacter thermautotrophicus str. Delta H]	sp|Q58057|Y640_METJA	Uncharacterized protein MJ0640 OS=Methanocaldococcus jannaschii (strain ATCC 43067 / DSM 2661 / JAL-1 / JCM 10045 / NBRC 100440) GN=MJ0640 PE=4 SV=1	MTH1864	Selenophosphate synthetase-related proteins	R	General function prediction only ;	K07123|1|0.0|655|mth:MTH1864|
167	gi|2622914|gb|AAB86249.1|	unknown [Methanothermobacter thermautotrophicus str. Delta H] >gi|15679771|ref|NP_276889.1| hypothetical protein MTH1783 [Methanothermobacter thermautotrophicus str. Delta H]	0.848	0.591	0.7195	gi|15679771|ref|NP_276889.1|	hypothetical protein MTH1783 [Methanothermobacter thermautotrophicus str. Delta H] >gi|2622914|gb|AAB86249.1| unknown [Methanothermobacter thermautotrophicus str. Delta H]	-	-	-	-	-	-	-
168	gi|2621477|gb|AAB84920.1|	asparagine synthetase [Methanothermobacter thermautotrophicus str. Delta H] >gi|15678442|ref|NP_275557.1| asparagine synthetase [Methanothermobacter thermautotrophicus str. Delta H]	0.968	0.71	0.839	gi|15678442|ref|NP_275557.1|	asparagine synthetase [Methanothermobacter thermautotrophicus str. Delta H] >gi|2621477|gb|AAB84920.1| asparagine synthetase [Methanothermobacter thermautotrophicus str. Delta H]	sp|Q0V8E4|ASND1_BOVIN	Asparagine synthetase domain-containing protein 1 OS=Bos taurus GN=ASNSD1 PE=2 SV=1	MTH414	Asparagine synthase (glutamine-hydrolyzing)	E	Amino acid transport and metabolism ;	K01953|1|0.0|942|mth:MTH414|asparagine synthase (glutamine-hydrolysing) [EC:6.3.5.4]
169	gi|2622416|gb|AAB85789.1|	unknown [Methanothermobacter thermautotrophicus str. Delta H] >gi|15679311|ref|NP_276428.1| hypothetical protein MTH1311 [Methanothermobacter thermautotrophicus str. Delta H]	0.712	0.776	0.744	gi|15679311|ref|NP_276428.1|	hypothetical protein MTH1311 [Methanothermobacter thermautotrophicus str. Delta H] >gi|2622416|gb|AAB85789.1| unknown [Methanothermobacter thermautotrophicus str. Delta H]	-	-	MTH1311	Uncharacterized protein conserved in archaea	S	Function unknown ;	K09723|1|1e-131|470|mth:MTH1311|hypothetical protein
170	gi|2622023|gb|AAB85424.1|	tungsten formylmethanofuran dehydrogenase, subunit F homolog [Methanothermobacter thermautotrophicus str. Delta H] >gi|15678946|ref|NP_276063.1| tungsten formylmethanofuran dehydrogenase subunit F-like protein [Methanothermobacter thermautotrophicus	0.546	0.632	0.589	gi|15678946|ref|NP_276063.1|	tungsten formylmethanofuran dehydrogenase subunit F-like protein [Methanothermobacter thermautotrophicus str. Delta H] >gi|2622023|gb|AAB85424.1| tungsten formylmethanofuran dehydrogenase, subunit F homolog [Methanothermobacter thermautotrophicus str. Delta H]	sp|Q5HBF8|NUOI_EHRRW	NADH-quinone oxidoreductase subunit I OS=Ehrlichia ruminantium (strain Welgevonden) GN=nuoI PE=3 SV=1	MTH1554	Ferredoxin	C	Energy production and conversion ;	K00205|1|0.0|668|mth:MTH926|formylmethanofuran dehydrogenase subunit F [EC:1.2.99.5]
171	gi|2622673|gb|AAB86026.1|	formate dehydrogenase, alpha subunit homolog [Methanothermobacter thermautotrophicus str. Delta H] >gi|15679548|ref|NP_276665.1| formate dehydrogenase subunit alpha [Methanothermobacter thermautotrophicus str. Delta H]	0.65	0.662	0.656	gi|15679548|ref|NP_276665.1|	formate dehydrogenase subunit alpha [Methanothermobacter thermautotrophicus str. Delta H] >gi|2622673|gb|AAB86026.1| formate dehydrogenase, alpha subunit homolog [Methanothermobacter thermautotrophicus str. Delta H]	sp|Q60314|Y006_METJA	Uncharacterized protein MJ0006 OS=Methanocaldococcus jannaschii (strain ATCC 43067 / DSM 2661 / JAL-1 / JCM 10045 / NBRC 100440) GN=MJ0006 PE=3 SV=1	MTH1552	Uncharacterized anaerobic dehydrogenase	R	General function prediction only ;	K00123|1|0.0|1744|mth:MTH1552|formate dehydrogenase, alpha subunit [EC:1.2.1.2]!K05299|5|0.0|816|tjr:TherJR_0942|formate dehydrogenase alpha subunit [EC:1.2.1.43]
172	gi|2621248|gb|AAB84709.1|	ATP-dependent RNA helicase, eIF-4A family [Methanothermobacter thermautotrophicus str. Delta H] >gi|15678231|ref|NP_275346.1| EIF-4a family ATP-dependent RNA helicase [Methanothermobacter thermautotrophicus str. Delta H] >gi|300662884|emb|CBV25375.1	0.539	0.954	0.7465	gi|15678231|ref|NP_275346.1|	EIF-4a family ATP-dependent RNA helicase [Methanothermobacter thermautotrophicus str. Delta H] >gi|2621248|gb|AAB84709.1| ATP-dependent RNA helicase, eIF-4A family [Methanothermobacter thermautotrophicus str. Delta H]	sp|Q5L3G9|CSHA_GEOKA	DEAD-box ATP-dependent RNA helicase CshA OS=Geobacillus kaustophilus (strain HTA426) GN=cshA PE=3 SV=1	MTH203	Superfamily II DNA and RNA helicases	LKJ	Replication, recombination and repair ; Transcription ; Translation, ribosomal structure and biogenesis ;	K05592|1|0.0|744|mmg:MTBMA_c06520|ATP-dependent RNA helicase DeaD [EC:3.6.4.13]
173	gi|3334385|sp|O27698.1|TRPD_METTH	RecName: Full=Anthranilate phosphoribosyltransferase >gi|2622789|gb|AAB86133.1| anthranilate phosphoribosyltransferase [Methanothermobacter thermautotrophicus str. Delta H] >gi|15679656|ref|NP_276773.1| anthranilate phosphoribosyltransferase [Methan	0.764	0.673	0.7185	gi|15679656|ref|NP_276773.1|	anthranilate phosphoribosyltransferase [Methanothermobacter thermautotrophicus str. Delta H] >gi|3334385|sp|O27698.1|TRPD_METTH RecName: Full=Anthranilate phosphoribosyltransferase >gi|2622789|gb|AAB86133.1| anthranilate phosphoribosyltransferase [Methanothermobacter thermautotrophicus str. Delta H]	sp|O27698|TRPD_METTH	Anthranilate phosphoribosyltransferase OS=Methanothermobacter thermautotrophicus (strain ATCC 29096 / DSM 1053 / JCM 10044 / NBRC 100330 / Delta H) GN=trpD PE=3 SV=1	MTH1661	Anthranilate phosphoribosyltransferase	E	Amino acid transport and metabolism ;	K00766|1|0.0|652|mth:MTH1661|anthranilate phosphoribosyltransferase [EC:2.4.2.18]
174	gi|2621479|gb|AAB84921.1|	conserved protein [Methanothermobacter thermautotrophicus str. Delta H] >gi|15678443|ref|NP_275558.1| aspartyl/glutamyl-tRNA amidotransferase subunit C [Methanothermobacter thermautotrophicus str. Delta H]	0.893	0.562	0.7275	gi|15678443|ref|NP_275558.1|	aspartyl/glutamyl-tRNA amidotransferase subunit C [Methanothermobacter thermautotrophicus str. Delta H] >gi|2621479|gb|AAB84921.1| conserved protein [Methanothermobacter thermautotrophicus str. Delta H]	-	-	MTH415	Asp-tRNAAsn/Glu-tRNAGln amidotransferase C subunit	J	Translation, ribosomal structure and biogenesis ;	K02435|1|8e-26|117|mth:MTH415|aspartyl-tRNA(Asn)/glutamyl-tRNA (Gln) amidotransferase subunit C [EC:6.3.5.6 6.3.5.7]
175	gi|2621421|gb|AAB84867.1|	teichoic acid biosynthesis protein RodC related protein [Methanothermobacter thermautotrophicus str. Delta H] >gi|15678389|ref|NP_275504.1| teichoic acid biosynthesis protein RodC-like protein [Methanothermobacter thermautotrophicus str. Delta H]	0.683	0.579	0.631	gi|15678389|ref|NP_275504.1|	teichoic acid biosynthesis protein RodC-like protein [Methanothermobacter thermautotrophicus str. Delta H] >gi|2621421|gb|AAB84867.1| teichoic acid biosynthesis protein RodC related protein [Methanothermobacter thermautotrophicus str. Delta H]	sp|Q8RKI8|TARB_BACPZ	Putative CDP-glycerol:glycerophosphate glycerophosphotransferase tarB OS=Bacillus subtilis subsp. spizizenii (strain ATCC 23059 / NRRL B-14472 / W23) GN=tarB PE=3 SV=1	MTH361	Putative glycosyl/glycerophosphate transferases involved in teichoic acid biosynthesis TagF/TagB/EpsJ/RodC	M	Cell wall/membrane/envelope biogenesis ;	K09809|1|5e-26|121|bld:BLi03817|CDP-glycerol glycerophosphotransferase [EC:2.7.8.12]
176	gi|2622696|gb|AAB86047.1|	conserved protein [Methanothermobacter thermautotrophicus str. Delta H] >gi|15679569|ref|NP_276686.1| hypothetical protein MTH1574 [Methanothermobacter thermautotrophicus str. Delta H]	0.83	0.686	0.758	gi|2622696|gb|AAB86047.1|	conserved protein [Methanothermobacter thermautotrophicus str. Delta H]	sp|Q60361|Y054_METJA	Uncharacterized protein MJ0054 OS=Methanocaldococcus jannaschii (strain ATCC 43067 / DSM 2661 / JAL-1 / JCM 10045 / NBRC 100440) GN=MJ0054 PE=4 SV=1	MTH1574	Uncharacterized protein conserved in archaea	S	Function unknown ;	-
177	gi|2622469|gb|AAB85838.1|	ferrous iron transport protein B [Methanothermobacter thermautotrophicus str. Delta H] >gi|15679360|ref|NP_276477.1| ferrous iron transport protein B [Methanothermobacter thermautotrophicus str. Delta H]	0.338	0.235	0.2865	gi|15679360|ref|NP_276477.1|	ferrous iron transport protein B [Methanothermobacter thermautotrophicus str. Delta H] >gi|2622469|gb|AAB85838.1| ferrous iron transport protein B [Methanothermobacter thermautotrophicus str. Delta H]	sp|Q6GDP8|FEOB_STAAR	Ferrous iron transport protein B OS=Staphylococcus aureus (strain MRSA252) GN=feoB PE=3 SV=1	MTH1361	Fe2+ transport system protein B	P	Inorganic ion transport and metabolism ;	K04759|1|0.0|1187|mth:MTH1361|ferrous iron transport protein B
178	gi|2621336|gb|AAB84790.1|	ATP-dependent Clp protease regulatory subunit [Methanothermobacter thermautotrophicus str. Delta H] >gi|15678312|ref|NP_275427.1| ATP-dependent Clp protease regulatory subunit [Methanothermobacter thermautotrophicus str. Delta H]	0.547	0.455	0.501	gi|15678312|ref|NP_275427.1|	ATP-dependent Clp protease regulatory subunit [Methanothermobacter thermautotrophicus str. Delta H] >gi|2621336|gb|AAB84790.1| ATP-dependent Clp protease regulatory subunit [Methanothermobacter thermautotrophicus str. Delta H]	sp|Q9S5Z2|CLPE_LACLM	ATP-dependent Clp protease ATP-binding subunit ClpE OS=Lactococcus lactis subsp. cremoris (strain MG1363) GN=clpE PE=1 SV=2	MTH284	ATPases with chaperone activity, ATP-binding subunit	O	Posttranslational modification, protein turnover, chaperones ;	K03695|1|8e-63|244|tid:Thein_2100|ATP-dependent Clp protease ATP-binding subunit ClpB!K03696|4|1e-60|237|aae:aq_1296|ATP-dependent Clp protease ATP-binding subunit ClpC
179	gi|6686300|sp|Q50485.2|MCRW_METTH	RecName: Full=Methyl-coenzyme M reductase II operon protein D >gi|2622235|gb|AAB85620.1| methyl coenzyme M reductase II, D protein [Methanothermobacter thermautotrophicus str. Delta H] >gi|15679142|ref|NP_276259.1| methyl coenzyme M reductase II, D	0.612	0.811	0.7115	gi|15679142|ref|NP_276259.1|	methyl coenzyme M reductase II, D protein [Methanothermobacter thermautotrophicus str. Delta H] >gi|6686300|sp|Q50485.2|MCRW_METTH RecName: Full=Methyl-coenzyme M reductase II operon protein D >gi|2622235|gb|AAB85620.1| methyl coenzyme M reductase II, D protein [Methanothermobacter thermautotrophicus str. Delta H]	sp|Q50485|MCRW_METTH	Methyl-coenzyme M reductase II operon protein D OS=Methanothermobacter thermautotrophicus (strain ATCC 29096 / DSM 1053 / JCM 10044 / NBRC 100330 / Delta H) GN=mrtD PE=2 SV=2	MTH1131	Methyl coenzyme M reductase, subunit D	H	Coenzyme transport and metabolism ;	K03422|1|4e-77|288|mth:MTH1131|methyl-coenzyme M reductase subunit D
180	gi|74548614|sp|O26932.1|RIBL_METTH	RecName: Full=FAD synthase; AltName: Full=FMN adenylyltransferase; AltName: Full=Flavin adenine dinucleotide synthase >gi|2621935|gb|AAB85342.1| autotrophic growth protein [Methanothermobacter thermautotrophicus str. Delta H] >gi|15678864|ref|NP_275	0.449	0.548	0.4985	gi|15678864|ref|NP_275981.1|	glycerol-3-phosphate cytidylyltransferase [Methanothermobacter thermautotrophicus str. Delta H] >gi|74548614|sp|O26932.1|RIBL_METTH RecName: Full=FAD synthase; AltName: Full=FMN adenylyltransferase; AltName: Full=Flavin adenine dinucleotide synthase >gi|2621935|gb|AAB85342.1| autotrophic growth protein [Methanothermobacter thermautotrophicus str. Delta H]	sp|O26932|RIBL_METTH	FAD synthase OS=Methanothermobacter thermautotrophicus (strain ATCC 29096 / DSM 1053 / JCM 10044 / NBRC 100330 / Delta H) GN=ribL PE=3 SV=1	MTH844	Cytidylyltransferase	MI	Cell wall/membrane/envelope biogenesis ; Lipid transport and metabolism ;	K14656|1|2e-72|273|mth:MTH844|FAD synthetase
181	gi|2621753|gb|AAB85175.1|	unknown [Methanothermobacter thermautotrophicus str. Delta H] >gi|15678697|ref|NP_275812.1| hypothetical protein MTH670 [Methanothermobacter thermautotrophicus str. Delta H]	0.864	0.727	0.7955	gi|15678697|ref|NP_275812.1|	hypothetical protein MTH670 [Methanothermobacter thermautotrophicus str. Delta H] >gi|2621753|gb|AAB85175.1| unknown [Methanothermobacter thermautotrophicus str. Delta H]	-	-	MTH670	Uncharacterized conserved protein	S	Function unknown ;	-
182	gi|2621933|gb|AAB85340.1|	conserved protein [Methanothermobacter thermautotrophicus str. Delta H] >gi|15678862|ref|NP_275979.1| hypothetical protein MTH842 [Methanothermobacter thermautotrophicus str. Delta H]	0.751	0.441	0.596	gi|2621933|gb|AAB85340.1|	conserved protein [Methanothermobacter thermautotrophicus str. Delta H]	sp|Q57614|Y150_METJA	Uncharacterized protein MJ0150 OS=Methanocaldococcus jannaschii (strain ATCC 43067 / DSM 2661 / JAL-1 / JCM 10045 / NBRC 100440) GN=MJ0150 PE=3 SV=1	MTH842	Predicted hydrocarbon binding protein (contains V4R domain)	R	General function prediction only ;	K07013|1|1e-108|394|mth:MTH842|
183	gi|2623046|gb|AAB86372.1|	unknown [Methanothermobacter thermautotrophicus str. Delta H] >gi|15679894|ref|NP_277012.1| hypothetical protein MTH1912 [Methanothermobacter thermautotrophicus str. Delta H]	0.717	0.748	0.7325	gi|15679894|ref|NP_277012.1|	hypothetical protein MTH1912 [Methanothermobacter thermautotrophicus str. Delta H] >gi|2623046|gb|AAB86372.1| unknown [Methanothermobacter thermautotrophicus str. Delta H]	-	-	-	-	-	-	-
184	gi|12230797|sp|O27214.1|GTPC1_METTH	RecName: Full=Putative GTP cyclohydrolase 1 type 2; AltName: Full=GTP cyclohydrolase I >gi|2622251|gb|AAB85635.1| conserved protein [Methanothermobacter thermautotrophicus str. Delta H] >gi|15679157|ref|NP_276274.1| hypothetical protein MTH1146 [Met	0.562	0.703	0.6325	gi|12230797|sp|O27214.1|Y1146_METTH	RecName: Full=UPF0135 protein MTH_1146 >gi|2622251|gb|AAB85635.1| conserved protein [Methanothermobacter thermautotrophicus str. Delta H]	sp|O27214|Y1146_METTH	UPF0135 protein MTH_1146 OS=Methanothermobacter thermautotrophicus (strain ATCC 29096 / DSM 1053 / JCM 10044 / NBRC 100330 / Delta H) GN=MTH_1146 PE=3 SV=1	MTH1146	Uncharacterized conserved protein	S	Function unknown ;	-
185	gi|2621189|gb|AAB84654.1|	conserved protein [Methanothermobacter thermautotrophicus str. Delta H] >gi|15678176|ref|NP_275291.1| hypothetical protein MTH148 [Methanothermobacter thermautotrophicus str. Delta H]	0.778	0.681	0.7295	gi|2621189|gb|AAB84654.1|	conserved protein [Methanothermobacter thermautotrophicus str. Delta H]	sp|Q58554|Y1154_METJA	Uncharacterized protein MJ1154 OS=Methanocaldococcus jannaschii (strain ATCC 43067 / DSM 2661 / JAL-1 / JCM 10045 / NBRC 100440) GN=MJ1154 PE=4 SV=1	MTH148	HD superfamily phosphohydrolases	R	General function prediction only ;	K06885|1|0.0|790|mth:MTH148|
186	gi|2621537|gb|AAB84974.1|	sensory transduction histidine kinase [Methanothermobacter thermautotrophicus str. Delta H] >gi|15678496|ref|NP_275611.1| sensory transduction histidine kinase [Methanothermobacter thermautotrophicus str. Delta H]	0.461	0.694	0.5775	gi|15678496|ref|NP_275611.1|	sensory transduction histidine kinase [Methanothermobacter thermautotrophicus str. Delta H] >gi|2621537|gb|AAB84974.1| sensory transduction histidine kinase [Methanothermobacter thermautotrophicus str. Delta H]	sp|O05846|PDTAS_MYCTU	Probable sensor histidine kinase pdtaS OS=Mycobacterium tuberculosis GN=pdtaS PE=1 SV=1	MTH468_2	FOG: PAS/PAC domain	T	Signal transduction mechanisms ;	K02486|1|6e-58|228|mth:MTH446|two-component system, unclassified family, sensor kinase [EC:2.7.13.3]!K00936|2|1e-36|157|rci:LRC135|[EC:2.7.3.-]
187	gi|38258667|sp|O26833.1|Y738_METTH	RecName: Full=Uncharacterized protein MTH_738 >gi|2621827|gb|AAB85242.1| conserved protein [Methanothermobacter thermautotrophicus str. Delta H] >gi|15678764|ref|NP_275881.1| hypothetical protein MTH738 [Methanothermobacter thermautotrophicus str. D	0.929	0.684	0.8065	gi|38258667|sp|O26833.1|Y738_METTH	RecName: Full=Uncharacterized protein MTH_738 >gi|2621827|gb|AAB85242.1| conserved protein [Methanothermobacter thermautotrophicus str. Delta H]	sp|O26833|Y738_METTH	Uncharacterized protein MTH_738 OS=Methanothermobacter thermautotrophicus (strain ATCC 29096 / DSM 1053 / JCM 10044 / NBRC 100330 / Delta H) GN=MTH_738 PE=4 SV=1	MTH738	Predicted RNA methylase	R	General function prediction only ;	-
188	gi|2622116|gb|AAB85510.1|	conserved protein [Methanothermobacter thermautotrophicus str. Delta H] >gi|15679032|ref|NP_276149.1| hypothetical protein MTH1014 [Methanothermobacter thermautotrophicus str. Delta H]	0.761	0.875	0.818	gi|385925|gb|AAB26632.1|	orf2 3'of atwA [Methanothermobacter thermautotrophicus]	sp|Q57579|Y115_METJA	Uncharacterized protein MJ0115 OS=Methanocaldococcus jannaschii (strain ATCC 43067 / DSM 2661 / JAL-1 / JCM 10045 / NBRC 100440) GN=MJ0115 PE=4 SV=1	MTH1014	Predicted metal-binding transcription factor	K	Transcription ;	-
189	gi|2621387|gb|AAB84837.1|	mannosyltransferase [Methanothermobacter thermautotrophicus str. Delta H] >gi|15678359|ref|NP_275474.1| mannosyltransferase [Methanothermobacter thermautotrophicus str. Delta H]	0.661	0.74	0.7005	gi|15678359|ref|NP_275474.1|	mannosyltransferase [Methanothermobacter thermautotrophicus str. Delta H] >gi|2621387|gb|AAB84837.1| mannosyltransferase [Methanothermobacter thermautotrophicus str. Delta H]	sp|A4WAM4|ARNC_ENT38	Undecaprenyl-phosphate 4-deoxy-4-formamido-L-arabinose transferase OS=Enterobacter sp. (strain 638) GN=arnC PE=3 SV=1	MTH331	Glycosyltransferases involved in cell wall biogenesis	M	Cell wall/membrane/envelope biogenesis ;	K00721|1|1e-34|148|apo:Arcpr_0185|dolichol-phosphate mannosyltransferase [EC:2.4.1.83]
190	gi|2622847|gb|AAB86187.1|	phycocyanin alpha phycocyanobilin lyase CpcE related protein [Methanothermobacter thermautotrophicus str. Delta H] >gi|15679709|ref|NP_276827.1| phycocyanin alpha phycocyanobilin lyase CpcE-like protein [Methanothermobacter thermautotrophicus str. D	0.636	0.68	0.658	gi|15679709|ref|NP_276827.1|	phycocyanin alpha phycocyanobilin lyase CpcE-like protein [Methanothermobacter thermautotrophicus str. Delta H] >gi|2622847|gb|AAB86187.1| phycocyanin alpha phycocyanobilin lyase CpcE related protein [Methanothermobacter thermautotrophicus str. Delta H]	-	-	MTH1715	FOG: HEAT repeat	C	Energy production and conversion ;	-
191	gi|2621104|gb|AAB84574.1|	unknown [Methanothermobacter thermautotrophicus str. Delta H] >gi|15678098|ref|NP_275213.1| hypothetical protein MTH70 [Methanothermobacter thermautotrophicus str. Delta H]	0.65	0.656	0.653	gi|15678098|ref|NP_275213.1|	hypothetical protein MTH70 [Methanothermobacter thermautotrophicus str. Delta H] >gi|2621104|gb|AAB84574.1| unknown [Methanothermobacter thermautotrophicus str. Delta H]	-	-	-	-	-	-	-
192	gi|2621611|gb|AAB85043.1|	2-oxoacid:ferredoxin oxidoreductase, beta subunit [Methanothermobacter thermautotrophicus str. Delta H] >gi|15678565|ref|NP_275680.1| 2-oxoacid:ferredoxin oxidoreductase subunit beta [Methanothermobacter thermautotrophicus str. Delta H]	0.625	0.493	0.559	gi|15678565|ref|NP_275680.1|	2-oxoacid:ferredoxin oxidoreductase subunit beta [Methanothermobacter thermautotrophicus str. Delta H] >gi|2621611|gb|AAB85043.1| 2-oxoacid:ferredoxin oxidoreductase, beta subunit [Methanothermobacter thermautotrophicus str. Delta H]	sp|O53181|KORB_MYCTU		MTH537	Pyruvate:ferredoxin oxidoreductase and related 2-oxoacid:ferredoxin oxidoreductases, beta subunit	C	Energy production and conversion ;	K00175|1|1e-170|600|mth:MTH537|2-oxoglutarate ferredoxin oxidoreductase subunit beta [EC:1.2.7.3]
193	gi|2621358|gb|AAB84811.1|	unknown [Methanothermobacter thermautotrophicus str. Delta H] >gi|15678333|ref|NP_275448.1| hypothetical protein MTH305 [Methanothermobacter thermautotrophicus str. Delta H]	0.628	0.881	0.7545	gi|15678333|ref|NP_275448.1|	hypothetical protein MTH305 [Methanothermobacter thermautotrophicus str. Delta H] >gi|2621358|gb|AAB84811.1| unknown [Methanothermobacter thermautotrophicus str. Delta H]	-	-	MTH305	Predicted nucleotidyltransferases	R	General function prediction only ;	K07076|1|2e-48|192|mth:MTH305|!K00992|2|5e-07|55.5|pto:PTO0046|[EC:2.7.7.-]
194	gi|2622377|gb|AAB85752.1|	conserved protein [Methanothermobacter thermautotrophicus str. Delta H] >gi|15679274|ref|NP_276391.1| hypothetical protein MTH1263 [Methanothermobacter thermautotrophicus str. Delta H]	0.409	0.607	0.508	gi|2622377|gb|AAB85752.1|	conserved protein [Methanothermobacter thermautotrophicus str. Delta H]	sp|Q58074|Y660_METJA	Uncharacterized protein MJ0660 OS=Methanocaldococcus jannaschii (strain ATCC 43067 / DSM 2661 / JAL-1 / JCM 10045 / NBRC 100440) GN=MJ0660 PE=4 SV=1	MTH1263	Predicted RNA-binding protein, contains TRAM domain	R	General function prediction only ;	-
195	gi|6685943|sp|Q50533.1|RUBH_METTH	RecName: Full=Putative rubredoxin >gi|2622459|gb|AAB85829.1| possible rubredoxin [Methanothermobacter thermautotrophicus str. Delta H] >gi|15679351|ref|NP_276468.1| rubredoxin [Methanothermobacter thermautotrophicus str. Delta H]	0.634	0.479	0.5565	gi|15679351|ref|NP_276468.1|	rubredoxin [Methanothermobacter thermautotrophicus str. Delta H] >gi|2622459|gb|AAB85829.1| possible rubredoxin [Methanothermobacter thermautotrophicus str. Delta H]	sp|Q50533|RUBH_METTH	Putative rubredoxin OS=Methanothermobacter thermautotrophicus (strain ATCC 29096 / DSM 1053 / JCM 10044 / NBRC 100330 / Delta H) GN=rdxA PE=3 SV=1	-	-	-	-	-
196	gi|6094215|sp|O26745.1|RUXX_METTH	RecName: Full=Putative snRNP Sm-like protein >gi|2621731|gb|AAB85154.1| conserved protein [Methanothermobacter thermautotrophicus str. Delta H] >gi|15678676|ref|NP_275791.1| small nuclear ribonucleoprotein [Methanothermobacter thermautotrophicus str	0.952	0.693	0.8225	gi|20150503|pdb|1JRI|A	Chain A, The Crystal Structure Of An Sm-Like Archaeal Protein With Two Heptamers In The Asymmetric Unit. >gi|20150504|pdb|1JRI|B Chain B, The Crystal Structure Of An Sm-Like Archaeal Protein With Two Heptamers In The Asymmetric Unit. >gi|20150505|pdb|1JRI|C Chain C, The Crystal Structure Of An Sm-Like Archaeal Protein With Two Heptamers In The Asymmetric Unit. >gi|20150506|pdb|1JRI|D Chain D, The…	sp|O26745|RUXX_METTH	Putative snRNP Sm-like protein OS=Methanothermobacter thermautotrophicus (strain ATCC 29096 / DSM 1053 / JCM 10044 / NBRC 100330 / Delta H) GN=MTH_649 PE=1 SV=1	MTH649	Small nuclear ribonucleoprotein (snRNP) homolog	K	Transcription ;	K04796|1|5e-39|161|mth:MTH649|small nuclear ribonucleoprotein
197	gi|2622834|gb|AAB86175.1|	unknown [Methanothermobacter thermautotrophicus str. Delta H] >gi|15679697|ref|NP_276815.1| hypothetical protein MTH1703 [Methanothermobacter thermautotrophicus str. Delta H]	0.794	0.676	0.735	gi|15679697|ref|NP_276815.1|	hypothetical protein MTH1703 [Methanothermobacter thermautotrophicus str. Delta H] >gi|2622834|gb|AAB86175.1| unknown [Methanothermobacter thermautotrophicus str. Delta H]	-	-	MTH1703	Flp pilus assembly protein TadC	NU	Cell motility ; Intracellular trafficking, secretion, and vesicular transport ;	K07333|1|0.0|636|mth:MTH1703|archaeal flagellar protein FlaJ
198	gi|2622719|gb|AAB86068.1|	conserved protein [Methanothermobacter thermautotrophicus str. Delta H] >gi|15679590|ref|NP_276707.1| hypothetical protein MTH1595 [Methanothermobacter thermautotrophicus str. Delta H]	0.654	0.912	0.783	gi|2622719|gb|AAB86068.1|	conserved protein [Methanothermobacter thermautotrophicus str. Delta H]	sp|Q58483|ISF2_METJA	Iron-sulfur flavoprotein MJ1083 OS=Methanocaldococcus jannaschii (strain ATCC 43067 / DSM 2661 / JAL-1 / JCM 10045 / NBRC 100440) GN=MJ1083 PE=1 SV=1	MTH1595	Multimeric flavodoxin WrbA	R	General function prediction only ;	-
199	gi|2622191|gb|AAB85580.1|	conserved protein [Methanothermobacter thermautotrophicus str. Delta H] >gi|15679102|ref|NP_276219.1| hypothetical protein MTH1091 [Methanothermobacter thermautotrophicus str. Delta H]	0.635	0.644	0.6395	gi|2622191|gb|AAB85580.1|	conserved protein [Methanothermobacter thermautotrophicus str. Delta H]	sp|Q57820|CAS6A_METJA	CRISPR-associated endoribonuclease Cas6 1 OS=Methanocaldococcus jannaschii (strain ATCC 43067 / DSM 2661 / JAL-1 / JCM 10045 / NBRC 100440) GN=cas6a PE=3 SV=1	MTH1091	Uncharacterized protein predicted to be involved in DNA repair (RAMP superfamily)	L	Replication, recombination and repair ;	-
200	gi|2621997|gb|AAB85400.1|	sensory transduction histidine kinase [Methanothermobacter thermautotrophicus str. Delta H] >gi|15678922|ref|NP_276039.1| sensory transduction histidine kinase [Methanothermobacter thermautotrophicus str. Delta H]	0.512	0.558	0.535	gi|15678922|ref|NP_276039.1|	sensory transduction histidine kinase [Methanothermobacter thermautotrophicus str. Delta H] >gi|2621997|gb|AAB85400.1| sensory transduction histidine kinase [Methanothermobacter thermautotrophicus str. Delta H]	sp|Q46DT6|CHEB_METBF	Chemotaxis response regulator protein-glutamate methylesterase OS=Methanosarcina barkeri (strain Fusaro / DSM 804) GN=cheB PE=3 SV=1	MTH446_1	FOG: CheY-like receiver	T	Signal transduction mechanisms ;	K02485|1|0.0|898|mth:MTH902|two-component system, unclassified family, response regulator!K00936|2|3e-49|198|mac:MA0490|[EC:2.7.3.-]
201	gi|23396485|sp|O27636.1|CDC62_METTH	RecName: Full=ORC1-type DNA replication protein 2 >gi|2622723|gb|AAB86072.1| Cdc6 related protein [Methanothermobacter thermautotrophicus str. Delta H] >gi|15679594|ref|NP_276711.1| cell division control protein 6 [Methanothermobacter thermautotroph	0.739	0.645	0.692	gi|15679594|ref|NP_276711.1|	cell division control protein 6 [Methanothermobacter thermautotrophicus str. Delta H] >gi|23396485|sp|O27636.1|CDC62_METTH RecName: Full=Cell division control protein 6 homolog 2; Short=CDC6 homolog 2 >gi|2622723|gb|AAB86072.1| Cdc6 related protein [Methanothermobacter thermautotrophicus str. Delta H]	sp|O27636|CDC62_METTH	Cell division control protein 6 homolog 2 OS=Methanothermobacter thermautotrophicus (strain ATCC 29096 / DSM 1053 / JCM 10044 / NBRC 100330 / Delta H) GN=cdc6-2 PE=1 SV=1	MTH1599	Cdc6-related protein, AAA superfamily ATPase	LO	Replication, recombination and repair ; Posttranslational modification, protein turnover, chaperones ;	K10725|1|0.0|776|mth:MTH1599|archaeal cell division control protein 6
202	gi|2622320|gb|AAB85699.1|	mrr restriction system related protein [Methanothermobacter thermautotrophicus str. Delta H] >gi|15679221|ref|NP_276338.1| mrr restriction system-like protein [Methanothermobacter thermautotrophicus str. Delta H]	0.408	0.435	0.4215	gi|15679221|ref|NP_276338.1|	mrr restriction system-like protein [Methanothermobacter thermautotrophicus str. Delta H] >gi|2622320|gb|AAB85699.1| mrr restriction system related protein [Methanothermobacter thermautotrophicus str. Delta H]	sp|P24202|MRR_ECOLI	Mrr restriction system protein OS=Escherichia coli (strain K12) GN=mrr PE=1 SV=1	MTH1210	Restriction endonuclease	V	Defense mechanisms ;	K07448|1|0.0|647|mth:MTH1210|restriction system protein
203	gi|2622488|gb|AAB85855.1|	phycocyanin alpha phycocyanobilin lyase CpcE [Methanothermobacter thermautotrophicus str. Delta H] >gi|15679377|ref|NP_276494.1| phycocyanin alpha phycocyanobilin lyase CpcE [Methanothermobacter thermautotrophicus str. Delta H]	0.58	0.539	0.5595	gi|15679377|ref|NP_276494.1|	phycocyanin alpha phycocyanobilin lyase CpcE [Methanothermobacter thermautotrophicus str. Delta H] >gi|2622488|gb|AAB85855.1| phycocyanin alpha phycocyanobilin lyase CpcE [Methanothermobacter thermautotrophicus str. Delta H]	sp|P07126|CPCE_FREDI	Phycocyanobilin lyase subunit alpha OS=Fremyella diplosiphon GN=cpcE PE=3 SV=1	MTH1378	FOG: HEAT repeat	C	Energy production and conversion ;	K05384|1|4e-09|62.4|gvi:gll1255|bilin biosynthesis protein!K02288|2|4e-07|55.8|gvi:gvip185|phycocyanobilin lyase alpha subunit [EC:4.-.-.-]!K05386|4|3e-06|53.1|cyc:PCC7424_5730|bilin biosynthesis protein
204	gi|2621830|gb|AAB85245.1|	unknown [Methanothermobacter thermautotrophicus str. Delta H] >gi|15678767|ref|NP_275884.1| hypothetical protein MTH741 [Methanothermobacter thermautotrophicus str. Delta H]	0.67	0.676	0.673	gi|15678767|ref|NP_275884.1|	hypothetical protein MTH741 [Methanothermobacter thermautotrophicus str. Delta H] >gi|2621830|gb|AAB85245.1| unknown [Methanothermobacter thermautotrophicus str. Delta H]	-	-	-	-	-	-	-
205	gi|2622588|gb|AAB85948.1|	conserved protein [Methanothermobacter thermautotrophicus str. Delta H] >gi|15679470|ref|NP_276587.1| hypothetical protein MTH1473 [Methanothermobacter thermautotrophicus str. Delta H]	0.831	0.918	0.8745	gi|2622588|gb|AAB85948.1|	conserved protein [Methanothermobacter thermautotrophicus str. Delta H]	sp|O28753|ISF2_ARCFU	Iron-sulfur flavoprotein AF_1519 OS=Archaeoglobus fulgidus (strain ATCC 49558 / VC-16 / DSM 4304 / JCM 9628 / NBRC 100126) GN=AF_1519 PE=3 SV=1	MTH1473	Multimeric flavodoxin WrbA	R	General function prediction only ;	-
206	gi|2622939|gb|AAB86273.1|	phytoene dehydrogenase [Methanothermobacter thermautotrophicus str. Delta H] >gi|15679795|ref|NP_276913.1| phytoene dehydrogenase [Methanothermobacter thermautotrophicus str. Delta H]	0.83	0.733	0.7815	gi|15679795|ref|NP_276913.1|	phytoene dehydrogenase [Methanothermobacter thermautotrophicus str. Delta H] >gi|2622939|gb|AAB86273.1| phytoene dehydrogenase [Methanothermobacter thermautotrophicus str. Delta H]	sp|P81382|OXLA_CALRH	L-amino-acid oxidase OS=Calloselasma rhodostoma PE=1 SV=2	MTH1807	Phytoene dehydrogenase and related proteins	Q	Secondary metabolites biosynthesis, transport and catabolism ;	K10027|1|0.0|1018|mth:MTH1807|phytoene desaturase [EC:1.3.99.26 1.3.99.28 1.3.99.29 1.3.99.31]
207	gi|2621748|gb|AAB85170.1|	unknown [Methanothermobacter thermautotrophicus str. Delta H] >gi|15678692|ref|NP_275807.1| hypothetical protein MTH665 [Methanothermobacter thermautotrophicus str. Delta H]	0.761	0.762	0.7615	gi|15678692|ref|NP_275807.1|	hypothetical protein MTH665 [Methanothermobacter thermautotrophicus str. Delta H] >gi|2621748|gb|AAB85170.1| unknown [Methanothermobacter thermautotrophicus str. Delta H]	-	-	-	-	-	-	-
208	gi|2621682|gb|AAB85108.1|	precorrin-3 methylase [Methanothermobacter thermautotrophicus str. Delta H] >gi|15678630|ref|NP_275745.1| precorrin-3 methylase [Methanothermobacter thermautotrophicus str. Delta H]	0.827	0.754	0.7905	gi|15678630|ref|NP_275745.1|	precorrin-3 methylase [Methanothermobacter thermautotrophicus str. Delta H] >gi|2621682|gb|AAB85108.1| precorrin-3 methylase [Methanothermobacter thermautotrophicus str. Delta H]	sp|Q58973|CBIF_METJA	Probable cobalt-precorrin-4 C(11)-methyltransferase OS=Methanocaldococcus jannaschii (strain ATCC 43067 / DSM 2661 / JAL-1 / JCM 10045 / NBRC 100440) GN=cbiF PE=3 SV=1	MTH602	Precorrin-4 methylase	H	Coenzyme transport and metabolism ;	K05936|1|9e-131|468|mth:MTH602|precorrin-4 C11-methyltransferase [EC:2.1.1.133]
209	gi|2621137|gb|AAB84605.1|	tungsten formylmethanofuran dehydrogenase, subunit C homolog [Methanothermobacter thermautotrophicus str. Delta H] >gi|15678134|ref|NP_275249.1| tungsten formylmethanofuran dehydrogenase subunit C-like protein [Methanothermobacter thermautotrophicus	0.946	0.794	0.87	gi|15678134|ref|NP_275249.1|	tungsten formylmethanofuran dehydrogenase subunit C-like protein [Methanothermobacter thermautotrophicus str. Delta H] >gi|2621137|gb|AAB84605.1| tungsten formylmethanofuran dehydrogenase, subunit C homolog [Methanothermobacter thermautotrophicus str. Delta H]	sp|O74031|FWDC_METWO	Tungsten-containing formylmethanofuran dehydrogenase 2 subunit C OS=Methanobacterium wolfei GN=fwdC PE=2 SV=1	MTH106	Glutamate synthase domain 3	E	Amino acid transport and metabolism ;	K00202|1|3e-10|67.8|mfv:Mfer_0980|formylmethanofuran dehydrogenase subunit C [EC:1.2.99.5]
210	gi|2621710|gb|AAB85134.1|	unknown [Methanothermobacter thermautotrophicus str. Delta H] >gi|15678656|ref|NP_275771.1| hypothetical protein MTH628 [Methanothermobacter thermautotrophicus str. Delta H]	0.718	0.678	0.698	gi|15678656|ref|NP_275771.1|	hypothetical protein MTH628 [Methanothermobacter thermautotrophicus str. Delta H] >gi|2621710|gb|AAB85134.1| unknown [Methanothermobacter thermautotrophicus str. Delta H]	-	-	MTH628	Transcriptional regulator, effector-binding domain/component	KT	Transcription ; Signal transduction mechanisms ;	K13652|1|1e-10|68.2|das:Daes_0534|AraC family transcriptional regulator
211	gi|2621206|gb|AAB84670.1|	single-stranded DNA exonuclease RecJ related protein [Methanothermobacter thermautotrophicus str. Delta H] >gi|15678192|ref|NP_275307.1| ssDNA-specific exonuclease RecJ [Methanothermobacter thermautotrophicus str. Delta H]	0.651	0.819	0.735	gi|15678192|ref|NP_275307.1|	ssDNA-specific exonuclease RecJ [Methanothermobacter thermautotrophicus str. Delta H] >gi|2621206|gb|AAB84670.1| single-stranded DNA exonuclease RecJ related protein [Methanothermobacter thermautotrophicus str. Delta H]	sp|Q58387|RECJ_METJA	Single-stranded-DNA-specific exonuclease recJ OS=Methanocaldococcus jannaschii (strain ATCC 43067 / DSM 2661 / JAL-1 / JCM 10045 / NBRC 100440) GN=recJ PE=3 SV=1	MTH164	Single-stranded DNA-specific exonuclease	L	Replication, recombination and repair ;	K07463|1|0.0|837|mth:MTH164|archaea-specific RecJ-like exonuclease
212	gi|2622480|gb|AAB85848.1|	conserved protein [Methanothermobacter thermautotrophicus str. Delta H] >gi|15679370|ref|NP_276487.1| hypothetical protein MTH1371 [Methanothermobacter thermautotrophicus str. Delta H]	0.632	0.958	0.795	gi|2622480|gb|AAB85848.1|	conserved protein [Methanothermobacter thermautotrophicus str. Delta H]	-	-	MTH1371	ABC-type Na+ efflux pump, permease component	CP	Energy production and conversion ; Inorganic ion transport and metabolism ;	K01992|1|1e-177|625|mth:MTH1371|ABC-2 type transport system permease protein!K09696|4|2e-06|55.8|cpy:Cphy_0115|sodium transport system permease protein
213	gi|2622352|gb|AAB85729.1|	ferredoxin-like protein [Methanothermobacter thermautotrophicus str. Delta H] >gi|15679251|ref|NP_276368.1| ferredoxin [Methanothermobacter thermautotrophicus str. Delta H]	0.931	0.613	0.772	gi|15679251|ref|NP_276368.1|	ferredoxin [Methanothermobacter thermautotrophicus str. Delta H] >gi|2622352|gb|AAB85729.1| ferredoxin-like protein [Methanothermobacter thermautotrophicus str. Delta H]	sp|Q58698|Y1302_METJA	Uncharacterized polyferredoxin-like protein MJ1302 OS=Methanocaldococcus jannaschii (strain ATCC 43067 / DSM 2661 / JAL-1 / JCM 10045 / NBRC 100440) GN=MJ1302 PE=4 SV=1	MTH1240	Formate hydrogenlyase subunit 6/NADH:ubiquinone oxidoreductase 23 kD subunit (chain I)	C	Energy production and conversion ;	K14121|1|4e-97|355|mth:MTH1240|energy-converting hydrogenase B subunit L
214	gi|2621938|gb|AAB85345.1|	unknown [Methanothermobacter thermautotrophicus str. Delta H] >gi|15678867|ref|NP_275984.1| hypothetical protein MTH847 [Methanothermobacter thermautotrophicus str. Delta H]	0.433	0.344	0.3885	gi|15678867|ref|NP_275984.1|	hypothetical protein MTH847 [Methanothermobacter thermautotrophicus str. Delta H] >gi|2621938|gb|AAB85345.1| unknown [Methanothermobacter thermautotrophicus str. Delta H]	-	-	MTH847	Flavodoxins	C	Energy production and conversion ;	-
215	gi|2622952|gb|AAB86285.1|	ferredoxin [Methanothermobacter thermautotrophicus str. Delta H] >gi|15679807|ref|NP_276925.1| ferredoxin [Methanothermobacter thermautotrophicus str. Delta H]	0.741	0.772	0.7565	gi|15679807|ref|NP_276925.1|	ferredoxin [Methanothermobacter thermautotrophicus str. Delta H] >gi|2622952|gb|AAB86285.1| ferredoxin [Methanothermobacter thermautotrophicus str. Delta H]	-	-	MTH1819	Ferredoxin	C	Energy production and conversion ;	K05337|1|1e-29|130|mmg:MTBMA_c03900|ferredoxin
216	gi|2621819|gb|AAB85235.1|	conserved protein [Methanothermobacter thermautotrophicus str. Delta H] >gi|15678757|ref|NP_275873.1| hypothetical protein MTH730 [Methanothermobacter thermautotrophicus str. Delta H]	0.877	0.765	0.821	gi|2621819|gb|AAB85235.1|	conserved protein [Methanothermobacter thermautotrophicus str. Delta H]	sp|Q58359|Y949_METJA	Uncharacterized protein MJ0949 OS=Methanocaldococcus jannaschii (strain ATCC 43067 / DSM 2661 / JAL-1 / JCM 10045 / NBRC 100440) GN=MJ0949 PE=4 SV=1	MTH730	Uncharacterized protein conserved in archaea	S	Function unknown ;	K09727|1|2e-59|229|mth:MTH730|hypothetical protein
217	gi|2623015|gb|AAB86343.1|	conserved protein [Methanothermobacter thermautotrophicus str. Delta H] >gi|15679865|ref|NP_276983.1| hypothetical protein MTH1877 [Methanothermobacter thermautotrophicus str. Delta H]	0.69	0.826	0.758	gi|2623015|gb|AAB86343.1|	conserved protein [Methanothermobacter thermautotrophicus str. Delta H]	sp|Q9UZN0|ATGT_PYRAB	7-cyano-7-deazaguanine tRNA-ribosyltransferase OS=Pyrococcus abyssi (strain GE5 / Orsay) GN=tgtA PE=3 SV=1	MTH1877	Queuine/archaeosine tRNA-ribosyltransferase	J	Translation, ribosomal structure and biogenesis ;	K07557|1|4e-13|77.4|mja:MJ_1022|archaeosine tRNA-ribosyltransferase [EC:2.4.2.-]!K00773|4|2e-11|72.0|tsi:TSIB_0093|queuine tRNA-ribosyltransferase [EC:2.4.2.29]
218	gi|2622201|gb|AAB85589.1|	conserved protein [Methanothermobacter thermautotrophicus str. Delta H] >gi|15679111|ref|NP_276228.1| hypothetical protein MTH1100 [Methanothermobacter thermautotrophicus str. Delta H]	0.409	0.446	0.4275	gi|2622201|gb|AAB85589.1|	conserved protein [Methanothermobacter thermautotrophicus str. Delta H]	sp|Q9YA48|KTHY_AERPE	Putative thymidylate kinase OS=Aeropyrum pernix (strain ATCC 700893 / DSM 11879 / JCM 9820 / NBRC 100138 / K1) GN=tmk PE=3 SV=1	MTH1100	Thymidylate kinase	F	Nucleotide transport and metabolism ;	K00943|1|1e-101|370|mth:MTH1100|dTMP kinase [EC:2.7.4.9]
219	gi|2622925|gb|AAB86259.1|	unknown [Methanothermobacter thermautotrophicus str. Delta H] >gi|15679781|ref|NP_276899.1| hypothetical protein MTH1793 [Methanothermobacter thermautotrophicus str. Delta H]	0.694	0.902	0.798	gi|15679781|ref|NP_276899.1|	hypothetical protein MTH1793 [Methanothermobacter thermautotrophicus str. Delta H] >gi|2622925|gb|AAB86259.1| unknown [Methanothermobacter thermautotrophicus str. Delta H]	-	-	MTH1793	Predicted phosphatases	R	General function prediction only ;	-
220	gi|88953299|sp|O27264.1|MPTA_METTH	RecName: Full=GTP cyclohydrolase MptA; AltName: Full=GTP cyclohydrolase IV >gi|2622305|gb|AAB85685.1| conserved protein [Methanothermobacter thermautotrophicus str. Delta H] >gi|15679207|ref|NP_276324.1| GTP cyclohydrolase [Methanothermobacter therm	0.788	0.714	0.751	gi|15679207|ref|NP_276324.1|	GTP cyclohydrolase [Methanothermobacter thermautotrophicus str. Delta H] >gi|88953299|sp|O27264.1|MPTA_METTH RecName: Full=GTP cyclohydrolase MptA >gi|2622305|gb|AAB85685.1| conserved protein [Methanothermobacter thermautotrophicus str. Delta H]	sp|O27264|MPTA_METTH	GTP cyclohydrolase mptA OS=Methanothermobacter thermautotrophicus (strain ATCC 29096 / DSM 1053 / JCM 10044 / NBRC 100330 / Delta H) GN=mptA PE=3 SV=1	MTH1196	Uncharacterized conserved protein	S	Function unknown ;	K09007|1|2e-176|620|mth:MTH1196|hypothetical protein
221	gi|3334253|sp|O27235.1|MCRD_METTH	RecName: Full=Methyl-coenzyme M reductase I operon protein D >gi|2622273|gb|AAB85656.1| methyl coenzyme M reductase I, D protein [Methanothermobacter thermautotrophicus str. Delta H] >gi|15679178|ref|NP_276295.1| methyl coenzyme M reductase I, D pro	0.624	0.81	0.717	gi|15679178|ref|NP_276295.1|	methyl coenzyme M reductase I, D protein [Methanothermobacter thermautotrophicus str. Delta H] >gi|3334253|sp|O27235.1|MCRD_METTH RecName: Full=Methyl-coenzyme M reductase I operon protein D >gi|2622273|gb|AAB85656.1| methyl coenzyme M reductase I, D protein [Methanothermobacter thermautotrophicus str. Delta H]	sp|O27235|MCRD_METTH	Methyl-coenzyme M reductase I operon protein D OS=Methanothermobacter thermautotrophicus (strain ATCC 29096 / DSM 1053 / JCM 10044 / NBRC 100330 / Delta H) GN=mcrD PE=2 SV=1	MTH1167	Methyl coenzyme M reductase, subunit D	H	Coenzyme transport and metabolism ;	K03422|1|8e-78|290|mth:MTH1167|methyl-coenzyme M reductase subunit D
222	gi|2622864|gb|AAB86203.1|	unknown [Methanothermobacter thermautotrophicus str. Delta H] >gi|15679725|ref|NP_276843.1| hypothetical protein MTH1733 [Methanothermobacter thermautotrophicus str. Delta H]	0.603	0.586	0.5945	gi|15679725|ref|NP_276843.1|	hypothetical protein MTH1733 [Methanothermobacter thermautotrophicus str. Delta H] >gi|2622864|gb|AAB86203.1| unknown [Methanothermobacter thermautotrophicus str. Delta H]	-	-	MTH1733	Uncharacterized protein conserved in archaea	S	Function unknown ;	K09718|1|6e-78|291|mth:MTH1733|hypothetical protein
223	gi|2622332|gb|AAB85710.1|	conserved protein [Methanothermobacter thermautotrophicus str. Delta H] >gi|15679232|ref|NP_276349.1| hypothetical protein MTH1221 [Methanothermobacter thermautotrophicus str. Delta H]	0.933	0.783	0.858	gi|2622332|gb|AAB85710.1|	conserved protein [Methanothermobacter thermautotrophicus str. Delta H]	sp|Q57857|Y414_METJA	Uncharacterized protein MJ0414 OS=Methanocaldococcus jannaschii (strain ATCC 43067 / DSM 2661 / JAL-1 / JCM 10045 / NBRC 100440) GN=MJ0414 PE=4 SV=1	MTH1221	ATP-dependent DNA ligase, homolog of eukaryotic ligase III	L	Replication, recombination and repair ;	K07468|1|0.0|772|mth:MTH1221|putative ATP-dependent DNA ligase [EC:6.5.1.1]
224	gi|2622707|gb|AAB86057.1|	phosphomannomutase [Methanothermobacter thermautotrophicus str. Delta H] >gi|15679579|ref|NP_276696.1| phosphomannomutase [Methanothermobacter thermautotrophicus str. Delta H]	0.879	0.82	0.8495	gi|1272329|gb|AAC44809.1|	orf1; similar to the phosphomannomutase from E.coli (Swiss-Prot Accession Number P37755), partial [Methanothermobacter thermautotrophicus]	sp|O27627|GLMM_METTH	Probable phosphoglucosamine mutase OS=Methanothermobacter thermautotrophicus (strain ATCC 29096 / DSM 1053 / JCM 10044 / NBRC 100330 / Delta H) GN=glmM PE=3 SV=1	MTH1584	Phosphomannomutase	G	Carbohydrate transport and metabolism ;	K15778|1|0.0|924|mth:MTH1584|phosphomannomutase / phosphoglucomutase [EC:5.4.2.8 5.4.2.2]
225	gi|17433218|sp|P72011.2|Y609_METTH	RecName: Full=UPF0179 protein MTH_609 >gi|2621689|gb|AAB85115.1| conserved protein [Methanothermobacter thermautotrophicus str. Delta H] >gi|15678637|ref|NP_275752.1| hypothetical protein MTH609 [Methanothermobacter thermautotrophicus str. Delta H]	0.893	0.745	0.819	gi|1669357|dbj|BAA13645.1|	orf1 [Methanothermobacter thermautotrophicus]	sp|P72011|Y609_METTH	UPF0179 protein MTH_609 OS=Methanothermobacter thermautotrophicus (strain ATCC 29096 / DSM 1053 / JCM 10044 / NBRC 100330 / Delta H) GN=MTH_609 PE=3 SV=2	MTH609	Uncharacterized protein conserved in archaea	S	Function unknown ;	K09730|1|1e-79|296|mth:MTH609|hypothetical protein
226	gi|2622182|gb|AAB85571.1|	conserved protein [Methanothermobacter thermautotrophicus str. Delta H] >gi|15679093|ref|NP_276210.1| hypothetical protein MTH1082 [Methanothermobacter thermautotrophicus str. Delta H]	0.6	0.589	0.5945	gi|2622182|gb|AAB85571.1|	conserved protein [Methanothermobacter thermautotrophicus str. Delta H]	sp|P71629|CAS10_MYCTU	CRISPR-associated protein Cas10/Csm1 OS=Mycobacterium tuberculosis GN=cas10 PE=3 SV=1	MTH1082	Predicted hydrolase of the HD superfamily (permuted catalytic motifs)	R	General function prediction only ;	K07016|1|0.0|1661|mth:MTH1082|
227	gi|12229961|sp|O26837.1|SYFA_METTH	RecName: Full=Phenylalanine--tRNA ligase alpha subunit; AltName: Full=Phenylalanyl-tRNA synthetase alpha subunit; Short=PheRS >gi|2621831|gb|AAB85246.1| phenylalanyl-tRNA synthetase [Methanothermobacter thermautotrophicus str. Delta H] >gi|15678768|	0.823	0.764	0.7935	gi|15678768|ref|NP_275885.1|	phenylalanyl-tRNA synthetase subunit alpha [Methanothermobacter thermautotrophicus str. Delta H] >gi|12229961|sp|O26837.1|SYFA_METTH RecName: Full=Phenylalanine--tRNA ligase alpha subunit; AltName: Full=Phenylalanyl-tRNA synthetase alpha subunit; Short=PheRS >gi|2621831|gb|AAB85246.1| phenylalanyl-tRNA synthetase [Methanothermobacter thermautotrophicus str. Delta H]	sp|O26837|SYFA_METTH	Phenylalanine--tRNA ligase alpha subunit OS=Methanothermobacter thermautotrophicus (strain ATCC 29096 / DSM 1053 / JCM 10044 / NBRC 100330 / Delta H) GN=pheS PE=1 SV=1	MTH742	Phenylalanyl-tRNA synthetase alpha subunit	J	Translation, ribosomal structure and biogenesis ;	K01889|1|0.0|978|mth:MTH742|phenylalanyl-tRNA synthetase alpha chain [EC:6.1.1.20]
228	gi|2621422|gb|AAB84868.1|	capsular polysaccharide biosynthesis protein [Methanothermobacter thermautotrophicus str. Delta H] >gi|15678390|ref|NP_275505.1| capsular polysaccharide biosynthesis protein [Methanothermobacter thermautotrophicus str. Delta H]	0.829	0.852	0.8405	gi|15678390|ref|NP_275505.1|	capsular polysaccharide biosynthesis protein [Methanothermobacter thermautotrophicus str. Delta H] >gi|2621422|gb|AAB84868.1| capsular polysaccharide biosynthesis protein [Methanothermobacter thermautotrophicus str. Delta H]	sp|Q9R9N0|LPSD_RHIME	Lipopolysaccharide core biosynthesis glycosyltransferase lpsD OS=Rhizobium meliloti (strain 1021) GN=lpsD PE=3 SV=1	MTH362	Glycosyltransferase	M	Cell wall/membrane/envelope biogenesis ;	K00754|1|1e-17|93.6|mxa:MXAN_2362|[EC:2.4.1.-]!K01043|3|5e-13|78.2|aci:ACIAD0090|[EC:2.-.-.-]!K02844|5|1e-08|63.9|vej:VEJY3_00910|UDP-glucose:(heptosyl)LPS alpha-1,3-glucosyltransferase [EC:2.4.1.-]
229	gi|23396484|sp|O27463.1|CDC61_METTH	RecName: Full=ORC1-type DNA replication protein 1 >gi|2622524|gb|AAB85889.1| Cdc6 related protein [Methanothermobacter thermautotrophicus str. Delta H] >gi|15679411|ref|NP_276528.1| Cdc6-like protein [Methanothermobacter thermautotrophicus str. Delt	0.784	0.632	0.708	gi|15679411|ref|NP_276528.1|	Cdc6-like protein [Methanothermobacter thermautotrophicus str. Delta H] >gi|23396484|sp|O27463.1|CDC61_METTH RecName: Full=Cell division control protein 6 homolog 1; Short=CDC6 homolog 1 >gi|2622524|gb|AAB85889.1| Cdc6 related protein [Methanothermobacter thermautotrophicus str. Delta H]	sp|O27463|CDC61_METTH	Cell division control protein 6 homolog 1 OS=Methanothermobacter thermautotrophicus (strain ATCC 29096 / DSM 1053 / JCM 10044 / NBRC 100330 / Delta H) GN=cdc6-1 PE=1 SV=1	MTH1412	Cdc6-related protein, AAA superfamily ATPase	LO	Replication, recombination and repair ; Posttranslational modification, protein turnover, chaperones ;	K10725|1|0.0|762|mth:MTH1412|archaeal cell division control protein 6
230	gi|2621366|gb|AAB84818.1|	ATP-dependent helicase [Methanothermobacter thermautotrophicus str. Delta H] >gi|15678340|ref|NP_275455.1| ATP-dependent helicase [Methanothermobacter thermautotrophicus str. Delta H]	0.551	0.651	0.601	gi|15678340|ref|NP_275455.1|	ATP-dependent helicase [Methanothermobacter thermautotrophicus str. Delta H] >gi|2621366|gb|AAB84818.1| ATP-dependent helicase [Methanothermobacter thermautotrophicus str. Delta H]	sp|A8MB76|HELS_CALMQ	Putative ski2-type helicase OS=Caldivirga maquilingensis (strain ATCC 700844 / DSMZ 13496 / JCM 10307 / IC-167) GN=Cmaq_0318 PE=3 SV=1	MTH312	Lhr-like helicases	R	General function prediction only ;	K03724|1|0.0|1046|mmg:MTBMA_c07510|ATP-dependent helicase Lhr and Lhr-like helicase [EC:3.6.4.-]
231	gi|2622592|gb|AAB85952.1|	unknown [Methanothermobacter thermautotrophicus str. Delta H] >gi|15679474|ref|NP_276591.1| hypothetical protein MTH1477 [Methanothermobacter thermautotrophicus str. Delta H]	0.823	0.788	0.8055	gi|15679474|ref|NP_276591.1|	hypothetical protein MTH1477 [Methanothermobacter thermautotrophicus str. Delta H] >gi|2622592|gb|AAB85952.1| unknown [Methanothermobacter thermautotrophicus str. Delta H]	-	-	MTH1477	Uncharacterized protein conserved in archaea	S	Function unknown ;	-
232	gi|2621344|gb|AAB84798.1|	sensory transduction histidine kinase [Methanothermobacter thermautotrophicus str. Delta H] >gi|15678320|ref|NP_275435.1| sensory transduction histidine kinase [Methanothermobacter thermautotrophicus str. Delta H]	0.652	0.642	0.647	gi|15678320|ref|NP_275435.1|	sensory transduction histidine kinase [Methanothermobacter thermautotrophicus str. Delta H] >gi|2621344|gb|AAB84798.1| sensory transduction histidine kinase [Methanothermobacter thermautotrophicus str. Delta H]	sp|O05846|PDTAS_MYCTU	Probable sensor histidine kinase pdtaS OS=Mycobacterium tuberculosis GN=pdtaS PE=1 SV=1	MTH292	Signal transduction histidine kinase	T	Signal transduction mechanisms ;	K02486|1|2e-35|152|mth:MTH446|two-component system, unclassified family, sensor kinase [EC:2.7.13.3]!K00936|2|3e-24|116|rci:LRC135|[EC:2.7.3.-]
233	gi|3334203|sp|O26758.1|GLNB1_METTH	RecName: Full=Nitrogen regulatory protein P-II 1 >gi|2621745|gb|AAB85167.1| nitrogen regulatory protein P-II [Methanothermobacter thermautotrophicus str. Delta H] >gi|15678689|ref|NP_275804.1| nitrogen regulatory protein P-II [Methanothermobacter th	0.823	0.808	0.8155	gi|15678689|ref|NP_275804.1|	nitrogen regulatory protein P-II [Methanothermobacter thermautotrophicus str. Delta H] >gi|3334203|sp|O26758.1|GLNB1_METTH RecName: Full=Nitrogen regulatory protein P-II 1 >gi|2621745|gb|AAB85167.1| nitrogen regulatory protein P-II [Methanothermobacter thermautotrophicus str. Delta H]	sp|O26758|GLNB1_METTH	Nitrogen regulatory protein P-II 1 OS=Methanothermobacter thermautotrophicus (strain ATCC 29096 / DSM 1053 / JCM 10044 / NBRC 100330 / Delta H) GN=MTH_662 PE=3 SV=1	MTH662	Nitrogen regulatory protein PII	E	Amino acid transport and metabolism ;	K04751|1|1e-58|226|mth:MTH662|nitrogen regulatory protein P-II 1
234	gi|2622875|gb|AAB86213.1|	unknown [Methanothermobacter thermautotrophicus str. Delta H] >gi|15679735|ref|NP_276853.1| hypothetical protein MTH1743 [Methanothermobacter thermautotrophicus str. Delta H]	0.681	0.835	0.758	gi|159162957|pdb|1RYJ|A	Chain A, Solution Nmr Structure Of Protein Mth1743 From Methanobacterium Thermoautotrophicum. Ontario Centre For Structural Proteomics Target Mth1743_1_70; Northeast Structural Genomics Consortium Target Tt526.	-	-	MTH1743	Sulfur transfer protein involved in thiamine biosynthesis	H	Coenzyme transport and metabolism ;	K03154|1|3e-19|96.3|mth:MTH1743|sulfur carrier protein
235	gi|2621572|gb|AAB85007.1|	5-methylcytosine-specific restriction enzyme McrB related protein [Methanothermobacter thermautotrophicus str. Delta H] >gi|15678529|ref|NP_275644.1| 5-methylcytosine-specific restriction enzyme McrB-like protein [Methanothermobacter thermautotrophi	0.799	0.644	0.7215	gi|15678529|ref|NP_275644.1|	5-methylcytosine-specific restriction enzyme McrB-like protein [Methanothermobacter thermautotrophicus str. Delta H] >gi|2621572|gb|AAB85007.1| 5-methylcytosine-specific restriction enzyme McrB related protein [Methanothermobacter thermautotrophicus str. Delta H]	sp|P15005|MCRB_ECOLI	5-methylcytosine-specific restriction enzyme B OS=Escherichia coli (strain K12) GN=mcrB PE=1 SV=3	MTH501	GTPase subunit of restriction endonuclease	V	Defense mechanisms ;	K07452|1|5e-08|62.4|neu:NE2528|5-methylcytosine-specific restriction enzyme B [EC:3.1.21.-]!K01157|2|8e-08|61.6|eba:ebA6589|[EC:3.1.21.-]
236	gi|2621867|gb|AAB85279.1|	conserved protein [Methanothermobacter thermautotrophicus str. Delta H] >gi|15678801|ref|NP_275918.1| hypothetical protein MTH776 [Methanothermobacter thermautotrophicus str. Delta H]	0.686	0.731	0.7085	gi|2621867|gb|AAB85279.1|	conserved protein [Methanothermobacter thermautotrophicus str. Delta H]	-	-	MTH776	Uncharacterized protein conserved in archaea	S	Function unknown ;	-
237	gi|2622179|gb|AAB85568.1|	unknown [Methanothermobacter thermautotrophicus str. Delta H] >gi|15679090|ref|NP_276207.1| hypothetical protein MTH1079 [Methanothermobacter thermautotrophicus str. Delta H]	0.624	0.571	0.5975	gi|15679090|ref|NP_276207.1|	hypothetical protein MTH1079 [Methanothermobacter thermautotrophicus str. Delta H] >gi|2622179|gb|AAB85568.1| unknown [Methanothermobacter thermautotrophicus str. Delta H]	-	-	MTH1079	Uncharacterized protein predicted to be involved in DNA repair (RAMP superfamily)	L	Replication, recombination and repair ;	-
238	gi|2621660|gb|AAB85088.1|	unknown [Methanothermobacter thermautotrophicus str. Delta H] >gi|15678610|ref|NP_275725.1| hypothetical protein MTH582 [Methanothermobacter thermautotrophicus str. Delta H]	0.728	0.848	0.788	gi|15678610|ref|NP_275725.1|	hypothetical protein MTH582 [Methanothermobacter thermautotrophicus str. Delta H] >gi|2621660|gb|AAB85088.1| unknown [Methanothermobacter thermautotrophicus str. Delta H]	-	-	-	-	-	-	-
239	gi|2622425|gb|AAB85797.1|	conserved protein [Methanothermobacter thermautotrophicus str. Delta H] >gi|15679319|ref|NP_276436.1| hypothetical protein MTH1319 [Methanothermobacter thermautotrophicus str. Delta H]	0.945	0.795	0.87	gi|2622425|gb|AAB85797.1|	conserved protein [Methanothermobacter thermautotrophicus str. Delta H]	sp|Q4PA25|DPH1_USTMA	Diphthamide biosynthesis protein 1 OS=Ustilago maydis (strain 521 / FGSC 9021) GN=DPH1 PE=3 SV=1	MTH1319	Diphthamide synthase subunit DPH2	J	Translation, ribosomal structure and biogenesis ;	K07561|1|0.0|666|mth:MTH1319|diphthamide synthase subunit DPH2
240	gi|12585399|sp|O27038.1|VATC_METTH	RecName: Full=V-type ATP synthase subunit C; AltName: Full=V-ATPase subunit C >gi|2622054|gb|AAB85453.1| ATP synthase, subunit C [Methanothermobacter thermautotrophicus str. Delta H] >gi|15678975|ref|NP_276092.1| V-type ATP synthase subunit C [Metha	0.862	0.76	0.811	gi|15678975|ref|NP_276092.1|	V-type ATP synthase subunit C [Methanothermobacter thermautotrophicus str. Delta H] >gi|12585399|sp|O27038.1|VATC_METTH RecName: Full=V-type ATP synthase subunit C; AltName: Full=V-ATPase subunit C >gi|2622054|gb|AAB85453.1| ATP synthase, subunit C [Methanothermobacter thermautotrophicus str. Delta H]	sp|O27038|VATC_METTH	V-type ATP synthase subunit C OS=Methanothermobacter thermautotrophicus (strain ATCC 29096 / DSM 1053 / JCM 10044 / NBRC 100330 / Delta H) GN=atpC PE=3 SV=1	MTH957	Archaeal/vacuolar-type H+-ATPase subunit C	C	Energy production and conversion ;	K02119|1|0.0|733|mth:MTH957|V-type H+-transporting ATPase subunit C [EC:3.6.3.14]
241	gi|6685584|sp|O27441.1|LEU3_METTH	RecName: Full=3-isopropylmalate dehydrogenase; Short=3-IPM-DH; Short=IMDH; AltName: Full=Beta-IPM dehydrogenase >gi|2622498|gb|AAB85865.1| 3-isopropylmalate dehydrogenase [Methanothermobacter thermautotrophicus str. Delta H] >gi|15679387|ref|NP_2765	0.766	0.796	0.781	gi|15679387|ref|NP_276504.1|	multifunctional 3-isopropylmalate dehydrogenase/D-malate dehydrogenase [Methanothermobacter thermautotrophicus str. Delta H] >gi|6685584|sp|O27441.1|LEU3_METTH RecName: Full=3-isopropylmalate dehydrogenase; Short=3-IPM-DH; Short=IMDH; AltName: Full=Beta-IPM dehydrogenase >gi|2622498|gb|AAB85865.1| 3-isopropylmalate dehydrogenase [Methanothermobacter thermautotrophicus str. Delta H]	sp|O27441|LEU3_METTH	3-isopropylmalate dehydrogenase OS=Methanothermobacter thermautotrophicus (strain ATCC 29096 / DSM 1053 / JCM 10044 / NBRC 100330 / Delta H) GN=leuB PE=3 SV=1	MTH1388	Isocitrate/isopropylmalate dehydrogenase	CE	Energy production and conversion ; Amino acid transport and metabolism ;	K00052|1|8e-176|618|mth:MTH1388|3-isopropylmalate dehydrogenase [EC:1.1.1.85]!K05824|3|2e-143|511|mth:MTH184|homoisocitrate dehydrogenase [EC:1.1.1.87]
242	gi|7388468|sp|O27304.1|Y1236_METTH	RecName: Full=Uncharacterized protein MTH_1236 >gi|2622348|gb|AAB85725.1| conserved protein [Methanothermobacter thermautotrophicus str. Delta H] >gi|15679247|ref|NP_276364.1| hypothetical protein MTH1236 [Methanothermobacter thermautotrophicus str.	0.844	0.822	0.833	gi|7388468|sp|O27304.1|Y1236_METTH	RecName: Full=Uncharacterized protein MTH_1236 >gi|2622348|gb|AAB85725.1| conserved protein [Methanothermobacter thermautotrophicus str. Delta H]	sp|O27304|Y1236_METTH	Uncharacterized protein MTH_1236 OS=Methanothermobacter thermautotrophicus (strain ATCC 29096 / DSM 1053 / JCM 10044 / NBRC 100330 / Delta H) GN=MTH_1236 PE=4 SV=1	-	-	-	-	K14125|1|1e-44|180|mth:MTH1236|energy-converting hydrogenase B subunit P
243	gi|13431446|sp|O27579.1|DP2L_METTH	RecName: Full=DNA polymerase II large subunit; Short=Pol II >gi|2622655|gb|AAB86010.1| conserved protein [Methanothermobacter thermautotrophicus str. Delta H] >gi|15679532|ref|NP_276649.1| DNA polymerase II large subunit [Methanothermobacter thermau	0.716	0.608	0.662	gi|15679532|ref|NP_276649.1|	DNA polymerase II large subunit [Methanothermobacter thermautotrophicus str. Delta H] >gi|13431446|sp|O27579.1|DP2L_METTH RecName: Full=DNA polymerase II large subunit; Short=Pol II >gi|2622655|gb|AAB86010.1| conserved protein [Methanothermobacter thermautotrophicus str. Delta H]	sp|O27579|DP2L_METTH	DNA polymerase II large subunit OS=Methanothermobacter thermautotrophicus (strain ATCC 29096 / DSM 1053 / JCM 10044 / NBRC 100330 / Delta H) GN=polC PE=3 SV=1	MTH1536	Archaeal DNA polymerase II, large subunit	L	Replication, recombination and repair ;	K02322|1|0.0|2129|mth:MTH1536|DNA polymerase II large subunit [EC:2.7.7.7]
244	gi|2622306|gb|AAB85686.1|	conserved protein [Methanothermobacter thermautotrophicus str. Delta H] >gi|15679208|ref|NP_276325.1| hypothetical protein MTH1197 [Methanothermobacter thermautotrophicus str. Delta H]	0.699	0.72	0.7095	gi|2622306|gb|AAB85686.1|	conserved protein [Methanothermobacter thermautotrophicus str. Delta H]	-	-	MTH1197	Uncharacterized protein conserved in archaea	S	Function unknown ;	-
245	gi|2622625|gb|AAB85982.1|	2-hydroxyhepta-2,4-diene-1,7-dioate isomerase [Methanothermobacter thermautotrophicus str. Delta H] >gi|15679504|ref|NP_276621.1| 2-hydroxyhepta-2,4-diene-1,7-dioate isomerase [Methanothermobacter thermautotrophicus str. Delta H]	0.795	0.876	0.8355	gi|15679504|ref|NP_276621.1|	2-hydroxyhepta-2,4-diene-1,7-dioate isomerase [Methanothermobacter thermautotrophicus str. Delta H] >gi|2622625|gb|AAB85982.1| 2-hydroxyhepta-2,4-diene-1,7-dioate isomerase [Methanothermobacter thermautotrophicus str. Delta H]	sp|Q59050|Y1656_METJA	Uncharacterized protein MJ1656 OS=Methanocaldococcus jannaschii (strain ATCC 43067 / DSM 2661 / JAL-1 / JCM 10045 / NBRC 100440) GN=MJ1656 PE=3 SV=1	MTH1507	2-keto-4-pentenoate hydratase/2-oxohepta-3-ene-1,7-dioic acid hydratase (catechol pathway)	Q	Secondary metabolites biosynthesis, transport and catabolism ;	K01828|1|2e-53|211|mbb:BCG_3014c|[EC:5.3.3.-]!K05921|4|4e-50|200|sti:Sthe_2803|5-oxopent-3-ene-1,2,5-tricarboxylate decarboxylase / 2-hydroxyhepta-2,4-diene-1,7-dioate isomerase [EC:4.1.1.68 5.3.3.-]
246	gi|6686082|sp|O26373.1|Y273_METTH	RecName: Full=UPF0098 protein MTH_273 >gi|2621324|gb|AAB84779.1| conserved protein [Methanothermobacter thermautotrophicus str. Delta H] >gi|15678301|ref|NP_275416.1| hypothetical protein MTH273 [Methanothermobacter thermautotrophicus str. Delta H]	0.942	0.819	0.8805	gi|6686082|sp|O26373.1|Y273_METTH	RecName: Full=UPF0098 protein MTH_273 >gi|2621324|gb|AAB84779.1| conserved protein [Methanothermobacter thermautotrophicus str. Delta H]	sp|O26373|Y273_METTH	UPF0098 protein MTH_273 OS=Methanothermobacter thermautotrophicus (strain ATCC 29096 / DSM 1053 / JCM 10044 / NBRC 100330 / Delta H) GN=MTH_273 PE=3 SV=1	MTH273	Phospholipid-binding protein	R	General function prediction only ;	K06910|1|5e-84|311|mth:MTH273|
247	gi|2622454|gb|AAB85824.1|	probable ATP-dependent helicase [Methanothermobacter thermautotrophicus str. Delta H] >gi|15679346|ref|NP_276463.1| ATP-dependent helicase [Methanothermobacter thermautotrophicus str. Delta H]	0.709	0.739	0.724	gi|15679346|ref|NP_276463.1|	ATP-dependent helicase [Methanothermobacter thermautotrophicus str. Delta H] >gi|2622454|gb|AAB85824.1| probable ATP-dependent helicase [Methanothermobacter thermautotrophicus str. Delta H]	-	-	MTH1347	Rad3-related DNA helicases	KL	Transcription ; Replication, recombination and repair ;	K03722|1|5e-07|58.9|hpk:Hprae_0966|ATP-dependent DNA helicase DinG [EC:3.6.4.12]
248	gi|2622711|gb|AAB86061.1|	ferripyochelin binding protein [Methanothermobacter thermautotrophicus str. Delta H] >gi|15679583|ref|NP_276700.1| ferripyochelin binding protein [Methanothermobacter thermautotrophicus str. Delta H]	0.708	0.876	0.792	gi|15679583|ref|NP_276700.1|	ferripyochelin binding protein [Methanothermobacter thermautotrophicus str. Delta H] >gi|2622711|gb|AAB86061.1| ferripyochelin binding protein [Methanothermobacter thermautotrophicus str. Delta H]	sp|Q57752|Y304_METJA	Uncharacterized protein MJ0304 OS=Methanocaldococcus jannaschii (strain ATCC 43067 / DSM 2661 / JAL-1 / JCM 10045 / NBRC 100440) GN=MJ0304 PE=3 SV=1	MTH1588	Carbonic anhydrases/acetyltransferases, isoleucine patch superfamily	R	General function prediction only ;	K02617|1|2e-29|129|enc:ECL_02141|phenylacetic acid degradation protein
249	gi|2621558|gb|AAB84994.1|	unknown [Methanothermobacter thermautotrophicus str. Delta H] >gi|15678516|ref|NP_275631.1| hypothetical protein MTH488 [Methanothermobacter thermautotrophicus str. Delta H]	0.614	0.704	0.659	gi|15678516|ref|NP_275631.1|	hypothetical protein MTH488 [Methanothermobacter thermautotrophicus str. Delta H] >gi|2621558|gb|AAB84994.1| unknown [Methanothermobacter thermautotrophicus str. Delta H]	-	-	MA3490	Superfamily I DNA and RNA helicases and helicase subunits	L	Replication, recombination and repair ;	-
250	gi|2621741|gb|AAB85163.1|	unknown [Methanothermobacter thermautotrophicus str. Delta H] >gi|15678685|ref|NP_275800.1| hypothetical protein MTH658 [Methanothermobacter thermautotrophicus str. Delta H]	0.72	0.479	0.5995	gi|304314799|ref|YP_003849946.1|	thioesterase [Methanothermobacter marburgensis str. Marburg]	-	-	MTH658	Predicted thioesterase	R	General function prediction only ;	K07107|1|4e-59|228|mth:MTH658|acyl-CoA thioester hydrolase [EC:3.1.2.-]
251	gi|2621329|gb|AAB84784.1|	ferredoxin [Methanothermobacter thermautotrophicus str. Delta H] >gi|15678306|ref|NP_275421.1| ferredoxin [Methanothermobacter thermautotrophicus str. Delta H]	0.673	0.83	0.7515	gi|15678306|ref|NP_275421.1|	ferredoxin [Methanothermobacter thermautotrophicus str. Delta H] >gi|2621329|gb|AAB84784.1| ferredoxin [Methanothermobacter thermautotrophicus str. Delta H]	-	-	PAB3048	Ferredoxin	C	Energy production and conversion ;	K07138|1|3e-06|53.1|dru:Desru_2061|
252	gi|2622124|gb|AAB85517.1|	unknown [Methanothermobacter thermautotrophicus str. Delta H] >gi|15679039|ref|NP_276156.1| hypothetical protein MTH1021 [Methanothermobacter thermautotrophicus str. Delta H]	0.681	0.8	0.7405	gi|15679039|ref|NP_276156.1|	hypothetical protein MTH1021 [Methanothermobacter thermautotrophicus str. Delta H] >gi|2622124|gb|AAB85517.1| unknown [Methanothermobacter thermautotrophicus str. Delta H]	-	-	-	-	-	-	K03559|1|3e-51|202|mmg:MTBMA_c14030|biopolymer transport protein ExbD
253	gi|2622571|gb|AAB85932.1|	unknown [Methanothermobacter thermautotrophicus str. Delta H] >gi|15679454|ref|NP_276571.1| hypothetical protein MTH1457 [Methanothermobacter thermautotrophicus str. Delta H]	0.829	0.742	0.7855	gi|15679454|ref|NP_276571.1|	hypothetical protein MTH1457 [Methanothermobacter thermautotrophicus str. Delta H] >gi|2622571|gb|AAB85932.1| unknown [Methanothermobacter thermautotrophicus str. Delta H]	-	-	-	-	-	-	-
254	gi|12229825|sp|O27568.1|HIS5_METTH	RecName: Full=Imidazole glycerol phosphate synthase subunit HisH; AltName: Full=IGP synthase glutamine amidotransferase subunit; AltName: Full=IGP synthase subunit HisH; AltName: Full=ImGP synthase subunit HisH; Short=IGPS subunit HisH >gi|2622643|g	0.728	0.6	0.664	gi|15679521|ref|NP_276638.1|	imidazole glycerol phosphate synthase subunit HisH [Methanothermobacter thermautotrophicus str. Delta H] >gi|12229825|sp|O27568.1|HIS5_METTH RecName: Full=Imidazole glycerol phosphate synthase subunit HisH; AltName: Full=IGP synthase glutamine amidotransferase subunit; AltName: Full=IGP synthase subunit HisH; AltName: Full=ImGP synthase subunit HisH; Short=IGPS subunit HisH >gi|2622643|gb|AAB8599…	sp|O27568|HIS5_METTH	Imidazole glycerol phosphate synthase subunit HisH OS=Methanothermobacter thermautotrophicus (strain ATCC 29096 / DSM 1053 / JCM 10044 / NBRC 100330 / Delta H) GN=hisH PE=3 SV=1	MTH1524	Glutamine amidotransferase	E	Amino acid transport and metabolism ;	K02501|1|3e-111|402|mth:MTH1524|glutamine amidotransferase [EC:2.4.2.-]
255	gi|2621610|gb|AAB85042.1|	2-oxoacid:ferredoxin oxidoreductase, alpha subunit [Methanothermobacter thermautotrophicus str. Delta H] >gi|15678564|ref|NP_275679.1| 2-oxoacid:ferredoxin oxidoreductase subunit alpha [Methanothermobacter thermautotrophicus str. Delta H]	0.629	0.528	0.5785	gi|15678564|ref|NP_275679.1|	2-oxoacid:ferredoxin oxidoreductase subunit alpha [Methanothermobacter thermautotrophicus str. Delta H] >gi|2621610|gb|AAB85042.1| 2-oxoacid:ferredoxin oxidoreductase, alpha subunit [Methanothermobacter thermautotrophicus str. Delta H]	sp|O73986|PORA_PYRHO	Pyruvate synthase subunit porA OS=Pyrococcus horikoshii (strain ATCC 700860 / DSM 12428 / JCM 9974 / NBRC 100139 / OT-3) GN=porA PE=3 SV=2	MTH536_2	Pyruvate:ferredoxin oxidoreductase and related 2-oxoacid:ferredoxin oxidoreductases, alpha subunit	C	Energy production and conversion ;	K00174|1|0.0|1009|mth:MTH536|2-oxoglutarate ferredoxin oxidoreductase subunit alpha [EC:1.2.7.3]
256	gi|2622644|gb|AAB86000.1|	hydrogenase expression/formation protein HypE related protein [Methanothermobacter thermautotrophicus str. Delta H] >gi|15679522|ref|NP_276639.1| hydrogenase expression/formation protein HypE-like protein [Methanothermobacter thermautotrophicus str.	0.794	0.654	0.724	gi|15679522|ref|NP_276639.1|	hydrogenase expression/formation protein HypE-like protein [Methanothermobacter thermautotrophicus str. Delta H] >gi|2622644|gb|AAB86000.1| hydrogenase expression/formation protein HypE related protein [Methanothermobacter thermautotrophicus str. Delta H]	sp|Q58811|Y1416_METJA	Uncharacterized protein MJ1416 OS=Methanocaldococcus jannaschii (strain ATCC 43067 / DSM 2661 / JAL-1 / JCM 10045 / NBRC 100440) GN=MJ1416 PE=3 SV=1	MTH1525	Hydrogenase maturation factor	O	Posttranslational modification, protein turnover, chaperones ;	K07388|1|0.0|862|mth:MTH1525|hydrogenase expression/formation protein
257	gi|2621555|gb|AAB84991.1|	unknown [Methanothermobacter thermautotrophicus str. Delta H] >gi|15678513|ref|NP_275628.1| hypothetical protein MTH485 [Methanothermobacter thermautotrophicus str. Delta H]	0.481	0.366	0.4235	gi|15678513|ref|NP_275628.1|	hypothetical protein MTH485 [Methanothermobacter thermautotrophicus str. Delta H] >gi|2621555|gb|AAB84991.1| unknown [Methanothermobacter thermautotrophicus str. Delta H]	-	-	-	-	-	-	-
258	gi|2622202|gb|AAB85590.1|	conserved protein [Methanothermobacter thermautotrophicus str. Delta H] >gi|15679112|ref|NP_276229.1| hypothetical protein MTH1101 [Methanothermobacter thermautotrophicus str. Delta H]	0.834	0.817	0.8255	gi|2622202|gb|AAB85590.1|	conserved protein [Methanothermobacter thermautotrophicus str. Delta H]	sp|Q57890|Y448_METJA	Uncharacterized protein MJ0448 OS=Methanocaldococcus jannaschii (strain ATCC 43067 / DSM 2661 / JAL-1 / JCM 10045 / NBRC 100440) GN=MJ0448 PE=4 SV=1	MTH1101	Metal-dependent hydrolases of the beta-lactamase superfamily II	R	General function prediction only ;	K06897|1|4e-139|496|mth:MTH1101|
259	gi|2621360|gb|AAB84813.1|	conserved protein [Methanothermobacter thermautotrophicus str. Delta H] >gi|15678335|ref|NP_275450.1| hypothetical protein MTH307 [Methanothermobacter thermautotrophicus str. Delta H]	0.514	0.476	0.495	gi|2621360|gb|AAB84813.1|	conserved protein [Methanothermobacter thermautotrophicus str. Delta H]	sp|Q58960|Y1565_METJA	Uncharacterized protein MJ1565 OS=Methanocaldococcus jannaschii (strain ATCC 43067 / DSM 2661 / JAL-1 / JCM 10045 / NBRC 100440) GN=MJ1565 PE=4 SV=1	MTH307	Predicted ATPase	R	General function prediction only ;	K06915|1|0.0|902|mth:MTH307|
260	gi|8134782|sp|O26543.1|UVRA_METTH	RecName: Full=UvrABC system protein A; Short=UvrA protein; AltName: Full=Excinuclease ABC subunit A >gi|2621509|gb|AAB84949.1| excinuclease ABC subunit A [Methanothermobacter thermautotrophicus str. Delta H] >gi|15678471|ref|NP_275586.1| excinucleas	0.78	0.836	0.808	gi|15678471|ref|NP_275586.1|	excinuclease ABC subunit A [Methanothermobacter thermautotrophicus str. Delta H] >gi|8134782|sp|O26543.1|UVRA_METTH RecName: Full=UvrABC system protein A; Short=UvrA protein; AltName: Full=Excinuclease ABC subunit A >gi|2621509|gb|AAB84949.1| excinuclease ABC subunit A [Methanothermobacter thermautotrophicus str. Delta H]	sp|O26543|UVRA_METTH	UvrABC system protein A OS=Methanothermobacter thermautotrophicus (strain ATCC 29096 / DSM 1053 / JCM 10044 / NBRC 100330 / Delta H) GN=uvrA PE=3 SV=1	MTH443	Excinuclease ATPase subunit	L	Replication, recombination and repair ;	K03701|1|0.0|1895|mth:MTH443|excinuclease ABC subunit A
261	gi|3334205|sp|O26898.3|THIO_METTH	RecName: Full=Probable Thioredoxin; AltName: Full=Glutaredoxin-like protein >gi|2621897|gb|AAB85307.1| thioredoxin [Methanothermobacter thermautotrophicus str. Delta H] >gi|15678829|ref|NP_275946.1| thioredoxin [Methanothermobacter thermautotrophicu	0.795	0.734	0.7645	gi|15678829|ref|NP_275946.1|	thioredoxin [Methanothermobacter thermautotrophicus str. Delta H] >gi|3334205|sp|O26898.3|THIO_METTH RecName: Full=Probable Thioredoxin; AltName: Full=Glutaredoxin-like protein >gi|34810212|pdb|1NHO|A Chain A, Structural And Functional Characterization Of A Thioredoxin-Like Protein From Methanobacterium Thermoautotrophicum >gi|2621897|gb|AAB85307.1| thioredoxin [Methanothermobacter thermautotroph…	sp|O26898|THIO_METTH	Probable Thioredoxin OS=Methanothermobacter thermautotrophicus (strain ATCC 29096 / DSM 1053 / JCM 10044 / NBRC 100330 / Delta H) GN=MTH_807 PE=1 SV=3	MTH807	Thiol-disulfide isomerase and thioredoxins	OC	Posttranslational modification, protein turnover, chaperones ; Energy production and conversion ;	K03671|1|3e-06|53.1|lmm:MI1_09926|thioredoxin 1
262	gi|2623022|gb|AAB86350.1|	conserved protein [Methanothermobacter thermautotrophicus str. Delta H] >gi|15679872|ref|NP_276990.1| hypothetical protein MTH1884 [Methanothermobacter thermautotrophicus str. Delta H]	0.741	0.795	0.768	gi|2623022|gb|AAB86350.1|	conserved protein [Methanothermobacter thermautotrophicus str. Delta H]	sp|Q58332|Y922_METJA	Uncharacterized protein MJ0922 OS=Methanocaldococcus jannaschii (strain ATCC 43067 / DSM 2661 / JAL-1 / JCM 10045 / NBRC 100440) GN=MJ0922 PE=1 SV=1	MK0869	FOG: CBS domain	R	General function prediction only ;	K07168|1|4e-07|55.8|tmz:Tmz1t_2015|CBS domain-containing membrane protein!K04767|2|1e-06|53.9|sub:SUB0437|acetoin utilization protein AcuB!K00088|3|2e-06|53.9|pca:Pcar_1217|IMP dehydrogenase [EC:1.1.1.205]
4°C	Accession	Desription	65°C-VS-4°C@Ratio@se1	65°C-VS-4°C@Ratio@set2	65°C-VS-4°C@Mean	NCBInr Accession	NCBInr Description	Uniprot_Swissprot Accession	Uniprot_Swissprot Description	Protein_or_Domain	COG Function-Description	COG Code	COG Functional-Categories	KEGG(ko_id|rank|evalue|score|identity|ko_definition)
1	gi|74510757|sp|O27705.1|TFE_METTH	RecName: Full=Transcription factor E; Short=TFE; AltName: Full=TFIIE subunit alpha homolog; AltName: Full=Transcription initiation factor TFIIE >gi|2622798|gb|AAB86141.1| conserved protein [Methanothermobacter thermautotrophicus str. Delta H] >gi|15	0.786	0.769	0.7775	gi|15679663|ref|NP_276780.1|	transcription initiation factor E subunit alpha [Methanothermobacter thermautotrophicus str. Delta H] >gi|74510757|sp|O27705.1|TFE_METTH RecName: Full=Transcription factor E; Short=TFE; AltName: Full=TFIIE subunit alpha homolog; AltName: Full=Transcription initiation factor TFIIE >gi|2622798|gb|AAB86141.1| conserved protein [Methanothermobacter thermautotrophicus str. Delta H]	sp|O27705|TFE_METTH	Transcription factor E OS=Methanothermobacter thermautotrophicus (strain ATCC 29096 / DSM 1053 / JCM 10044 / NBRC 100330 / Delta H) GN=tfe PE=1 SV=1	MTH1669	Transcription initiation factor IIE, alpha subunit	K	Transcription ;	K03136|1|5e-85|315|mth:MTH1669|transcription initiation factor TFIIE subunit alpha
2	gi|2622489|gb|AAB85856.1|	conserved protein (contains ferredoxin domain) [Methanothermobacter thermautotrophicus str. Delta H] >gi|15679378|ref|NP_276495.1| hypothetical protein MTH1379 [Methanothermobacter thermautotrophicus str. Delta H]	0.922	0.726	0.824	gi|2622489|gb|AAB85856.1|	conserved protein (contains ferredoxin domain) [Methanothermobacter thermautotrophicus str. Delta H]	sp|Q57661|Y208_METJA	Uncharacterized protein MJ0208 OS=Methanocaldococcus jannaschii (strain ATCC 43067 / DSM 2661 / JAL-1 / JCM 10045 / NBRC 100440) GN=MJ0208 PE=4 SV=1	MTH1379	Archaeal flavoproteins	C	Energy production and conversion ;	-
3	gi|2622931|gb|AAB86265.1|	unknown [Methanothermobacter thermautotrophicus str. Delta H] >gi|15679787|ref|NP_276905.1| hypothetical protein MTH1799, partial [Methanothermobacter thermautotrophicus str. Delta H]	0.978	0.769	0.8735	gi|15679787|ref|NP_276905.1|	hypothetical protein MTH1799, partial [Methanothermobacter thermautotrophicus str. Delta H] >gi|2622931|gb|AAB86265.1| unknown [Methanothermobacter thermautotrophicus str. Delta H]	-	-	MTH1799	Flavodoxins	C	Energy production and conversion ;	-
4	gi|2622029|gb|AAB85429.1|	conserved protein [Methanothermobacter thermautotrophicus str. Delta H] >gi|15678951|ref|NP_276068.1| hypothetical protein MTH931 [Methanothermobacter thermautotrophicus str. Delta H]	0.719	0.835	0.777	gi|2622029|gb|AAB85429.1|	conserved protein [Methanothermobacter thermautotrophicus str. Delta H]	-	-	MTH931	Transcriptional regulators	K	Transcription ;	K06075|1|9e-06|51.6|maq:Maqu_0113|MarR family transcriptional regulator, transcriptional regulator for hemolysin
5	gi|2621332|gb|AAB84787.1|	conserved protein [Methanothermobacter thermautotrophicus str. Delta H] >gi|15678309|ref|NP_275424.1| hypothetical protein MTH281 [Methanothermobacter thermautotrophicus str. Delta H]	0.971	0.83	0.9005	gi|2621332|gb|AAB84787.1|	conserved protein [Methanothermobacter thermautotrophicus str. Delta H]	sp|C0H3S6|YWZG_BACSU	Putative DNA-binding protein ywzG OS=Bacillus subtilis (strain 168) GN=ywzG PE=4 SV=1	MTH281	Predicted transcriptional regulators	K	Transcription ;	K10947|1|2e-15|83.2|aca:ACP_1352|PadR family transcriptional regulator, regulatory protein PadR
6	gi|2621148|gb|AAB84615.1|	unknown [Methanothermobacter thermautotrophicus str. Delta H] >gi|15678137|ref|NP_275252.1| hypothetical protein MTH109 [Methanothermobacter thermautotrophicus str. Delta H]	0.717	0.88	0.7985	gi|15678137|ref|NP_275252.1|	hypothetical protein MTH109 [Methanothermobacter thermautotrophicus str. Delta H] >gi|2621148|gb|AAB84615.1| unknown [Methanothermobacter thermautotrophicus str. Delta H]	-	-	-	-	-	-	-
7	gi|2621475|gb|AAB84918.1|	conserved protein [Methanothermobacter thermautotrophicus str. Delta H] >gi|15678440|ref|NP_275555.1| hypothetical protein MTH412 [Methanothermobacter thermautotrophicus str. Delta H]	0.884	0.816	0.85	gi|2621475|gb|AAB84918.1|	conserved protein [Methanothermobacter thermautotrophicus str. Delta H]	-	-	MTH412_2	Transglutaminase-like enzymes, putative cysteine proteases	E	Amino acid transport and metabolism ;	-
8	gi|2622075|gb|AAB85472.1|	pyruvate formate-lyase activating enzyme related protein [Methanothermobacter thermautotrophicus str. Delta H] >gi|15678994|ref|NP_276111.1| pyruvate formate-lyase activating enzyme-like protein [Methanothermobacter thermautotrophicus str. Delta H]	0.78	0.75	0.765	gi|15678994|ref|NP_276111.1|	pyruvate formate-lyase activating enzyme-like protein [Methanothermobacter thermautotrophicus str. Delta H] >gi|2622075|gb|AAB85472.1| pyruvate formate-lyase activating enzyme related protein [Methanothermobacter thermautotrophicus str. Delta H]	sp|Q8YQG6|MOAA_NOSS1	Molybdenum cofactor biosynthesis protein A OS=Nostoc sp. (strain PCC 7120 / UTEX 2576) GN=moaA PE=3 SV=1	MTH976	Pyruvate-formate lyase-activating enzyme	O	Posttranslational modification, protein turnover, chaperones ;	K04069|1|9e-169|595|mth:MTH976|pyruvate formate lyase activating enzyme [EC:1.97.1.4]!K04070|5|3e-20|101|kcr:Kcr_0076|putative pyruvate formate lyase activating enzyme [EC:1.97.1.4]
9	gi|2621738|gb|AAB85161.1|	ATP-dependent RNA helicase related protein [Methanothermobacter thermautotrophicus str. Delta H] >gi|15678683|ref|NP_275798.1| ATP-dependent RNA helicase related protein [Methanothermobacter thermautotrophicus str. Delta H]	0.98	0.808	0.894	gi|15678683|ref|NP_275798.1|	ATP-dependent RNA helicase related protein [Methanothermobacter thermautotrophicus str. Delta H] >gi|2621738|gb|AAB85161.1| ATP-dependent RNA helicase related protein [Methanothermobacter thermautotrophicus str. Delta H]	sp|Q58796|Y1401_METJA	Probable ATP-dependent helicase MJ1401 OS=Methanocaldococcus jannaschii (strain ATCC 43067 / DSM 2661 / JAL-1 / JCM 10045 / NBRC 100440) GN=MJ1401 PE=3 SV=1	MTH656	Superfamily II helicase, archaea-specific	R	General function prediction only ;	K03725|1|0.0|1638|mth:MTH656|archaea-specific helicase [EC:3.6.1.-]
10	gi|3123045|sp|O26317.1|Y215_METTH	RecName: Full=Uncharacterized protein MTH_215 >gi|2621261|gb|AAB84721.1| FUN34 related protein [Methanothermobacter thermautotrophicus str. Delta H] >gi|15678243|ref|NP_275358.1| FUN34-like protein [Methanothermobacter thermautotrophicus str. Delta	0.854	0.695	0.7745	gi|15678243|ref|NP_275358.1|	FUN34-like protein [Methanothermobacter thermautotrophicus str. Delta H] >gi|3123045|sp|O26317.1|Y215_METTH RecName: Full=Uncharacterized protein MTH_215 >gi|2621261|gb|AAB84721.1| FUN34 related protein [Methanothermobacter thermautotrophicus str. Delta H]	sp|O26317|Y215_METTH	Uncharacterized protein MTH_215 OS=Methanothermobacter thermautotrophicus (strain ATCC 29096 / DSM 1053 / JCM 10044 / NBRC 100330 / Delta H) GN=MTH_215 PE=3 SV=1	MTH215	Predicted membrane protein	S	Function unknown ;	K07034|1|2e-94|347|mth:MTH215|
11	gi|2622572|gb|AAB85933.1|	unknown [Methanothermobacter thermautotrophicus str. Delta H] >gi|15679455|ref|NP_276572.1| hypothetical protein MTH1458 [Methanothermobacter thermautotrophicus str. Delta H]	0.821	0.843	0.832	gi|15679455|ref|NP_276572.1|	hypothetical protein MTH1458 [Methanothermobacter thermautotrophicus str. Delta H] >gi|2622572|gb|AAB85933.1| unknown [Methanothermobacter thermautotrophicus str. Delta H]	-	-	MTH1458	Predicted DNA-binding protein with the Helix-hairpin-helix motif	R	General function prediction only ;	-
12	gi|2622220|gb|AAB85606.1|	phosphoenolpyruvate synthase [Methanothermobacter thermautotrophicus str. Delta H] >gi|15679128|ref|NP_276245.1| phosphoenolpyruvate synthase [Methanothermobacter thermautotrophicus str. Delta H]	0.628	0.759	0.6935	gi|15679128|ref|NP_276245.1|	phosphoenolpyruvate synthase [Methanothermobacter thermautotrophicus str. Delta H] >gi|2622220|gb|AAB85606.1| phosphoenolpyruvate synthase [Methanothermobacter thermautotrophicus str. Delta H]	sp|Q57962|PPSA_METJA	Probable phosphoenolpyruvate synthase OS=Methanocaldococcus jannaschii (strain ATCC 43067 / DSM 2661 / JAL-1 / JCM 10045 / NBRC 100440) GN=ppsA PE=3 SV=1	MTH1117	Phosphoenolpyruvate synthase/pyruvate phosphate dikinase	G	Carbohydrate transport and metabolism ;	K01007|1|2e-09|63.9|mmg:MTBMA_c15010|pyruvate, water dikinase [EC:2.7.9.2]
13	gi|2622036|gb|AAB85436.1|	unknown [Methanothermobacter thermautotrophicus str. Delta H] >gi|15678958|ref|NP_276075.1| hypothetical protein MTH938 [Methanothermobacter thermautotrophicus str. Delta H]	0.764	0.847	0.8055	gi|15678958|ref|NP_276075.1|	hypothetical protein MTH938 [Methanothermobacter thermautotrophicus str. Delta H] >gi|304315078|ref|YP_003850225.1| hypothetical protein MTBMA_c13240 [Methanothermobacter marburgensis str. Marburg] >gi|2622036|gb|AAB85436.1| unknown [Methanothermobacter thermautotrophicus str. Delta H] >gi|302588537|gb|ADL58912.1| conserved hypothetical protein [Methanothermobacter marburgensis str. Marburg]	-	-	MTH938	Uncharacterized conserved protein	S	Function unknown ;	K09008|1|9e-51|200|mmg:MTBMA_c13240|hypothetical protein
14	gi|6686083|sp|O26799.1|VORC_METTH	RecName: Full=Ketoisovalerate oxidoreductase subunit VorC; Short=VOR; AltName: Full=2-oxoisovalerate ferredoxin reductase subunit gamma; AltName: Full=2-oxoisovalerate oxidoreductase gamma chain >gi|2621789|gb|AAB85208.1| 2-oxoisovalerate oxidoreduc	0.901	0.711	0.806	gi|15678730|ref|NP_275846.1|	2-oxoisovalerate oxidoreductase subunit gamma [Methanothermobacter thermautotrophicus str. Delta H] >gi|6686083|sp|O26799.1|VORC_METTH RecName: Full=Ketoisovalerate oxidoreductase subunit VorC; Short=VOR; AltName: Full=2-oxoisovalerate ferredoxin reductase subunit gamma; AltName: Full=2-oxoisovalerate oxidoreductase gamma chain >gi|2621789|gb|AAB85208.1| 2-oxoisovalerate oxidoreductase, gamma sub…	sp|O26799|VORC_METTH	Ketoisovalerate oxidoreductase subunit vorC OS=Methanothermobacter thermautotrophicus (strain ATCC 29096 / DSM 1053 / JCM 10044 / NBRC 100330 / Delta H) GN=vorC PE=3 SV=1	MA2911	Ferredoxin	C	Energy production and conversion ;	K00188|1|3e-31|135|mth:MTH703|2-oxoisovalerate ferredoxin oxidoreductase, delta subunit [EC:1.2.7.7]!K01895|5|2e-16|86.3|mcj:MCON_0780|acetyl-CoA synthetase [EC:6.2.1.1]
15	gi|3334118|sp|O27540.1|GATA_METTH	RecName: Full=Glutamyl-tRNA(Gln) amidotransferase subunit A; Short=Glu-ADT subunit A >gi|2622613|gb|AAB85971.1| amidase [Methanothermobacter thermautotrophicus str. Delta H] >gi|15679493|ref|NP_276610.1| aspartyl/glutamyl-tRNA amidotransferase subun	0.915	0.821	0.868	gi|15679493|ref|NP_276610.1|	aspartyl/glutamyl-tRNA amidotransferase subunit A [Methanothermobacter thermautotrophicus str. Delta H] >gi|3334118|sp|O27540.1|GATA_METTH RecName: Full=Glutamyl-tRNA(Gln) amidotransferase subunit A; Short=Glu-ADT subunit A >gi|2622613|gb|AAB85971.1| amidase [Methanothermobacter thermautotrophicus str. Delta H]	sp|O27540|GATA_METTH	Glutamyl-tRNA(Gln) amidotransferase subunit A OS=Methanothermobacter thermautotrophicus (strain ATCC 29096 / DSM 1053 / JCM 10044 / NBRC 100330 / Delta H) GN=gatA PE=3 SV=1	MTH1496	Asp-tRNAAsn/Glu-tRNAGln amidotransferase A subunit and related amidases	J	Translation, ribosomal structure and biogenesis ;	K02433|1|0.0|864|mth:MTH1496|aspartyl-tRNA(Asn)/glutamyl-tRNA (Gln) amidotransferase subunit A [EC:6.3.5.6 6.3.5.7]
16	gi|2622435|gb|AAB85807.1|	methyltransferase related protein [Methanothermobacter thermautotrophicus str. Delta H] >gi|15679329|ref|NP_276446.1| methyltransferase-like protein [Methanothermobacter thermautotrophicus str. Delta H]	0.724	0.969	0.8465	gi|15679329|ref|NP_276446.1|	methyltransferase-like protein [Methanothermobacter thermautotrophicus str. Delta H] >gi|2622435|gb|AAB85807.1| methyltransferase related protein [Methanothermobacter thermautotrophicus str. Delta H]	sp|Q58338|Y928_METJA	Putative protein methyltransferase MJ0928 OS=Methanocaldococcus jannaschii (strain ATCC 43067 / DSM 2661 / JAL-1 / JCM 10045 / NBRC 100440) GN=MJ0928 PE=3 SV=1	MTH1329	Methylase of polypeptide chain release factors	J	Translation, ribosomal structure and biogenesis ;	K02493|1|8e-14|79.0|lsa:LSA1136|release factor glutamine methyltransferase [EC:2.1.1.-]
17	gi|14549106|sp|O27229.3|MTRC_METTH	RecName: Full=Tetrahydromethanopterin S-methyltransferase subunit C; AltName: Full=N5-methyltetrahydromethanopterin--coenzyme M methyltransferase subunit C >gi|2622267|gb|AAB85650.1| N5-methyl-tetrahydromethanopterin:coenzyme M methyltransferase, su	0.962	0.792	0.877	gi|15679172|ref|NP_276289.1|	tetrahydromethanopterin S-methyltransferase subunit C [Methanothermobacter thermautotrophicus str. Delta H] >gi|14549106|sp|O27229.3|MTRC_METTH RecName: Full=Tetrahydromethanopterin S-methyltransferase subunit C; AltName: Full=N5-methyltetrahydromethanopterin--coenzyme M methyltransferase subunit C >gi|2622267|gb|AAB85650.1| N5-methyl-tetrahydromethanopterin:coenzyme M methyltransferase, subunit …	sp|O27229|MTRC_METTH	Tetrahydromethanopterin S-methyltransferase subunit C OS=Methanothermobacter thermautotrophicus (strain ATCC 29096 / DSM 1053 / JCM 10044 / NBRC 100330 / Delta H) GN=mtrC PE=3 SV=3	MTH1161	Tetrahydromethanopterin S-methyltransferase, subunit C	H	Coenzyme transport and metabolism ;	K00579|1|9e-107|388|mth:MTH1161|tetrahydromethanopterin S-methyltransferase subunit C [EC:2.1.1.86]
18	gi|2622964|gb|AAB86296.1|	conserved protein [Methanothermobacter thermautotrophicus str. Delta H] >gi|15679818|ref|NP_276936.1| hypothetical protein MTH1830 [Methanothermobacter thermautotrophicus str. Delta H]	0.987	0.76	0.8735	gi|2622964|gb|AAB86296.1|	conserved protein [Methanothermobacter thermautotrophicus str. Delta H]	sp|Q57634|MSMJS_METJA	Small-conductance mechanosensitive channel MscMJ OS=Methanocaldococcus jannaschii (strain ATCC 43067 / DSM 2661 / JAL-1 / JCM 10045 / NBRC 100440) GN=MJ0170 PE=1 SV=1	MTH1830	Small-conductance mechanosensitive channel	M	Cell wall/membrane/envelope biogenesis ;	K03442|1|2e-62|241|mew:MSWAN_1712|small conductance mechanosensitive channel
19	gi|48427903|sp|O27448.2|CBIX_METTH	RecName: Full=Sirohydrochlorin cobaltochelatase; AltName: Full=CbiXS	0.865	0.741	0.803	gi|48427903|sp|O27448.2|CBIX_METTH	RecName: Full=Sirohydrochlorin cobaltochelatase; AltName: Full=CbiXS	sp|O27448|CBIX_METTH	Sirohydrochlorin cobaltochelatase OS=Methanothermobacter thermautotrophicus (strain ATCC 29096 / DSM 1053 / JCM 10044 / NBRC 100330 / Delta H) GN=cbiX PE=1 SV=2	MTH1397	Uncharacterized conserved protein	S	Function unknown ;	K03795|1|2e-57|223|mmg:MTBMA_c17830|sirohydrochlorin cobaltochelatase [EC:4.99.1.3]
20	gi|2621575|gb|AAB85009.1|	conserved protein [Methanothermobacter thermautotrophicus str. Delta H] >gi|15678531|ref|NP_275646.1| hypothetical protein MTH503 [Methanothermobacter thermautotrophicus str. Delta H]	0.938	0.784	0.861	gi|2621575|gb|AAB85009.1|	conserved protein [Methanothermobacter thermautotrophicus str. Delta H]	sp|Q58736|Y1340_METJA	Uncharacterized protein MJ1340 OS=Methanocaldococcus jannaschii (strain ATCC 43067 / DSM 2661 / JAL-1 / JCM 10045 / NBRC 100440) GN=MJ1340 PE=4 SV=1	MTH503	Uncharacterized distant relative of homeotic protein bithoraxoid	R	General function prediction only ;	K07131|1|1e-52|206|mth:MTH503|
21	gi|2621647|gb|AAB85076.1|	unknown [Methanothermobacter thermautotrophicus str. Delta H] >gi|15678598|ref|NP_275713.1| hypothetical protein MTH570 [Methanothermobacter thermautotrophicus str. Delta H]	0.897	0.833	0.865	gi|15678598|ref|NP_275713.1|	hypothetical protein MTH570 [Methanothermobacter thermautotrophicus str. Delta H] >gi|2621647|gb|AAB85076.1| unknown [Methanothermobacter thermautotrophicus str. Delta H]	-	-	-	-	-	-	-
22	gi|2621315|gb|AAB84771.1|	DNA-dependent RNA polymerase, subunit E~~ [Methanothermobacter thermautotrophicus str. Delta H] >gi|15678293|ref|NP_275408.1| DNA-dependent RNA polymerase subunit E~~ [Methanothermobacter thermautotrophicus str. Delta H]	0.769	0.941	0.855	gi|15678293|ref|NP_275408.1|	DNA-dependent RNA polymerase subunit E'' [Methanothermobacter thermautotrophicus str. Delta H] >gi|2621315|gb|AAB84771.1| DNA-dependent RNA polymerase, subunit E'' [Methanothermobacter thermautotrophicus str. Delta H]	sp|Q57839|RPOE2_METJA	DNA-directed RNA polymerase subunit E'' OS=Methanocaldococcus jannaschii (strain ATCC 43067 / DSM 2661 / JAL-1 / JCM 10045 / NBRC 100440) GN=rpoE2 PE=1 SV=1	MTH265	DNA-directed RNA polymerase, subunit E''	K	Transcription ;	K03050|1|1e-27|123|mth:MTH265|DNA-directed RNA polymerase subunit E&quot; [EC:2.7.7.6]
23	gi|34582370|sp|O27099.1|PURO_METTH	RecName: Full=IMP cyclohydrolase; AltName: Full=IMP synthase; AltName: Full=Inosinicase >gi|2622122|gb|AAB85516.1| conserved protein [Methanothermobacter thermautotrophicus str. Delta H] >gi|15679038|ref|NP_276155.1| IMP cyclohydrolase [Methanotherm	0.882	0.796	0.839	gi|146386939|pdb|2NTK|A	Chain A, Crystal Structure Of PuroIMP FROM METHANOTHERMOBACTER Thermoautotrophicus >gi|146386940|pdb|2NTK|B Chain B, Crystal Structure Of PuroIMP FROM METHANOTHERMOBACTER Thermoautotrophicus >gi|146386941|pdb|2NTK|C Chain C, Crystal Structure Of PuroIMP FROM METHANOTHERMOBACTER Thermoautotrophicus >gi|146386942|pdb|2NTK|D Chain D, Crystal Structure Of PuroIMP FROM METHANOTHERMOBACTER Thermoautotr…	sp|O27099|PURO_METTH	IMP cyclohydrolase OS=Methanothermobacter thermautotrophicus (strain ATCC 29096 / DSM 1053 / JCM 10044 / NBRC 100330 / Delta H) GN=purO PE=1 SV=1	MTH1020	Archaeal IMP cyclohydrolase	F	Nucleotide transport and metabolism ;	K11176|1|2e-104|379|mth:MTH1020|IMP cyclohydrolase [EC:3.5.4.10]
24	gi|2507184|sp|P12769.2|PHR_METTH	RecName: Full=Deoxyribodipyrimidine photo-lyase; AltName: Full=DNA photolyase; AltName: Full=Photoreactivating enzyme >gi|2622000|gb|AAB85402.1| DNA deoxyribodipyrimidine photolyase (photoreactivation) [Methanothermobacter thermautotrophicus str. De	0.82	0.687	0.7535	gi|15678924|ref|NP_276041.1|	DNA deoxyribodipyrimidine photolyase (photoreactivation) [Methanothermobacter thermautotrophicus str. Delta H] >gi|2507184|sp|P12769.2|PHR_METTH RecName: Full=Deoxyribodipyrimidine photo-lyase; AltName: Full=DNA photolyase; AltName: Full=Photoreactivating enzyme >gi|639674|dbj|BAA06411.1| photolyase [Methanothermobacter thermautotrophicus] >gi|2622000|gb|AAB85402.1| DNA deoxyribodipyrimidine phot…	sp|P12769|PHR_METTH	Deoxyribodipyrimidine photo-lyase OS=Methanothermobacter thermautotrophicus (strain ATCC 29096 / DSM 1053 / JCM 10044 / NBRC 100330 / Delta H) GN=phr PE=3 SV=2	MTH904	Deoxyribodipyrimidine photolyase	L	Replication, recombination and repair ;	K01669|1|0.0|923|mth:MTH904|deoxyribodipyrimidine photo-lyase [EC:4.1.99.3]
25	gi|2621808|gb|AAB85225.1|	unknown [Methanothermobacter thermautotrophicus str. Delta H] >gi|15678747|ref|NP_275863.1| hypothetical protein MTH720 [Methanothermobacter thermautotrophicus str. Delta H]	0.8	0.953	0.8765	gi|15678747|ref|NP_275863.1|	hypothetical protein MTH720 [Methanothermobacter thermautotrophicus str. Delta H] >gi|2621808|gb|AAB85225.1| unknown [Methanothermobacter thermautotrophicus str. Delta H]	-	-	MTH720	Uncharacterized conserved protein	S	Function unknown ;	-
26	gi|2622351|gb|AAB85728.1|	formate hydrogenlyase, subunit 7 [Methanothermobacter thermautotrophicus str. Delta H] >gi|15679250|ref|NP_276367.1| formate hydrogenlyase subunit 7 [Methanothermobacter thermautotrophicus str. Delta H] >gi|300574381|emb|CBV21216.1| unnamed protein	0.8	0.922	0.861	gi|15679250|ref|NP_276367.1|	formate hydrogenlyase subunit 7 [Methanothermobacter thermautotrophicus str. Delta H] >gi|2622351|gb|AAB85728.1| formate hydrogenlyase, subunit 7 [Methanothermobacter thermautotrophicus str. Delta H]	sp|Q58758|Y1363_METJA	Uncharacterized protein MJ1363 OS=Methanocaldococcus jannaschii (strain ATCC 43067 / DSM 2661 / JAL-1 / JCM 10045 / NBRC 100440) GN=MJ1363 PE=3 SV=1	MTH1239	Ni,Fe-hydrogenase III small subunit	C	Energy production and conversion ;	K14122|1|8e-81|300|mth:MTH1239|energy-converting hydrogenase B subunit M
27	gi|2622859|gb|AAB86198.1|	phosphate-binding protein PstS homolog [Methanothermobacter thermautotrophicus str. Delta H] >gi|15679720|ref|NP_276838.1| phosphate-binding protein PstS-like protein [Methanothermobacter thermautotrophicus str. Delta H] >gi|298533434|emb|CBN66804.1	0.924	0.82	0.872	gi|15679720|ref|NP_276838.1|	phosphate-binding protein PstS-like protein [Methanothermobacter thermautotrophicus str. Delta H] >gi|2622859|gb|AAB86198.1| phosphate-binding protein PstS homolog [Methanothermobacter thermautotrophicus str. Delta H]	sp|Q8DN64|PSTS2_STRR6	Phosphate-binding protein pstS 2 OS=Streptococcus pneumoniae (strain ATCC BAA-255 / R6) GN=pstS2 PE=3 SV=2	MTH1728	ABC-type phosphate transport system, periplasmic component	P	Inorganic ion transport and metabolism ;	K02040|1|1e-150|534|mth:MTH1728|phosphate transport system substrate-binding protein
28	gi|2622793|gb|AAB86136.1|	conserved protein [Methanothermobacter thermautotrophicus str. Delta H] >gi|15679658|ref|NP_276775.1| hypothetical protein MTH1664 [Methanothermobacter thermautotrophicus str. Delta H]	0.769	0.88	0.8245	gi|2622793|gb|AAB86136.1|	conserved protein [Methanothermobacter thermautotrophicus str. Delta H]	sp|Q58529|Y1129_METJA	Uncharacterized protein MJ1129 OS=Methanocaldococcus jannaschii (strain ATCC 43067 / DSM 2661 / JAL-1 / JCM 10045 / NBRC 100440) GN=MJ1129 PE=4 SV=1	MTH1664	Predicted metal-sulfur cluster biosynthetic enzyme	R	General function prediction only ;	-
29	gi|2621248|gb|AAB84709.1|	ATP-dependent RNA helicase, eIF-4A family [Methanothermobacter thermautotrophicus str. Delta H] >gi|15678231|ref|NP_275346.1| EIF-4a family ATP-dependent RNA helicase [Methanothermobacter thermautotrophicus str. Delta H] >gi|300662884|emb|CBV25375.1	0.279	0.942	0.6105	gi|15678231|ref|NP_275346.1|	EIF-4a family ATP-dependent RNA helicase [Methanothermobacter thermautotrophicus str. Delta H] >gi|2621248|gb|AAB84709.1| ATP-dependent RNA helicase, eIF-4A family [Methanothermobacter thermautotrophicus str. Delta H]	sp|Q5L3G9|CSHA_GEOKA	DEAD-box ATP-dependent RNA helicase CshA OS=Geobacillus kaustophilus (strain HTA426) GN=cshA PE=3 SV=1	MTH203	Superfamily II DNA and RNA helicases	LKJ	Replication, recombination and repair ; Transcription ; Translation, ribosomal structure and biogenesis ;	K05592|1|0.0|744|mmg:MTBMA_c06520|ATP-dependent RNA helicase DeaD [EC:3.6.4.13]
30	gi|2621479|gb|AAB84921.1|	conserved protein [Methanothermobacter thermautotrophicus str. Delta H] >gi|15678443|ref|NP_275558.1| aspartyl/glutamyl-tRNA amidotransferase subunit C [Methanothermobacter thermautotrophicus str. Delta H]	0.856	0.826	0.841	gi|15678443|ref|NP_275558.1|	aspartyl/glutamyl-tRNA amidotransferase subunit C [Methanothermobacter thermautotrophicus str. Delta H] >gi|2621479|gb|AAB84921.1| conserved protein [Methanothermobacter thermautotrophicus str. Delta H]	-	-	MTH415	Asp-tRNAAsn/Glu-tRNAGln amidotransferase C subunit	J	Translation, ribosomal structure and biogenesis ;	K02435|1|8e-26|117|mth:MTH415|aspartyl-tRNA(Asn)/glutamyl-tRNA (Gln) amidotransferase subunit C [EC:6.3.5.6 6.3.5.7]
31	gi|3122754|sp|O26653.1|RL40_METTH	RecName: Full=50S ribosomal protein L40e >gi|2621629|gb|AAB85059.1| ribosomal protein L40 [Methanothermobacter thermautotrophicus str. Delta H] >gi|15678581|ref|NP_275696.1| 50S ribosomal protein L40 [Methanothermobacter thermautotrophicus str. Delt	0.973	0.736	0.8545	gi|15678581|ref|NP_275696.1|	50S ribosomal protein L40 [Methanothermobacter thermautotrophicus str. Delta H] >gi|304314703|ref|YP_003849850.1| 50S ribosomal protein L40E [Methanothermobacter marburgensis str. Marburg] >gi|3122754|sp|O26653.1|RL40_METTH RecName: Full=50S ribosomal protein L40e >gi|2621629|gb|AAB85059.1| ribosomal protein L40 [Methanothermobacter thermautotrophicus str. Delta H] >gi|302588162|gb|ADL58537.1| 50…	sp|O26653|RL40_METTH	50S ribosomal protein L40e OS=Methanothermobacter thermautotrophicus (strain ATCC 29096 / DSM 1053 / JCM 10044 / NBRC 100330 / Delta H) GN=rpl40e PE=3 SV=1	MTH553	Ribosomal protein L40E	J	Translation, ribosomal structure and biogenesis ;	K02927|1|6e-20|98.6|mmg:MTBMA_c09420|large subunit ribosomal protein L40e
32	gi|2497518|sp|Q50559.1|MVK_METTH	RecName: Full=Mevalonate kinase; Short=MK; Short=MVK	0.886	0.748	0.817	gi|2497518|sp|Q50559.1|KIME_METTH	RecName: Full=Mevalonate kinase; Short=MK >gi|1184118|gb|AAA87051.1| mevalonate kinase [Methanothermobacter thermautotrophicus]	sp|Q50559|KIME_METTH	Mevalonate kinase OS=Methanothermobacter thermautotrophicus (strain ATCC 29096 / DSM 1053 / JCM 10044 / NBRC 100330 / Delta H) GN=mvk PE=3 SV=1	MTH46	Mevalonate kinase	I	Lipid transport and metabolism ;	K00869|1|2e-152|540|mth:MTH46|mevalonate kinase [EC:2.7.1.36]
33	gi|2622469|gb|AAB85838.1|	ferrous iron transport protein B [Methanothermobacter thermautotrophicus str. Delta H] >gi|15679360|ref|NP_276477.1| ferrous iron transport protein B [Methanothermobacter thermautotrophicus str. Delta H]	0.8	0.738	0.769	gi|15679360|ref|NP_276477.1|	ferrous iron transport protein B [Methanothermobacter thermautotrophicus str. Delta H] >gi|2622469|gb|AAB85838.1| ferrous iron transport protein B [Methanothermobacter thermautotrophicus str. Delta H]	sp|Q6GDP8|FEOB_STAAR	Ferrous iron transport protein B OS=Staphylococcus aureus (strain MRSA252) GN=feoB PE=3 SV=1	MTH1361	Fe2+ transport system protein B	P	Inorganic ion transport and metabolism ;	K04759|1|0.0|1187|mth:MTH1361|ferrous iron transport protein B
34	gi|6686300|sp|Q50485.2|MCRW_METTH	RecName: Full=Methyl-coenzyme M reductase II operon protein D >gi|2622235|gb|AAB85620.1| methyl coenzyme M reductase II, D protein [Methanothermobacter thermautotrophicus str. Delta H] >gi|15679142|ref|NP_276259.1| methyl coenzyme M reductase II, D	0.717	0.949	0.833	gi|15679142|ref|NP_276259.1|	methyl coenzyme M reductase II, D protein [Methanothermobacter thermautotrophicus str. Delta H] >gi|6686300|sp|Q50485.2|MCRW_METTH RecName: Full=Methyl-coenzyme M reductase II operon protein D >gi|2622235|gb|AAB85620.1| methyl coenzyme M reductase II, D protein [Methanothermobacter thermautotrophicus str. Delta H]	sp|Q50485|MCRW_METTH	Methyl-coenzyme M reductase II operon protein D OS=Methanothermobacter thermautotrophicus (strain ATCC 29096 / DSM 1053 / JCM 10044 / NBRC 100330 / Delta H) GN=mrtD PE=2 SV=2	MTH1131	Methyl coenzyme M reductase, subunit D	H	Coenzyme transport and metabolism ;	K03422|1|4e-77|288|mth:MTH1131|methyl-coenzyme M reductase subunit D
35	gi|3913465|sp|O26851.1|DFX_METTH	RecName: Full=Desulfoferrodoxin homolog; Short=Dfx >gi|2621846|gb|AAB85260.1| rubredoxin oxidoreductase [Methanothermobacter thermautotrophicus str. Delta H] >gi|15678782|ref|NP_275899.1| rubredoxin oxidoreductase [Methanothermobacter thermautotroph	0.946	0.744	0.845	gi|15678782|ref|NP_275899.1|	rubredoxin oxidoreductase [Methanothermobacter thermautotrophicus str. Delta H] >gi|3913465|sp|O26851.1|DFX_METTH RecName: Full=Desulfoferrodoxin homolog; Short=Dfx >gi|2621846|gb|AAB85260.1| rubredoxin oxidoreductase [Methanothermobacter thermautotrophicus str. Delta H]	sp|O26851|DFX_METTH	Desulfoferrodoxin homolog OS=Methanothermobacter thermautotrophicus (strain ATCC 29096 / DSM 1053 / JCM 10044 / NBRC 100330 / Delta H) GN=MTH_757 PE=3 SV=1	MTH757	Desulfoferrodoxin	C	Energy production and conversion ;	K05919|1|7e-59|227|mmg:MTBMA_c11510|superoxide reductase [EC:1.15.1.2]
36	gi|2621104|gb|AAB84574.1|	unknown [Methanothermobacter thermautotrophicus str. Delta H] >gi|15678098|ref|NP_275213.1| hypothetical protein MTH70 [Methanothermobacter thermautotrophicus str. Delta H]	0.867	0.778	0.8225	gi|15678098|ref|NP_275213.1|	hypothetical protein MTH70 [Methanothermobacter thermautotrophicus str. Delta H] >gi|2621104|gb|AAB84574.1| unknown [Methanothermobacter thermautotrophicus str. Delta H]	-	-	-	-	-	-	-
37	gi|2622377|gb|AAB85752.1|	conserved protein [Methanothermobacter thermautotrophicus str. Delta H] >gi|15679274|ref|NP_276391.1| hypothetical protein MTH1263 [Methanothermobacter thermautotrophicus str. Delta H]	0.369	0.774	0.5715	gi|2622377|gb|AAB85752.1|	conserved protein [Methanothermobacter thermautotrophicus str. Delta H]	sp|Q58074|Y660_METJA	Uncharacterized protein MJ0660 OS=Methanocaldococcus jannaschii (strain ATCC 43067 / DSM 2661 / JAL-1 / JCM 10045 / NBRC 100440) GN=MJ0660 PE=4 SV=1	MTH1263	Predicted RNA-binding protein, contains TRAM domain	R	General function prediction only ;	-
38	gi|2622719|gb|AAB86068.1|	conserved protein [Methanothermobacter thermautotrophicus str. Delta H] >gi|15679590|ref|NP_276707.1| hypothetical protein MTH1595 [Methanothermobacter thermautotrophicus str. Delta H]	0.689	0.994	0.8415	gi|2622719|gb|AAB86068.1|	conserved protein [Methanothermobacter thermautotrophicus str. Delta H]	sp|Q58483|ISF2_METJA	Iron-sulfur flavoprotein MJ1083 OS=Methanocaldococcus jannaschii (strain ATCC 43067 / DSM 2661 / JAL-1 / JCM 10045 / NBRC 100440) GN=MJ1083 PE=1 SV=1	MTH1595	Multimeric flavodoxin WrbA	R	General function prediction only ;	-
39	gi|2621938|gb|AAB85345.1|	unknown [Methanothermobacter thermautotrophicus str. Delta H] >gi|15678867|ref|NP_275984.1| hypothetical protein MTH847 [Methanothermobacter thermautotrophicus str. Delta H]	0.79	0.873	0.8315	gi|15678867|ref|NP_275984.1|	hypothetical protein MTH847 [Methanothermobacter thermautotrophicus str. Delta H] >gi|2621938|gb|AAB85345.1| unknown [Methanothermobacter thermautotrophicus str. Delta H]	-	-	MTH847	Flavodoxins	C	Energy production and conversion ;	-
40	gi|2622352|gb|AAB85729.1|	ferredoxin-like protein [Methanothermobacter thermautotrophicus str. Delta H] >gi|15679251|ref|NP_276368.1| ferredoxin [Methanothermobacter thermautotrophicus str. Delta H]	0.951	0.774	0.8625	gi|15679251|ref|NP_276368.1|	ferredoxin [Methanothermobacter thermautotrophicus str. Delta H] >gi|2622352|gb|AAB85729.1| ferredoxin-like protein [Methanothermobacter thermautotrophicus str. Delta H]	sp|Q58698|Y1302_METJA	Uncharacterized polyferredoxin-like protein MJ1302 OS=Methanocaldococcus jannaschii (strain ATCC 43067 / DSM 2661 / JAL-1 / JCM 10045 / NBRC 100440) GN=MJ1302 PE=4 SV=1	MTH1240	Formate hydrogenlyase subunit 6/NADH:ubiquinone oxidoreductase 23 kD subunit (chain I)	C	Energy production and conversion ;	K14121|1|4e-97|355|mth:MTH1240|energy-converting hydrogenase B subunit L
41	gi|2621678|gb|AAB85104.1|	unknown [Methanothermobacter thermautotrophicus str. Delta H] >gi|15678626|ref|NP_275741.1| hypothetical protein MTH598 [Methanothermobacter thermautotrophicus str. Delta H]	0.828	0.981	0.9045	gi|15678626|ref|NP_275741.1|	hypothetical protein MTH598 [Methanothermobacter thermautotrophicus str. Delta H] >gi|2621678|gb|AAB85104.1| unknown [Methanothermobacter thermautotrophicus str. Delta H]	-	-	-	-	-	-	-
42	gi|2622919|gb|AAB86254.1|	unknown [Methanothermobacter thermautotrophicus str. Delta H] >gi|15679776|ref|NP_276894.1| hypothetical protein MTH1788 [Methanothermobacter thermautotrophicus str. Delta H]	0.786	0.937	0.8615	gi|15679776|ref|NP_276894.1|	hypothetical protein MTH1788 [Methanothermobacter thermautotrophicus str. Delta H] >gi|2622919|gb|AAB86254.1| unknown [Methanothermobacter thermautotrophicus str. Delta H]	-	-	-	-	-	-	-
43	gi|23396484|sp|O27463.1|CDC61_METTH	RecName: Full=ORC1-type DNA replication protein 1 >gi|2622524|gb|AAB85889.1| Cdc6 related protein [Methanothermobacter thermautotrophicus str. Delta H] >gi|15679411|ref|NP_276528.1| Cdc6-like protein [Methanothermobacter thermautotrophicus str. Delt	0.894	0.744	0.819	gi|15679411|ref|NP_276528.1|	Cdc6-like protein [Methanothermobacter thermautotrophicus str. Delta H] >gi|23396484|sp|O27463.1|CDC61_METTH RecName: Full=Cell division control protein 6 homolog 1; Short=CDC6 homolog 1 >gi|2622524|gb|AAB85889.1| Cdc6 related protein [Methanothermobacter thermautotrophicus str. Delta H]	sp|O27463|CDC61_METTH	Cell division control protein 6 homolog 1 OS=Methanothermobacter thermautotrophicus (strain ATCC 29096 / DSM 1053 / JCM 10044 / NBRC 100330 / Delta H) GN=cdc6-1 PE=1 SV=1	MTH1412	Cdc6-related protein, AAA superfamily ATPase	LO	Replication, recombination and repair ; Posttranslational modification, protein turnover, chaperones ;	K10725|1|0.0|762|mth:MTH1412|archaeal cell division control protein 6
44	gi|2621366|gb|AAB84818.1|	ATP-dependent helicase [Methanothermobacter thermautotrophicus str. Delta H] >gi|15678340|ref|NP_275455.1| ATP-dependent helicase [Methanothermobacter thermautotrophicus str. Delta H]	0.791	0.891	0.841	gi|15678340|ref|NP_275455.1|	ATP-dependent helicase [Methanothermobacter thermautotrophicus str. Delta H] >gi|2621366|gb|AAB84818.1| ATP-dependent helicase [Methanothermobacter thermautotrophicus str. Delta H]	sp|A8MB76|HELS_CALMQ	Putative ski2-type helicase OS=Caldivirga maquilingensis (strain ATCC 700844 / DSMZ 13496 / JCM 10307 / IC-167) GN=Cmaq_0318 PE=3 SV=1	MTH312	Lhr-like helicases	R	General function prediction only ;	K03724|1|0.0|1046|mmg:MTBMA_c07510|ATP-dependent helicase Lhr and Lhr-like helicase [EC:3.6.4.-]
45	gi|12230335|sp|O26635.1|MSRA_METTH	RecName: Full=Peptide methionine sulfoxide reductase MsrA; Short=Protein-methionine-S-oxide reductase; AltName: Full=Peptide-methionine (S)-S-oxide reductase; Short=Peptide Met(O) reductase >gi|2621609|gb|AAB85041.1| peptide methionine sulfoxide red	0.93	0.721	0.8255	gi|15678563|ref|NP_275678.1|	methionine sulfoxide reductase A [Methanothermobacter thermautotrophicus str. Delta H] >gi|12230335|sp|O26635.1|MSRA_METTH RecName: Full=Peptide methionine sulfoxide reductase MsrA; Short=Protein-methionine-S-oxide reductase; AltName: Full=Peptide-methionine (S)-S-oxide reductase; Short=Peptide Met(O) reductase >gi|2621609|gb|AAB85041.1| peptide methionine sulfoxide reductase [Methanothermobacter…	sp|O26635|MSRA_METTH	Peptide methionine sulfoxide reductase MsrA OS=Methanothermobacter thermautotrophicus (strain ATCC 29096 / DSM 1053 / JCM 10044 / NBRC 100330 / Delta H) GN=msrA PE=3 SV=1	MTH535	Peptide methionine sulfoxide reductase	O	Posttranslational modification, protein turnover, chaperones ;	K07304|1|3e-96|352|mth:MTH535|peptide-methionine (S)-S-oxide reductase [EC:1.8.4.11]
*Proteins with1.5 fold change and p -value less than 0.05.
