# Supplementary material for: Comparative proteomic analysis of Methanothermobacter thermautotrophicus reveals methane formation from H2 and CO 2 under different temperature conditions
Source: Microbiologyopen. 2018 Sep 10;8(5):e00715. doi: 10.1002/mbo3.715 (PMC6528648; doi:10.1002/mbo3.715)
Supplement: Supplementary file 6 [file MBO3-8-e00715-s006.xlsx]

## Sheet: 工作表1
Supplemental Table 4. List of proteins with a significantly altered expression pattern according to the COG terms.
Hits	Accession	65°C-VS-71°C@Ratio@set1	65°C-VS-71°C@Ratio@set2	65°C-VS-71°C@Mean	65°C-VS-4°C@Ratio@set1	65°C-VS-4°C@Ratio@set2	65°C-VS-4°C@Mean	COG Function-Description	Desription
COG:B, Chromatin structure and dynamics
1	gi|2621908|gb|AAB85317.1|	1.287	1.172	1.2295	1.131	1.059	1.095	Histone acetyltransferase	conserved protein [Methanothermobacter thermautotrophicus str. Delta H] >gi|15678839|ref|NP_275956.1| hypothetical protein MTH817 [Methanothermobacter thermautotrophicus str. Delta H]
COG:C, Energy production and conversion
2	gi|2621938|gb|AAB85345.1|	0.433	0.344	0.3885	0.79	0.873	0.8315	Flavodoxins	unknown [Methanothermobacter thermautotrophicus str. Delta H] >gi|15678867|ref|NP_275984.1| hypothetical protein MTH847 [Methanothermobacter thermautotrophicus str. Delta H]
3	gi|2622669|gb|AAB86022.1|	0.7	0.373	0.5365	0.977	0.682	0.8295	NADH:ubiquinone oxidoreductase 24 kD subunit	NADP-reducing hydrogenase, subunit A [Methanothermobacter thermautotrophicus str. Delta H] >gi|15679544|ref|NP_276661.1| NADH dehydrogenase subunit E [Methanothermobacter thermautotrophicus str. Delta H]
4	gi|2622776|gb|AAB86121.1|	0.582	0.502	0.542	1.001	0.903	0.952	Pyruvate/2-oxoglutarate dehydrogenase complex, dihydrolipoamide dehydrogenase (E3) component, and related enzymes	dihydrolipoamide dehydrogenase [Methanothermobacter thermautotrophicus str. Delta H] >gi|15679643|ref|NP_276760.1| dihydrolipoamide dehydrogenase [Methanothermobacter thermautotrophicus str. Delta H]
5	gi|2621611|gb|AAB85043.1|	0.625	0.493	0.559	0.906	0.844	0.875	Pyruvate:ferredoxin oxidoreductase and related 2-oxoacid:ferredoxin oxidoreductases, beta subunit	2-oxoacid:ferredoxin oxidoreductase, beta subunit [Methanothermobacter thermautotrophicus str. Delta H] >gi|15678565|ref|NP_275680.1| 2-oxoacid:ferredoxin oxidoreductase subunit beta [Methanothermobacter thermautotrophicus str. Delta H]
6	gi|2622488|gb|AAB85855.1|	0.58	0.539	0.5595	0.898	1.025	0.9615	FOG: HEAT repeat	phycocyanin alpha phycocyanobilin lyase CpcE [Methanothermobacter thermautotrophicus str. Delta H] >gi|15679377|ref|NP_276494.1| phycocyanin alpha phycocyanobilin lyase CpcE [Methanothermobacter thermautotrophicus str. Delta H]
7	gi|2621398|gb|AAB84847.1|	0.597	0.545	0.571	0.997	1.027	1.012	Coenzyme F420-reducing hydrogenase, beta subunit	coenzyme F420-reducing hydrogenase, beta subunit homolog [Methanothermobacter thermautotrophicus str. Delta H] >gi|15678369|ref|NP_275484.1| coenzyme F420-reducing hydrogenase subunit beta-like protein [Methanothermobacter thermautotrophicus str. De
8	gi|2621610|gb|AAB85042.1|	0.629	0.528	0.5785	1.012	1.021	1.0165	Pyruvate:ferredoxin oxidoreductase and related 2-oxoacid:ferredoxin oxidoreductases, alpha subunit	2-oxoacid:ferredoxin oxidoreductase, alpha subunit [Methanothermobacter thermautotrophicus str. Delta H] >gi|15678564|ref|NP_275679.1| 2-oxoacid:ferredoxin oxidoreductase subunit alpha [Methanothermobacter thermautotrophicus str. Delta H]
9	gi|2622405|gb|AAB85778.1|	0.652	0.509	0.5805	1.039	0.853	0.946	Coenzyme F420-reducing hydrogenase, gamma subunit	coenzyme F420-reducing hydrogenase, gamma subunit [Methanothermobacter thermautotrophicus str. Delta H] >gi|15679300|ref|NP_276417.1| coenzyme F420-reducing hydrogenase subunit gamma [Methanothermobacter thermautotrophicus str. Delta H]
10	gi|2622023|gb|AAB85424.1|	0.546	0.632	0.589	1.026	1.165	1.0955	Ferredoxin	tungsten formylmethanofuran dehydrogenase, subunit F homolog [Methanothermobacter thermautotrophicus str. Delta H] >gi|15678946|ref|NP_276063.1| tungsten formylmethanofuran dehydrogenase subunit F-like protein [Methanothermobacter thermautotrophicus
11	gi|2622489|gb|AAB85856.1|	0.762	0.496	0.629	0.922	0.726	0.824	Archaeal flavoproteins	conserved protein (contains ferredoxin domain) [Methanothermobacter thermautotrophicus str. Delta H] >gi|15679378|ref|NP_276495.1| hypothetical protein MTH1379 [Methanothermobacter thermautotrophicus str. Delta H]
12	gi|2622677|gb|AAB86029.1|	0.599	0.677	0.638	0.897	0.851	0.874	Ferredoxin	tungsten formylmethanofuran dehydrogenase, subunit G [Methanothermobacter thermautotrophicus str. Delta H] >gi|15679551|ref|NP_276668.1| tungsten formylmethanofuran dehydrogenase subunit G [Methanothermobacter thermautotrophicus str. Delta H]
13	gi|2621403|gb|AAB84852.1|	0.665	0.643	0.654	1.008	0.918	0.963	Pyruvate-formate lyase	formate acetyltransferase 2 [Methanothermobacter thermautotrophicus str. Delta H] >gi|15678374|ref|NP_275489.1| formate acetyltransferase 2 [Methanothermobacter thermautotrophicus str. Delta H]
14	gi|2622673|gb|AAB86026.1|	0.65	0.662	0.656	0.974	0.998	0.986	Uncharacterized anaerobic dehydrogenase	formate dehydrogenase, alpha subunit homolog [Methanothermobacter thermautotrophicus str. Delta H] >gi|15679548|ref|NP_276665.1| formate dehydrogenase subunit alpha [Methanothermobacter thermautotrophicus str. Delta H]
15	gi|2622847|gb|AAB86187.1|	0.636	0.68	0.658	1.006	1.018	1.012	FOG: HEAT repeat	phycocyanin alpha phycocyanobilin lyase CpcE related protein [Methanothermobacter thermautotrophicus str. Delta H] >gi|15679709|ref|NP_276827.1| phycocyanin alpha phycocyanobilin lyase CpcE-like protein [Methanothermobacter thermautotrophicus str. D
16	gi|14549106|sp|O27229.3|MTRC_METTH	0.699	0.634	0.6665	0.962	0.792	0.877	Tetrahydromethanopterin S-methyltransferase, subunit C	RecName: Full=Tetrahydromethanopterin S-methyltransferase subunit C; AltName: Full=N5-methyltetrahydromethanopterin--coenzyme M methyltransferase subunit C >gi|2622267|gb|AAB85650.1| N5-methyl-tetrahydromethanopterin:coenzyme M methyltransferase, su
17	gi|2622670|gb|AAB86023.1|	0.671	0.662	0.6665	1.005	0.91	0.9575	NADH:ubiquinone oxidoreductase, NADH-binding (51 kD) subunit	NADP-reducing hydrogenase, subunit C [Methanothermobacter thermautotrophicus str. Delta H] >gi|15679545|ref|NP_276662.1| NADP-reducing hydrogenase subunit C [Methanothermobacter thermautotrophicus str. Delta H]
18	gi|3334265|sp|O27225.3|MTRG_METTH	0.682	0.655	0.6685	0.957	0.898	0.9275	Tetrahydromethanopterin S-methyltransferase, subunit G	RecName: Full=Tetrahydromethanopterin S-methyltransferase subunit G; AltName: Full=N5-methyltetrahydromethanopterin--coenzyme M methyltransferase subunit G >gi|2622263|gb|AAB85646.1| N5-methyl-tetrahydromethanopterin:coenzyme M methyltransferase, su
19	gi|2622372|gb|AAB85748.1|	0.708	0.634	0.671	0.973	0.826	0.8995	Formylmethanofuran:tetrahydromethanopterin formyltransferase	formylmethanofuran:tetrahydromethanopterin formyltransferase [Methanothermobacter thermautotrophicus str. Delta H] >gi|15679270|ref|NP_276387.1| formylmethanofuran--tetrahydromethanopterin formyltransferase [Methanothermobacter thermautotrophicus st
20	gi|2622014|gb|AAB85415.1|	0.566	0.785	0.6755	0.969	1.043	1.006	Formylmethanofuran dehydrogenase subunit E	molybdenum formylmethanofuran dehydrogenase, subunit E [Methanothermobacter thermautotrophicus str. Delta H] >gi|15678937|ref|NP_276054.1| molybdenum formylmethanofuran dehydrogenase subunit E [Methanothermobacter thermautotrophicus str. Delta H]
21	gi|2622850|gb|AAB86190.1|	0.721	0.646	0.6835	0.855	0.898	0.8765	Dehydrogenases (flavoproteins)	bacteriochlorophyll synthase 43 kDa subunit [Methanothermobacter thermautotrophicus str. Delta H] >gi|15679712|ref|NP_276830.1| bacteriochlorophyll synthase 43 kDa subunit [Methanothermobacter thermautotrophicus str. Delta H]
22	gi|6686300|sp|Q50485.2|MCRW_METTH	0.612	0.811	0.7115	0.717	0.949	0.833	Methyl coenzyme M reductase, subunit D	RecName: Full=Methyl-coenzyme M reductase II operon protein D >gi|2622235|gb|AAB85620.1| methyl coenzyme M reductase II, D protein [Methanothermobacter thermautotrophicus str. Delta H] >gi|15679142|ref|NP_276259.1| methyl coenzyme M reductase II, D
23	gi|3334253|sp|O27235.1|MCRD_METTH	0.624	0.81	0.717	0.914	1.13	1.022	Methyl coenzyme M reductase, subunit D	RecName: Full=Methyl-coenzyme M reductase I operon protein D >gi|2622273|gb|AAB85656.1| methyl coenzyme M reductase I, D protein [Methanothermobacter thermautotrophicus str. Delta H] >gi|15679178|ref|NP_276295.1| methyl coenzyme M reductase I, D pro
24	gi|2622196|gb|AAB85584.1|	0.728	0.743	0.7355	0.931	0.896	0.9135	Thiol-disulfide isomerase and thioredoxins	conserved protein [Methanothermobacter thermautotrophicus str. Delta H] >gi|15679106|ref|NP_276223.1| hypothetical protein MTH1095 [Methanothermobacter thermautotrophicus str. Delta H]
25	gi|2623016|gb|AAB86344.1|	0.809	0.663	0.736	1.218	0.884	1.051	Heterodisulfide reductase, subunit C	heterodisulfide reductase, subunit C [Methanothermobacter thermautotrophicus str. Delta H] >gi|15679866|ref|NP_276984.1| heterodisulfide reductase subunit C [Methanothermobacter thermautotrophicus str. Delta H]
26	gi|14285447|sp|O26468.1|GPDA_METTH	0.793	0.694	0.7435	1.073	0.924	0.9985	Glycerol-3(1?)-phosphate dehydrogenase	RecName: Full=Glycerol-3-phosphate dehydrogenase [NAD(P)+]; AltName: Full=NAD(P)H-dependent glycerol-3-phosphate dehydrogenase >gi|2621428|gb|AAB84874.1| glycerol-3-phosphate dehydrogenase (NAD) [Methanothermobacter thermautotrophicus str. Delta H]
27	gi|2621181|gb|AAB84646.1|	0.751	0.744	0.7475	0.869	1.11	0.9895	Uncharacterized conserved protein containing a ferredoxin-like domain	conserved protein [Methanothermobacter thermautotrophicus str. Delta H] >gi|15678168|ref|NP_275283.1| hypothetical protein MTH140 [Methanothermobacter thermautotrophicus str. Delta H]
28	gi|2621329|gb|AAB84784.1|	0.673	0.83	0.7515	0.973	1.486	1.2295	Ferredoxin	ferredoxin [Methanothermobacter thermautotrophicus str. Delta H] >gi|15678306|ref|NP_275421.1| ferredoxin [Methanothermobacter thermautotrophicus str. Delta H]
29	gi|120505|sp|P19497.1|FRHD_METTH	0.719	0.793	0.756	1.161	1.016	1.0885	Ni,Fe-hydrogenase maturation factor	RecName: Full=Coenzyme F420 hydrogenase subunit delta; AltName: Full=Putative coenzyme F420 hydrogenase-processing subunit >gi|2622406|gb|AAB85779.1| coenzyme F420-reducing hydrogenase, delta subunit [Methanothermobacter thermautotrophicus str. Delt
30	gi|2622952|gb|AAB86285.1|	0.741	0.772	0.7565	0.913	0.893	0.903	Ferredoxin	ferredoxin [Methanothermobacter thermautotrophicus str. Delta H] >gi|15679807|ref|NP_276925.1| ferredoxin [Methanothermobacter thermautotrophicus str. Delta H]
31	gi|3334205|sp|O26898.3|THIO_METTH	0.795	0.734	0.7645	0.86	1.043	0.9515	Thiol-disulfide isomerase and thioredoxins	RecName: Full=Probable Thioredoxin; AltName: Full=Glutaredoxin-like protein >gi|2621897|gb|AAB85307.1| thioredoxin [Methanothermobacter thermautotrophicus str. Delta H] >gi|15678829|ref|NP_275946.1| thioredoxin [Methanothermobacter thermautotrophicu
32	gi|2622352|gb|AAB85729.1|	0.931	0.613	0.772	0.951	0.774	0.8625	Formate hydrogenlyase subunit 6/NADH:ubiquinone oxidoreductase 23 kD subunit (chain I)	ferredoxin-like protein [Methanothermobacter thermautotrophicus str. Delta H] >gi|15679251|ref|NP_276368.1| ferredoxin [Methanothermobacter thermautotrophicus str. Delta H]
33	gi|6685584|sp|O27441.1|LEU3_METTH	0.766	0.796	0.781	0.937	0.93	0.9335	Isocitrate/isopropylmalate dehydrogenase	RecName: Full=3-isopropylmalate dehydrogenase; Short=3-IPM-DH; Short=IMDH; AltName: Full=Beta-IPM dehydrogenase >gi|2622498|gb|AAB85865.1| 3-isopropylmalate dehydrogenase [Methanothermobacter thermautotrophicus str. Delta H] >gi|15679387|ref|NP_2765
34	gi|2622480|gb|AAB85848.1|	0.632	0.958	0.795	1.024	1.02	1.022	ABC-type Na+ efflux pump, permease component	conserved protein [Methanothermobacter thermautotrophicus str. Delta H] >gi|15679370|ref|NP_276487.1| hypothetical protein MTH1371 [Methanothermobacter thermautotrophicus str. Delta H]
35	gi|12585399|sp|O27038.1|VATC_METTH	0.862	0.76	0.811	0.999	0.97	0.9845	Archaeal/vacuolar-type H+-ATPase subunit C	RecName: Full=V-type ATP synthase subunit C; AltName: Full=V-ATPase subunit C >gi|2622054|gb|AAB85453.1| ATP synthase, subunit C [Methanothermobacter thermautotrophicus str. Delta H] >gi|15678975|ref|NP_276092.1| V-type ATP synthase subunit C [Metha
36	gi|6686083|sp|O26799.1|VORC_METTH	0.889	0.757	0.823	0.901	0.711	0.806	Ferredoxin	RecName: Full=Ketoisovalerate oxidoreductase subunit VorC; Short=VOR; AltName: Full=2-oxoisovalerate ferredoxin reductase subunit gamma; AltName: Full=2-oxoisovalerate oxidoreductase gamma chain >gi|2621789|gb|AAB85208.1| 2-oxoisovalerate oxidoreduc
37	gi|2622653|gb|AAB86008.1|	0.791	0.872	0.8315	0.962	0.977	0.9695	Imidazolonepropionase and related amidohydrolases	aryldialkylphosphatase related protein [Methanothermobacter thermautotrophicus str. Delta H] >gi|15679530|ref|NP_276647.1| aryldialkylphosphatase-like protein [Methanothermobacter thermautotrophicus str. Delta H] >gi|227296012|emb|CAY05484.1| unname
38	gi|7388468|sp|O27304.1|Y1236_METTH	0.844	0.822	0.833	0.865	0.903	0.884	-	RecName: Full=Uncharacterized protein MTH_1236 >gi|2622348|gb|AAB85725.1| conserved protein [Methanothermobacter thermautotrophicus str. Delta H] >gi|15679247|ref|NP_276364.1| hypothetical protein MTH1236 [Methanothermobacter thermautotrophicus str.
39	gi|51316140|sp|O26290.1|MDH_METTH	0.908	0.761	0.8345	0.978	0.774	0.876	Malate/lactate dehydrogenases	RecName: Full=Malate dehydrogenase >gi|2621232|gb|AAB84694.1| lactate dehydrogenase [Methanothermobacter thermautotrophicus str. Delta H] >gi|15678216|ref|NP_275331.1| malate dehydrogenase [Methanothermobacter thermautotrophicus str. Delta H]
40	gi|2622931|gb|AAB86265.1|	1.037	0.651	0.844	0.978	0.769	0.8735	Flavodoxins	unknown [Methanothermobacter thermautotrophicus str. Delta H] >gi|15679787|ref|NP_276905.1| hypothetical protein MTH1799, partial [Methanothermobacter thermautotrophicus str. Delta H]
41	gi|2622351|gb|AAB85728.1|	0.828	0.862	0.845	0.8	0.922	0.861	Ni,Fe-hydrogenase III small subunit	formate hydrogenlyase, subunit 7 [Methanothermobacter thermautotrophicus str. Delta H] >gi|15679250|ref|NP_276367.1| formate hydrogenlyase subunit 7 [Methanothermobacter thermautotrophicus str. Delta H] >gi|300574381|emb|CBV21216.1| unnamed protein
42	gi|2621137|gb|AAB84605.1|	0.946	0.794	0.87	1.062	0.986	1.024	tungsten formylmethanofuran dehydrogenase, subunit C homolog [Methanothermobacter thermautotrophicus str. Delta H] >gi|15678134|ref|NP_275249.1| tungsten formylmethanofuran dehydrogenase subunit C-like protein [Methanothermobacter thermautotrophicus	tungsten formylmethanofuran dehydrogenase, subunit C homolog [Methanothermobacter thermautotrophicus str. Delta H] >gi|15678134|ref|NP_275249.1| tungsten formylmethanofuran dehydrogenase subunit C-like protein [Methanothermobacter thermautotrophicus
43	gi|2622350|gb|AAB85727.1|	0.915	0.825	0.87	0.938	0.878	0.908	Ni,Fe-hydrogenase III large subunit	formate hydrogenlyase, subunit 5 [Methanothermobacter thermautotrophicus str. Delta H] >gi|15679249|ref|NP_276366.1| formate hydrogenlyase subunit 5 [Methanothermobacter thermautotrophicus str. Delta H]
44	gi|2622915|gb|AAB86250.1|	0.821	0.926	0.8735	0.842	0.649	0.7455	Fe-S oxidoreductase	Mg-protoporphyrin IX monomethyl ester oxidative cyclase [Methanothermobacter thermautotrophicus str. Delta H] >gi|15679772|ref|NP_276890.1| Mg-protoporphyrin IX monomethyl ester oxidative cyclase [Methanothermobacter thermautotrophicus str. Delta H]
45	gi|2622058|gb|AAB85457.1|	0.825	0.929	0.877	0.981	1.052	1.0165	Archaeal/vacuolar-type H+-ATPase subunit H	unknown [Methanothermobacter thermautotrophicus str. Delta H] >gi|15678979|ref|NP_276096.1| hypothetical protein MTH961 [Methanothermobacter thermautotrophicus str. Delta H]
46	gi|3913465|sp|O26851.1|DFX_METTH	1.114	1.048	1.081	0.946	0.744	0.845	Desulfoferrodoxin	RecName: Full=Desulfoferrodoxin homolog; Short=Dfx >gi|2621846|gb|AAB85260.1| rubredoxin oxidoreductase [Methanothermobacter thermautotrophicus str. Delta H] >gi|15678782|ref|NP_275899.1| rubredoxin oxidoreductase [Methanothermobacter thermautotroph
47	gi|2622675|gb|AAB86027.1|	1.456	0.856	1.156	1.641	1.174	1.4075	Ferredoxin	tungsten formylmethanofuran dehydrogenase, subunit H [Methanothermobacter thermautotrophicus str. Delta H] >gi|15679549|ref|NP_276666.1| tungsten formylmethanofuran dehydrogenase subunit H [Methanothermobacter thermautotrophicus str. Delta H]
48	gi|23821563|sp|O26503.1|FTRL_METTH	1.09	1.231	1.1605	1.033	0.987	1.01	Formylmethanofuran:tetrahydromethanopterin formyltransferase	RecName: Full=Formylmethanofuran--tetrahydromethanopterin formyltransferase-like protein >gi|2621466|gb|AAB84909.1| formylmethanofuran:tetrahydromethanopterin formyltransferase II [Methanothermobacter thermautotrophicus str. Delta H] >gi|15678431|re
49	gi|2621990|gb|AAB85393.1|	1.112	1.229	1.1705	1.016	1.115	1.0655	Thiol-disulfide isomerase and thioredoxins	conserved protein [Methanothermobacter thermautotrophicus str. Delta H] >gi|15678915|ref|NP_276032.1| hypothetical protein MTH895 [Methanothermobacter thermautotrophicus str. Delta H] >gi|17942576|pdb|1ILO|A Chain A, Nmr Structure Of A Thioredoxin,
50	gi|2621462|gb|AAB84906.1|	1.025	1.327	1.176	0.82	0.976	0.898	-	polyferredoxin [Methanothermobacter thermautotrophicus str. Delta H] >gi|15678428|ref|NP_275543.1| polyferredoxin [Methanothermobacter thermautotrophicus str. Delta H]
51	gi|2622866|gb|AAB86205.1|	1.244	1.338	1.291	0.935	0.965	0.95	Tartrate dehydratase alpha subunit/Fumarate hydratase class I, N-terminal domain	fumarate hydratase, class I [Methanothermobacter thermautotrophicus str. Delta H] >gi|15679727|ref|NP_276845.1| fumarate hydratase [Methanothermobacter thermautotrophicus str. Delta H]
52	gi|38372531|sp|O26340.1|Y238_METTH	1.379	1.21	1.2945	1.104	0.924	1.014	Formylmethanofuran dehydrogenase subunit C	RecName: Full=Uncharacterized protein MTH_238 >gi|2621286|gb|AAB84744.1| tungsten formylmethanofuran dehydrogenase, subunit C homolog [Methanothermobacter thermautotrophicus str. Delta H] >gi|15678266|ref|NP_275381.1| tungsten formylmethanofuran deh
53	gi|2621978|gb|AAB85382.1|	1.376	1.263	1.3195	1.065	0.906	0.9855	Glycosyl transferases, related to UDP-glucuronosyltransferase	teichoic acid biosynthesis related protein [Methanothermobacter thermautotrophicus str. Delta H] >gi|15678904|ref|NP_276021.1| teichoic acid biosynthesis-like protein [Methanothermobacter thermautotrophicus str. Delta H]
54	gi|6686053|sp|O26800.3|VORB_METTH	1.46	1.319	1.3895	0.944	1.039	0.9915	Pyruvate:ferredoxin oxidoreductase and related 2-oxoacid:ferredoxin oxidoreductases, alpha subunit	RecName: Full=Ketoisovalerate oxidoreductase subunit VorB; Short=VOR; AltName: Full=2-oxoisovalerate ferredoxin reductase subunit beta; AltName: Full=2-oxoisovalerate oxidoreductase beta chain
55	gi|2621845|gb|AAB85259.1|	1.596	1.329	1.4625	1.104	0.853	0.9785	Rubrerythrin	rubrerythrin [Methanothermobacter thermautotrophicus str. Delta H] >gi|15678781|ref|NP_275898.1| rubrerythrin [Methanothermobacter thermautotrophicus str. Delta H]
56	gi|2621452|gb|AAB84896.1|	1.886	1.046	1.466	1.088	0.864	0.976	Predicted membrane protein	conserved protein [Methanothermobacter thermautotrophicus str. Delta H] >gi|15678418|ref|NP_275533.1| hypothetical protein MTH390 [Methanothermobacter thermautotrophicus str. Delta H]
57	gi|2622085|gb|AAB85481.1|	1.693	1.801	1.747	1.082	1.131	1.1065	Alcohol dehydrogenase, class IV	1,3-propanediol dehydrogenase [Methanothermobacter thermautotrophicus str. Delta H] >gi|15679002|ref|NP_276119.1| 1,3-propanediol dehydrogenase [Methanothermobacter thermautotrophicus str. Delta H]
58	gi|2622473|gb|AAB85842.1|	1.831	2.149	1.99	0.827	1.165	0.996	Ferredoxin	conserved protein [Methanothermobacter thermautotrophicus str. Delta H] >gi|15679364|ref|NP_276481.1| hypothetical protein MTH1365 [Methanothermobacter thermautotrophicus str. Delta H]
COG:D, Cell cycle control, cell division, chromosome partitioning
59	gi|2622843|gb|AAB86183.1|	0.734	0.754	0.744	0.928	0.939	0.9335	CO dehydrogenase maturation factor	nitrogenase reductase related protein [Methanothermobacter thermautotrophicus str. Delta H] >gi|15679705|ref|NP_276823.1| nitrogenase reductase-like protein [Methanothermobacter thermautotrophicus str. Delta H]
60	gi|2622874|gb|AAB86212.1|	1.048	1.133	1.0905	1.029	1.025	1.027	Predicted ATPase of the PP-loop superfamily implicated in cell cycle control	conserved protein [Methanothermobacter thermautotrophicus str. Delta H] >gi|15679734|ref|NP_276852.1| hypothetical protein MTH1742 [Methanothermobacter thermautotrophicus str. Delta H]
61	gi|2622570|gb|AAB85931.1|	1.037	1.276	1.1565	1.124	1.08	1.102	ATPases involved in chromosome partitioning	chromosome partitioning protein Soj [Methanothermobacter thermautotrophicus str. Delta H] >gi|15679453|ref|NP_276570.1| chromosome partitioning protein Soj [Methanothermobacter thermautotrophicus str. Delta H]
COG:E, Amino acid transport and metabolism
62	gi|12230218|sp|O27848.1|METX_METTH	0.622	0.618	0.62	0.887	0.941	0.914	Homoserine acetyltransferase	RecName: Full=Homoserine O-acetyltransferase; AltName: Full=Homoserine O-trans-acetylase; Short=HTA; Short=Homoserine transacetylase >gi|2622953|gb|AAB86286.1| homoserine O-acetyltransferase [Methanothermobacter thermautotrophicus str. Delta H] >gi|
63	gi|12229825|sp|O27568.1|HIS5_METTH	0.728	0.6	0.664	1.019	0.948	0.9835	Glutamine amidotransferase	RecName: Full=Imidazole glycerol phosphate synthase subunit HisH; AltName: Full=IGP synthase glutamine amidotransferase subunit; AltName: Full=IGP synthase subunit HisH; AltName: Full=ImGP synthase subunit HisH; Short=IGPS subunit HisH >gi|2622643|g
64	gi|3334385|sp|O27698.1|TRPD_METTH	0.764	0.673	0.7185	1.148	0.979	1.0635	Anthranilate phosphoribosyltransferase	RecName: Full=Anthranilate phosphoribosyltransferase >gi|2622789|gb|AAB86133.1| anthranilate phosphoribosyltransferase [Methanothermobacter thermautotrophicus str. Delta H] >gi|15679656|ref|NP_276773.1| anthranilate phosphoribosyltransferase [Methan
65	gi|2622544|gb|AAB85907.1|	0.775	0.732	0.7535	1.031	0.964	0.9975	Branched-chain amino acid aminotransferase/4-amino-4-deoxychorismate lyase	branched-chain amino-acid aminotransferase [Methanothermobacter thermautotrophicus str. Delta H] >gi|15679429|ref|NP_276546.1| branched-chain amino-acid aminotransferase [Methanothermobacter thermautotrophicus str. Delta H]
66	gi|4033387|sp|O27612.1|GLNA_METTH	0.659	0.849	0.754	0.957	1.05	1.0035	Glutamine synthetase	RecName: Full=Glutamine synthetase; Short=GS; AltName: Full=Glutamate--ammonia ligase >gi|2622693|gb|AAB86044.1| glutamine synthetase [Methanothermobacter thermautotrophicus str. Delta H] >gi|15679566|ref|NP_276683.1| glutamine synthetase [Methanoth
67	gi|6225506|sp|O27344.1|HIS2_METTH	0.682	0.848	0.765	0.841	1.018	0.9295	Phosphoribosyl-ATP pyrophosphohydrolase	RecName: Full=Phosphoribosyl-ATP pyrophosphatase; Short=PRA-PH >gi|2622390|gb|AAB85765.1| phosphoribosyl-AMP cyclohydrolase homolog [Methanothermobacter thermautotrophicus str. Delta H] >gi|15679287|ref|NP_276404.1| phosphoribosyl-ATP pyrophosphatas
68	gi|2622556|gb|AAB85919.1|	0.775	0.779	0.777	0.952	0.981	0.9665	Thiamine pyrophosphate-requiring enzymes [acetolactate synthase, pyruvate dehydrogenase (cytochrome), glyoxylate carboligase, phosphonopyruvate decarboxylase]	acetolactate synthase, large subunit [Methanothermobacter thermautotrophicus str. Delta H] >gi|15679441|ref|NP_276558.1| acetolactate synthase catalytic subunit [Methanothermobacter thermautotrophicus str. Delta H] >gi|300658364|emb|CBV22937.1| unna
69	gi|6685584|sp|O27441.1|LEU3_METTH	0.766	0.796	0.781	0.937	0.93	0.9335	Isocitrate/isopropylmalate dehydrogenase	RecName: Full=3-isopropylmalate dehydrogenase; Short=3-IPM-DH; Short=IMDH; AltName: Full=Beta-IPM dehydrogenase >gi|2622498|gb|AAB85865.1| 3-isopropylmalate dehydrogenase [Methanothermobacter thermautotrophicus str. Delta H] >gi|15679387|ref|NP_2765
70	gi|2621658|gb|AAB85086.1|	0.806	0.787	0.7965	1.025	1.044	1.0345	Predicted alternative 3-dehydroquinate synthase	conserved protein [Methanothermobacter thermautotrophicus str. Delta H] >gi|15678608|ref|NP_275723.1| 3-dehydroquinate synthase [Methanothermobacter thermautotrophicus str. Delta H]
71	gi|6225559|sp|O27492.1|ILVH_METTH	0.83	0.775	0.8025	0.973	0.934	0.9535	Acetolactate synthase, small (regulatory) subunit	RecName: Full=Probable acetolactate synthase small subunit; AltName: Full=Acetohydroxy-acid synthase small subunit; Short=AHAS; Short=ALS >gi|2622555|gb|AAB85918.1| acetolactate synthase, small subunit [Methanothermobacter thermautotrophicus str. De
72	gi|3183095|sp|O27495.1|OTC_METTH	0.873	0.733	0.803	0.902	0.93	0.916	Ornithine carbamoyltransferase	RecName: Full=Ornithine carbamoyltransferase; Short=OTCase >gi|2622559|gb|AAB85921.1| ornithine carbamoyltransferase [Methanothermobacter thermautotrophicus str. Delta H] >gi|15679443|ref|NP_276560.1| ornithine carbamoyltransferase [Methanothermobac
73	gi|13431387|sp|O27442.1|CSD_METTH	0.794	0.824	0.809	0.951	0.901	0.926	Selenocysteine lyase	RecName: Full=Probable cysteine desulfurase >gi|2622499|gb|AAB85866.1| nifS protein [Methanothermobacter thermautotrophicus str. Delta H] >gi|15679388|ref|NP_276505.1| nifS protein [Methanothermobacter thermautotrophicus str. Delta H]
74	gi|3334203|sp|O26758.1|GLNB1_METTH	0.823	0.808	0.8155	0.992	1.102	1.047	Nitrogen regulatory protein PII	RecName: Full=Nitrogen regulatory protein P-II 1 >gi|2621745|gb|AAB85167.1| nitrogen regulatory protein P-II [Methanothermobacter thermautotrophicus str. Delta H] >gi|15678689|ref|NP_275804.1| nitrogen regulatory protein P-II [Methanothermobacter th
75	gi|2621477|gb|AAB84920.1|	0.968	0.71	0.839	0.921	0.92	0.9205	Asparagine synthase (glutamine-hydrolyzing)	asparagine synthetase [Methanothermobacter thermautotrophicus str. Delta H] >gi|15678442|ref|NP_275557.1| asparagine synthetase [Methanothermobacter thermautotrophicus str. Delta H]
76	gi|2621137|gb|AAB84605.1|	0.946	0.794	0.87	1.062	0.986	1.024	tungsten formylmethanofuran dehydrogenase, subunit C homolog [Methanothermobacter thermautotrophicus str. Delta H] >gi|15678134|ref|NP_275249.1| tungsten formylmethanofuran dehydrogenase subunit C-like protein [Methanothermobacter thermautotrophicus	tungsten formylmethanofuran dehydrogenase, subunit C homolog [Methanothermobacter thermautotrophicus str. Delta H] >gi|15678134|ref|NP_275249.1| tungsten formylmethanofuran dehydrogenase subunit C-like protein [Methanothermobacter thermautotrophicus
77	gi|2621475|gb|AAB84918.1|	1.151	0.823	0.987	0.884	0.816	0.85	Transglutaminase-like enzymes, putative cysteine proteases	conserved protein [Methanothermobacter thermautotrophicus str. Delta H] >gi|15678440|ref|NP_275555.1| hypothetical protein MTH412 [Methanothermobacter thermautotrophicus str. Delta H]
78	gi|2621480|gb|AAB84922.1|	1.001	1.203	1.102	0.958	1.093	1.0255	ACT-domain-containing protein, predicted allosteric regulator of homoserine dehydrogenase	conserved protein [Methanothermobacter thermautotrophicus str. Delta H] >gi|15678444|ref|NP_275559.1| hypothetical protein MTH416 [Methanothermobacter thermautotrophicus str. Delta H]
79	gi|2621992|gb|AAB85395.1|	1.212	1.136	1.174	0.997	0.946	0.9715	Pyrroline-5-carboxylate reductase	pyrroline-5-carboxylate reductase [Methanothermobacter thermautotrophicus str. Delta H] >gi|15678917|ref|NP_276034.1| pyrroline-5-carboxylate reductase [Methanothermobacter thermautotrophicus str. Delta H]
80	gi|2621654|gb|AAB85082.1|	1.124	1.286	1.205	0.782	1.106	0.944	Histidinol phosphatase and related hydrolases of the PHP family	conserved protein [Methanothermobacter thermautotrophicus str. Delta H] >gi|15678604|ref|NP_275719.1| hypothetical protein MTH576 [Methanothermobacter thermautotrophicus str. Delta H]
81	gi|22001691|sp|O27525.1|LEU1_METTH	1.15	1.27	1.21	0.992	1.074	1.033	Isopropylmalate/homocitrate/citramalate synthases	RecName: Full=Probable 2-isopropylmalate synthase; AltName: Full=Alpha-IPM synthase; AltName: Full=Alpha-isopropylmalate synthase >gi|2622597|gb|AAB85956.1| isopropylmalate synthase [Methanothermobacter thermautotrophicus str. Delta H] >gi|15679478|
82	gi|3334383|sp|O27696.1|TRPB1_METTH	1.309	1.15	1.2295	0.958	0.827	0.8925	Tryptophan synthase beta chain	RecName: Full=Tryptophan synthase beta chain 1 >gi|2622787|gb|AAB86131.1| tryptophan synthase, beta subunit [Methanothermobacter thermautotrophicus str. Delta H] >gi|15679654|ref|NP_276771.1| tryptophan synthase subunit beta [Methanothermobacter the
83	gi|3334382|sp|O27694.1|TRPC_METTH	1.194	1.405	1.2995	0.931	1.074	1.0025	Indole-3-glycerol phosphate synthase	RecName: Full=Indole-3-glycerol phosphate synthase; Short=IGPS >gi|2622785|gb|AAB86129.1| indole-3-glycerol phosphate synthase [Methanothermobacter thermautotrophicus str. Delta H] >gi|15679652|ref|NP_276769.1| indole-3-glycerol phosphate synthase [
84	gi|3334393|sp|O27695.1|TRPF_METTH	1.138	1.462	1.3	1.002	1.318	1.16	Phosphoribosylanthranilate isomerase	RecName: Full=N-(5~-phosphoribosyl)anthranilate isomerase; Short=PRAI >gi|2622786|gb|AAB86130.1| 5~-phosphoribosyl anthranilate isomerase [Methanothermobacter thermautotrophicus str. Delta H] >gi|15679653|ref|NP_276770.1| 5~-phosphoribosyl anthranil
85	gi|2621936|gb|AAB85343.1|	1.447	1.449	1.448	1.071	1.232	1.1515	Transglutaminase-like enzymes, putative cysteine proteases	conserved protein [Methanothermobacter thermautotrophicus str. Delta H] >gi|15678865|ref|NP_275982.1| hypothetical protein MTH845 [Methanothermobacter thermautotrophicus str. Delta H]
86	gi|2622788|gb|AAB86132.1|	1.309	1.588	1.4485	1.001	1.107	1.054	Tryptophan synthase alpha chain	tryptophan synthase, subunit alpha [Methanothermobacter thermautotrophicus str. Delta H] >gi|15679655|ref|NP_276772.1| tryptophan synthase subunit alpha [Methanothermobacter thermautotrophicus str. Delta H]
87	gi|3334392|sp|O27693.1|TRPG_METTH	1.601	1.736	1.6685	0.898	1.068	0.983	Anthranilate/para-aminobenzoate synthases component II	RecName: Full=Anthranilate synthase component 2; Short=AS; Short=ASII; AltName: Full=Anthranilate synthase, GATase component; AltName: Full=Anthranilate synthase, glutamine amidotransferase component >gi|2622784|gb|AAB86128.1| anthranilate synthase
88	gi|2621847|gb|AAB85261.1|	1.859	1.48	1.6695	0.99	0.799	0.8945	Lactoylglutathione lyase and related lyases	S-D-lactoylglutathione methylglyoxal lyase [Methanothermobacter thermautotrophicus str. Delta H] >gi|15678783|ref|NP_275900.1| S-D-lactoylglutathione methylglyoxal lyase [Methanothermobacter thermautotrophicus str. Delta H]
89	gi|2621416|gb|AAB84863.1|	1.813	1.881	1.847	0.938	1.022	0.98	Transglutaminase-like enzymes, putative cysteine proteases	conserved protein [Methanothermobacter thermautotrophicus str. Delta H] >gi|15678385|ref|NP_275500.1| hypothetical protein MTH357 [Methanothermobacter thermautotrophicus str. Delta H]
90	gi|2622330|gb|AAB85709.1|	1.75	2.14	1.945	1.816	1.459	1.6375	Prephenate dehydratase	chorismate mutase [Methanothermobacter thermautotrophicus str. Delta H] >gi|15679231|ref|NP_276348.1| chorismate mutase [Methanothermobacter thermautotrophicus str. Delta H]
COG:F, Nucleotide transport and metabolism
91	gi|2622201|gb|AAB85589.1|	0.409	0.446	0.4275	0.923	0.906	0.9145	Thymidylate kinase	conserved protein [Methanothermobacter thermautotrophicus str. Delta H] >gi|15679111|ref|NP_276228.1| hypothetical protein MTH1100 [Methanothermobacter thermautotrophicus str. Delta H]
92	gi|3914506|sp|O27281.1|PYRDB_METTH	0.473	0.622	0.5475	1.025	1.217	1.121	Dihydroorotate dehydrogenase	RecName: Full=Dihydroorotate dehydrogenase B (NAD(+)), catalytic subunit; Short=DHOD B; Short=DHODase B; Short=DHOdehase B; AltName: Full=Dihydroorotate oxidase B; AltName: Full=Orotate reductase (NADH) >gi|2622323|gb|AAB85702.1| dihydroorotate oxid
93	gi|6016460|sp|O27793.1|KTHY_METTH	0.616	0.539	0.5775	1.146	0.846	0.996	Thymidylate kinase	RecName: Full=Probable thymidylate kinase; AltName: Full=dTMP kinase >gi|2622895|gb|AAB86231.1| thymidylate kinase [Methanothermobacter thermautotrophicus str. Delta H] >gi|15679753|ref|NP_276871.1| thymidylate kinase [Methanothermobacter thermautot
94	gi|30172733|sp|O27642.1|DUT_METTH	0.699	0.582	0.6405	1.013	0.88	0.9465	Deoxycytidine deaminase	RecName: Full=Probable deoxyuridine 5~-triphosphate nucleotidohydrolase; Short=dUTPase; AltName: Full=dUTP pyrophosphatase >gi|2622730|gb|AAB86078.1| deoxycytidine-triphosphate deaminase related protein [Methanothermobacter thermautotrophicus str. D
95	gi|74510640|sp|O27633.1|MTIP_METTH	0.674	0.635	0.6545	1.059	1.047	1.053	Purine nucleoside phosphorylase	RecName: Full=Probable S-methyl-5~-thioinosine phosphorylase; AltName: Full=5~-methylthioinosine phosphorylase; Short=MTI phosphorylase; Short=MTIP >gi|2622720|gb|AAB86069.1| methylthioadenosine phosphorylase [Methanothermobacter thermautotrophicus
96	gi|34582370|sp|O27099.1|PURO_METTH	0.74	0.933	0.8365	0.882	0.796	0.839	Archaeal IMP cyclohydrolase	RecName: Full=IMP cyclohydrolase; AltName: Full=IMP synthase; AltName: Full=Inosinicase >gi|2622122|gb|AAB85516.1| conserved protein [Methanothermobacter thermautotrophicus str. Delta H] >gi|15679038|ref|NP_276155.1| IMP cyclohydrolase [Methanotherm
97	gi|6647897|sp|O27186.1|UPP_METTH	0.844	0.83	0.837	1.104	0.939	1.0215	Uracil phosphoribosyltransferase	RecName: Full=Uracil phosphoribosyltransferase; AltName: Full=UMP pyrophosphorylase; AltName: Full=UPRTase >gi|2622216|gb|AAB85603.1| uracil phosphoribosyltransferase [Methanothermobacter thermautotrophicus str. Delta H] >gi|15679125|ref|NP_276242.1
98	gi|6686334|sp|O26868.3|TYSY_METTH	0.78	0.922	0.851	0.963	1.043	1.003	Thymidylate synthase	RecName: Full=Putative thymidylate synthase; Short=TS; Short=TSase
99	gi|2622982|gb|AAB86313.1|	1.041	1.239	1.14	0.913	1.078	0.9955	Deoxycytidine deaminase	deoxycytidine triphosphate deaminase [Methanothermobacter thermautotrophicus str. Delta H] >gi|15679835|ref|NP_276953.1| deoxycytidine triphosphate deaminase [Methanothermobacter thermautotrophicus str. Delta H]
100	gi|2622537|gb|AAB85901.1|	1.125	1.232	1.1785	0.969	1.094	1.0315	Xanthosine triphosphate pyrophosphatase	conserved protein [Methanothermobacter thermautotrophicus str. Delta H] >gi|15679423|ref|NP_276540.1| hypothetical protein MTH1424 [Methanothermobacter thermautotrophicus str. Delta H]
101	gi|2621941|gb|AAB85348.1|	1.19	1.224	1.207	0.968	1.022	0.995	Aspartate carbamoyltransferase, regulatory subunit	aspartate carbamoyltransferase regulatory subunit [Methanothermobacter thermautotrophicus str. Delta H] >gi|15678870|ref|NP_275987.1| aspartate carbamoyltransferase [Methanothermobacter thermautotrophicus str. Delta H]
COG:G, Carbohydrate transport and metabolism
102	gi|2622220|gb|AAB85606.1|	0.521	0.614	0.5675	0.628	0.759	0.6935	Phosphoenolpyruvate synthase/pyruvate phosphate dikinase	phosphoenolpyruvate synthase [Methanothermobacter thermautotrophicus str. Delta H] >gi|15679128|ref|NP_276245.1| phosphoenolpyruvate synthase [Methanothermobacter thermautotrophicus str. Delta H]
103	gi|6226032|sp|P72012.1|RPIA_METTH	0.844	0.897	0.8705	1.108	1.363	1.2355	Ribose 5-phosphate isomerase	RecName: Full=Ribose-5-phosphate isomerase A; AltName: Full=Phosphoriboisomerase A; Short=PRI >gi|2621688|gb|AAB85114.1| ribose 5-phosphate isomerase [Methanothermobacter thermautotrophicus str. Delta H] >gi|15678636|ref|NP_275751.1| ribose-5-phosph
104	gi|2621296|gb|AAB84753.1|	1.316	1.239	1.2775	1.16	0.895	1.0275	Sugar phosphate isomerases/epimerases	conserved protein [Methanothermobacter thermautotrophicus str. Delta H] >gi|15678275|ref|NP_275390.1| hypothetical protein MTH247 [Methanothermobacter thermautotrophicus str. Delta H]
105	gi|46576860|sp|O27911.1|PGK2_METTH	1.256	1.378	1.317	1.059	1.069	1.064	2-phosphoglycerate kinase	RecName: Full=2-phosphoglycerate kinase; Short=2PGK >gi|2623021|gb|AAB86349.1| 2-phosphoglycerate kinase [Methanothermobacter thermautotrophicus str. Delta H] >gi|15679871|ref|NP_276989.1| 2-phosphoglycerate kinase [Methanothermobacter thermautotrop
106	gi|2621978|gb|AAB85382.1|	1.376	1.263	1.3195	1.065	0.906	0.9855	Glycosyl transferases, related to UDP-glucuronosyltransferase	teichoic acid biosynthesis related protein [Methanothermobacter thermautotrophicus str. Delta H] >gi|15678904|ref|NP_276021.1| teichoic acid biosynthesis-like protein [Methanothermobacter thermautotrophicus str. Delta H]
107	gi|2622887|gb|AAB86224.1|	1.255	1.396	1.3255	1.038	1.112	1.075	Phosphomannomutase	phosphomannomutase [Methanothermobacter thermautotrophicus str. Delta H] >gi|15679746|ref|NP_276864.1| phosphomannomutase [Methanothermobacter thermautotrophicus str. Delta H]
108	gi|2622889|gb|AAB86226.1|	1.388	1.354	1.371	1.053	0.86	0.9565	Trehalose-6-phosphatase	trehalose-6-phosphate phophatase related protein [Methanothermobacter thermautotrophicus str. Delta H] >gi|15679748|ref|NP_276866.1| trehalose-6-phosphate phophatase-like protein [Methanothermobacter thermautotrophicus str. Delta H]
COG:H, Coenzyme transport and metabolism
109	gi|48427903|sp|O27448.2|CBIX_METTH	0.479	0.253	0.366	0.865	0.741	0.803	Uncharacterized conserved protein	RecName: Full=Sirohydrochlorin cobaltochelatase; AltName: Full=CbiXS
110	gi|2621631|gb|AAB85061.1|	0.538	0.433	0.4855	1.018	0.79	0.904	Mg-chelatase subunit ChlD	magnesium chelatase subunit [Methanothermobacter thermautotrophicus str. Delta H] >gi|15678583|ref|NP_275698.1| magnesium chelatase subunit, partial [Methanothermobacter thermautotrophicus str. Delta H]
111	gi|2622614|gb|AAB85972.1|	0.5	0.555	0.5275	0.974	1.167	1.0705	Cobyric acid synthase	cobyrinic acid a,c-diamide synthase related protein [Methanothermobacter thermautotrophicus str. Delta H] >gi|15679494|ref|NP_276611.1| cobyrinic acid a,c-diamide synthase [Methanothermobacter thermautotrophicus str. Delta H]
112	gi|6647984|sp|O27296.1|QUED_METTH	0.636	0.657	0.6465	0.896	0.894	0.895	6-pyruvoyl-tetrahydropterin synthase	RecName: Full=Putative 6-carboxy-5,6,7,8-tetrahydropterin synthase; Short=CPH4 synthase; AltName: Full=Archaeosine biosynthesis protein QueD >gi|2622339|gb|AAB85717.1| conserved protein [Methanothermobacter thermautotrophicus str. Delta H] >gi|15679
113	gi|2621524|gb|AAB84962.1|	0.612	0.682	0.647	1.01	1.014	1.012	Cobalamin biosynthesis protein CobN and related Mg-chelatases	magnesium chelatase subunit [Methanothermobacter thermautotrophicus str. Delta H] >gi|15678484|ref|NP_275599.1| magnesium chelatase subunit, partial [Methanothermobacter thermautotrophicus str. Delta H]
114	gi|3334265|sp|O27225.3|MTRG_METTH	0.682	0.655	0.6685	0.957	0.898	0.9275	Tetrahydromethanopterin S-methyltransferase, subunit G	RecName: Full=Tetrahydromethanopterin S-methyltransferase subunit G; AltName: Full=N5-methyltetrahydromethanopterin--coenzyme M methyltransferase subunit G >gi|2622263|gb|AAB85646.1| N5-methyl-tetrahydromethanopterin:coenzyme M methyltransferase, su
115	gi|6685297|sp|O27509.1|COBB_METTH	0.722	0.655	0.6885	1.006	0.991	0.9985	Cobyrinic acid a,c-diamide synthase	RecName: Full=Probable cobyrinic acid A,C-diamide synthase >gi|2622574|gb|AAB85935.1| cobyrinic acid a,c-diamide synthase [Methanothermobacter thermautotrophicus str. Delta H] >gi|15679457|ref|NP_276574.1| cobyrinic acid a,c-diamide synthase [Methan
116	gi|2622759|gb|AAB86105.1|	0.732	0.662	0.697	1.022	0.933	0.9775	4-hydroxybenzoate synthetase (chorismate lyase)	conserved protein [Methanothermobacter thermautotrophicus str. Delta H] >gi|15679627|ref|NP_276744.1| hypothetical protein MTH1632 [Methanothermobacter thermautotrophicus str. Delta H]
117	gi|2621518|gb|AAB84957.1|	0.652	0.759	0.7055	0.855	0.971	0.913	Mg-chelatase subunit ChlI	magnesium chelatase subunit ChlI [Methanothermobacter thermautotrophicus str. Delta H] >gi|15678479|ref|NP_275594.1| magnesium chelatase subunit ChlI [Methanothermobacter thermautotrophicus str. Delta H]
118	gi|6686300|sp|Q50485.2|MCRW_METTH	0.612	0.811	0.7115	0.717	0.949	0.833	Methyl coenzyme M reductase, subunit D	RecName: Full=Methyl-coenzyme M reductase II operon protein D >gi|2622235|gb|AAB85620.1| methyl coenzyme M reductase II, D protein [Methanothermobacter thermautotrophicus str. Delta H] >gi|15679142|ref|NP_276259.1| methyl coenzyme M reductase II, D
119	gi|3334253|sp|O27235.1|MCRD_METTH	0.624	0.81	0.717	0.914	1.13	1.022	Methyl coenzyme M reductase, subunit D	RecName: Full=Methyl-coenzyme M reductase I operon protein D >gi|2622273|gb|AAB85656.1| methyl coenzyme M reductase I, D protein [Methanothermobacter thermautotrophicus str. Delta H] >gi|15679178|ref|NP_276295.1| methyl coenzyme M reductase I, D pro
120	gi|2622544|gb|AAB85907.1|	0.775	0.732	0.7535	1.031	0.964	0.9975	Branched-chain amino acid aminotransferase/4-amino-4-deoxychorismate lyase	branched-chain amino-acid aminotransferase [Methanothermobacter thermautotrophicus str. Delta H] >gi|15679429|ref|NP_276546.1| branched-chain amino-acid aminotransferase [Methanothermobacter thermautotrophicus str. Delta H]
121	gi|2622875|gb|AAB86213.1|	0.681	0.835	0.758	0.838	1.084	0.961	Sulfur transfer protein involved in thiamine biosynthesis	unknown [Methanothermobacter thermautotrophicus str. Delta H] >gi|15679735|ref|NP_276853.1| hypothetical protein MTH1743 [Methanothermobacter thermautotrophicus str. Delta H]
122	gi|2622556|gb|AAB85919.1|	0.775	0.779	0.777	0.952	0.981	0.9665	Thiamine pyrophosphate-requiring enzymes [acetolactate synthase, pyruvate dehydrogenase (cytochrome), glyoxylate carboligase, phosphonopyruvate decarboxylase]	acetolactate synthase, large subunit [Methanothermobacter thermautotrophicus str. Delta H] >gi|15679441|ref|NP_276558.1| acetolactate synthase catalytic subunit [Methanothermobacter thermautotrophicus str. Delta H] >gi|300658364|emb|CBV22937.1| unna
123	gi|2621682|gb|AAB85108.1|	0.827	0.754	0.7905	0.947	0.912	0.9295	Precorrin-4 methylase	precorrin-3 methylase [Methanothermobacter thermautotrophicus str. Delta H] >gi|15678630|ref|NP_275745.1| precorrin-3 methylase [Methanothermobacter thermautotrophicus str. Delta H]
124	gi|2622520|gb|AAB85885.1|	0.874	0.776	0.825	0.927	0.952	0.9395	Cobalamin biosynthesis protein CbiG	cobalamin biosynthesis protein G [Methanothermobacter thermautotrophicus str. Delta H] >gi|15679407|ref|NP_276524.1| cobalamin biosynthesis protein G [Methanothermobacter thermautotrophicus str. Delta H]
125	gi|23396692|sp|O26900.1|MOAC_METTH	0.812	0.849	0.8305	0.907	0.98	0.9435	Molybdenum cofactor biosynthesis enzyme	RecName: Full=Probable cyclic pyranopterin monophosphate synthase accessory protein; AltName: Full=Molybdenum cofactor biosynthesis protein C >gi|2621899|gb|AAB85309.1| molybdenum cofactor biosynthesis protein MoaC [Methanothermobacter thermautotrop
126	gi|3334211|sp|O27093.1|HEM1_METTH	0.851	0.828	0.8395	1.056	1.047	1.0515	Glutamyl-tRNA reductase	RecName: Full=Glutamyl-tRNA reductase; Short=GluTR >gi|2622114|gb|AAB85508.1| glutamyl-tRNA reductase [Methanothermobacter thermautotrophicus str. Delta H] >gi|15679030|ref|NP_276147.1| glutamyl-tRNA reductase [Methanothermobacter thermautotrophicus
127	gi|2622248|gb|AAB85632.1|	0.739	0.949	0.844	0.844	1.014	0.929	Biotin synthase and related enzymes	biotin synthetase (BioB) [Methanothermobacter thermautotrophicus str. Delta H] >gi|15679154|ref|NP_276271.1| biotin synthase [Methanothermobacter thermautotrophicus str. Delta H]
128	gi|2622694|gb|AAB86045.1|	0.93	0.796	0.863	0.993	0.955	0.974	Dinucleotide-utilizing enzymes involved in molybdopterin and thiamine biosynthesis family 2	molybdopterin biosynthesis protein MoeB homolog [Methanothermobacter thermautotrophicus str. Delta H] >gi|15679567|ref|NP_276684.1| molybdopterin biosynthesis protein MoeB-like protein [Methanothermobacter thermautotrophicus str. Delta H]
129	gi|2621694|gb|AAB85120.1|	1.034	1.229	1.1315	1.016	1.072	1.044	Hydroxymethylpyrimidine/phosphomethylpyrimidine kinase	transcriptional regulator [Methanothermobacter thermautotrophicus str. Delta H] >gi|15678642|ref|NP_275757.1| transcriptional regulator [Methanothermobacter thermautotrophicus str. Delta H]
130	gi|3287750|sp|O27454.1|CBIH_METTH	1.001	1.328	1.1645	0.884	1.042	0.963	Precorrin-3B methylase	RecName: Full=Probable cobalt-precorrin-3B C(17)-methyltransferase; Short=Cobalt-precorrin-3 methylase; Short=Cobalt-precorrin-3 methyltransferase >gi|2622515|gb|AAB85880.1| precorrin-3 methylase [Methanothermobacter thermautotrophicus str. Delta H]
131	gi|2621801|gb|AAB85219.1|	1.324	1.297	1.3105	1.073	0.937	1.005	Cobalamin biosynthesis protein CobN and related Mg-chelatases	magnesium chelatase subunit [Methanothermobacter thermautotrophicus str. Delta H] >gi|15678741|ref|NP_275857.1| magnesium chelatase subunit [Methanothermobacter thermautotrophicus str. Delta H]
132	gi|2621191|gb|AAB84656.1|	1.539	1.187	1.363	1.384	0.986	1.185	Nicotinamide mononucleotide adenylyltransferase	conserved protein [Methanothermobacter thermautotrophicus str. Delta H] >gi|15678178|ref|NP_275293.1| nicotinamide-nucleotide adenylyltransferase [Methanothermobacter thermautotrophicus str. Delta H]
133	gi|3334392|sp|O27693.1|TRPG_METTH	1.601	1.736	1.6685	0.898	1.068	0.983	Anthranilate/para-aminobenzoate synthases component II	RecName: Full=Anthranilate synthase component 2; Short=AS; Short=ASII; AltName: Full=Anthranilate synthase, GATase component; AltName: Full=Anthranilate synthase, glutamine amidotransferase component >gi|2622784|gb|AAB86128.1| anthranilate synthase
COG:I, Lipid transport and metabolism
134	gi|74548614|sp|O26932.1|RIBL_METTH	0.449	0.548	0.4985	1.085	0.968	1.0265	Cytidylyltransferase	RecName: Full=FAD synthase; AltName: Full=FMN adenylyltransferase; AltName: Full=Flavin adenine dinucleotide synthase >gi|2621935|gb|AAB85342.1| autotrophic growth protein [Methanothermobacter thermautotrophicus str. Delta H] >gi|15678864|ref|NP_275
135	gi|2622213|gb|AAB85600.1|	0.732	0.567	0.6495	0.903	0.938	0.9205	Phosphatidylglycerophosphatase A and related proteins	conserved protein [Methanothermobacter thermautotrophicus str. Delta H] >gi|15679122|ref|NP_276239.1| hypothetical protein MTH1111 [Methanothermobacter thermautotrophicus str. Delta H]
136	gi|14285447|sp|O26468.1|GPDA_METTH	0.793	0.694	0.7435	1.073	0.924	0.9985	Glycerol-3(1?)-phosphate dehydrogenase	RecName: Full=Glycerol-3-phosphate dehydrogenase [NAD(P)+]; AltName: Full=NAD(P)H-dependent glycerol-3-phosphate dehydrogenase >gi|2621428|gb|AAB84874.1| glycerol-3-phosphate dehydrogenase (NAD) [Methanothermobacter thermautotrophicus str. Delta H]
137	gi|2497518|sp|Q50559.1|MVK_METTH	0.988	0.842	0.915	0.886	0.748	0.817	Mevalonate kinase	RecName: Full=Mevalonate kinase; Short=MK; Short=MVK
138	gi|74548666|sp|O27106.1|ARSS_METTH	1.105	1.124	1.1145	1.085	1.348	1.2165	Phosphatidylserine synthase	RecName: Full=Archaetidylserine synthase; AltName: Full=CDP-2,3-di-O-geranylgeranyl-sn-glycerol:L-serine O-archaetidyltransferase >gi|2622130|gb|AAB85523.1| CDP-diacylglycerol-serine O-phosphatidyltransferase [Methanothermobacter thermautotrophicus
139	gi|2622727|gb|AAB86076.1|	1.465	1.361	1.413	0.96	0.985	0.9725	Acyl-coenzyme A synthetases/AMP-(fatty) acid ligases	acetyl-CoA synthetase [Methanothermobacter thermautotrophicus str. Delta H] >gi|15679598|ref|NP_276715.1| acetyl-CoA synthetase [Methanothermobacter thermautotrophicus str. Delta H]
140	gi|2622728|gb|AAB86077.1|	1.522	1.833	1.6775	1.037	1.146	1.0915	Acyl-coenzyme A synthetases/AMP-(fatty) acid ligases	acetyl-CoA synthetase [Methanothermobacter thermautotrophicus str. Delta H] >gi|15679599|ref|NP_276716.1| acetyl-CoA synthetase [Methanothermobacter thermautotrophicus str. Delta H]
141	gi|2622085|gb|AAB85481.1|	1.693	1.801	1.747	1.082	1.131	1.1065	Alcohol dehydrogenase, class IV	1,3-propanediol dehydrogenase [Methanothermobacter thermautotrophicus str. Delta H] >gi|15679002|ref|NP_276119.1| 1,3-propanediol dehydrogenase [Methanothermobacter thermautotrophicus str. Delta H]
COG:J, Translation, ribosomal structure and biogenesis
142	gi|2622423|gb|AAB85796.1|	0.745	0.631	0.688	0.901	0.89	0.8955	Predicted RNA-binding protein (consists of S1 domain and a Zn-ribbon domain)	conserved protein [Methanothermobacter thermautotrophicus str. Delta H] >gi|15679318|ref|NP_276435.1| exosome complex RNA-binding protein Csl4 [Methanothermobacter thermautotrophicus str. Delta H]
143	gi|2621479|gb|AAB84921.1|	0.893	0.562	0.7275	0.856	0.826	0.841	Asp-tRNAAsn/Glu-tRNAGln amidotransferase C subunit	conserved protein [Methanothermobacter thermautotrophicus str. Delta H] >gi|15678443|ref|NP_275558.1| aspartyl/glutamyl-tRNA amidotransferase subunit C [Methanothermobacter thermautotrophicus str. Delta H]
144	gi|12229962|sp|O26864.2|SYFB_METTH	0.7	0.764	0.732	0.904	0.915	0.9095	Phenylalanyl-tRNA synthetase beta subunit	RecName: Full=Phenylalanine--tRNA ligase beta subunit; AltName: Full=Phenylalanyl-tRNA synthetase beta subunit; Short=PheRS >gi|161484930|ref|NP_275912.2| phenylalanyl-tRNA synthetase subunit beta [Methanothermobacter thermautotrophicus str. Delta H
145	gi|2621248|gb|AAB84709.1|	0.539	0.954	0.7465	0.279	0.942	0.6105	Superfamily II DNA and RNA helicases	ATP-dependent RNA helicase, eIF-4A family [Methanothermobacter thermautotrophicus str. Delta H] >gi|15678231|ref|NP_275346.1| EIF-4a family ATP-dependent RNA helicase [Methanothermobacter thermautotrophicus str. Delta H] >gi|300662884|emb|CBV25375.1
146	gi|2622324|gb|AAB85703.1|	0.828	0.681	0.7545	0.92	0.859	0.8895	Protein implicated in ribosomal biogenesis, Nop56p homolog	pre-mRNA splicing protein PRP31 [Methanothermobacter thermautotrophicus str. Delta H] >gi|15679225|ref|NP_276342.1| pre-mRNA splicing protein PRP31 [Methanothermobacter thermautotrophicus str. Delta H]
147	gi|2623015|gb|AAB86343.1|	0.69	0.826	0.758	0.949	1.037	0.993	Queuine/archaeosine tRNA-ribosyltransferase	conserved protein [Methanothermobacter thermautotrophicus str. Delta H] >gi|15679865|ref|NP_276983.1| hypothetical protein MTH1877 [Methanothermobacter thermautotrophicus str. Delta H]
148	gi|2622898|gb|AAB86234.1|	0.804	0.749	0.7765	0.954	0.948	0.951	NMD protein affecting ribosome stability and mRNA decay	conserved protein [Methanothermobacter thermautotrophicus str. Delta H] >gi|15679756|ref|NP_276874.1| hypothetical protein MTH1768 [Methanothermobacter thermautotrophicus str. Delta H]
149	gi|12229961|sp|O26837.1|SYFA_METTH	0.823	0.764	0.7935	0.979	0.914	0.9465	Phenylalanyl-tRNA synthetase alpha subunit	RecName: Full=Phenylalanine--tRNA ligase alpha subunit; AltName: Full=Phenylalanyl-tRNA synthetase alpha subunit; Short=PheRS >gi|2621831|gb|AAB85246.1| phenylalanyl-tRNA synthetase [Methanothermobacter thermautotrophicus str. Delta H] >gi|15678768|
150	gi|2622984|gb|AAB86315.1|	0.77	0.834	0.802	0.931	0.961	0.946	rRNA methylase	conserved protein [Methanothermobacter thermautotrophicus str. Delta H] >gi|15679837|ref|NP_276955.1| hypothetical protein MTH1849 [Methanothermobacter thermautotrophicus str. Delta H]
151	gi|3334118|sp|O27540.1|GATA_METTH	0.967	0.673	0.82	0.915	0.821	0.868	Asp-tRNAAsn/Glu-tRNAGln amidotransferase A subunit and related amidases	RecName: Full=Glutamyl-tRNA(Gln) amidotransferase subunit A; Short=Glu-ADT subunit A >gi|2622613|gb|AAB85971.1| amidase [Methanothermobacter thermautotrophicus str. Delta H] >gi|15679493|ref|NP_276610.1| aspartyl/glutamyl-tRNA amidotransferase subun
152	gi|3183168|sp|O27585.1|SYK_METTH	0.876	0.817	0.8465	1.021	0.89	0.9555	Lysyl-tRNA synthetase (class I)	RecName: Full=Lysine--tRNA ligase; AltName: Full=Lysyl-tRNA synthetase; Short=LysRS >gi|2622662|gb|AAB86016.1| conserved protein [Methanothermobacter thermautotrophicus str. Delta H] >gi|15679538|ref|NP_276655.1| hypothetical protein MTH1542 [Methan
153	gi|2622425|gb|AAB85797.1|	0.945	0.795	0.87	1.022	1.031	1.0265	Diphthamide synthase subunit DPH2	conserved protein [Methanothermobacter thermautotrophicus str. Delta H] >gi|15679319|ref|NP_276436.1| hypothetical protein MTH1319 [Methanothermobacter thermautotrophicus str. Delta H]
154	gi|2621732|gb|AAB85155.1|	0.821	0.957	0.889	0.946	1.047	0.9965	Predicted RNA-binding protein (contains PUA domain)	conserved protein [Methanothermobacter thermautotrophicus str. Delta H] >gi|15678677|ref|NP_275792.1| RNA-binding protein [Methanothermobacter thermautotrophicus str. Delta H]
155	gi|3219918|sp|O26972.1|Y886_METTH	0.98	0.82	0.9	0.823	0.956	0.8895	RNA-binding protein involved in rRNA processing	RecName: Full=Uncharacterized protein MTH_886 >gi|2621980|gb|AAB85384.1| conserved protein [Methanothermobacter thermautotrophicus str. Delta H] >gi|15678906|ref|NP_276023.1| H/ACA RNA-protein complex component Gar1 [Methanothermobacter thermautotro
156	gi|2622435|gb|AAB85807.1|	1.026	1.104	1.065	0.724	0.969	0.8465	Methylase of polypeptide chain release factors	methyltransferase related protein [Methanothermobacter thermautotrophicus str. Delta H] >gi|15679329|ref|NP_276446.1| methyltransferase-like protein [Methanothermobacter thermautotrophicus str. Delta H]
157	gi|3122754|sp|O26653.1|RL40_METTH	1.387	0.77	1.0785	0.973	0.736	0.8545	Ribosomal protein L40E	RecName: Full=50S ribosomal protein L40e >gi|2621629|gb|AAB85059.1| ribosomal protein L40 [Methanothermobacter thermautotrophicus str. Delta H] >gi|15678581|ref|NP_275696.1| 50S ribosomal protein L40 [Methanothermobacter thermautotrophicus str. Delt
158	gi|2622888|gb|AAB86225.1|	1.167	1.2	1.1835	1.057	1.031	1.044	Nucleoside-diphosphate-sugar pyrophosphorylase involved in lipopolysaccharide biosynthesis/translation initiation factor 2B, gamma/epsilon subunits (eIF-2Bgamma/eIF-2Bepsilon)	mannose-1-phosphate guanyltransferase [Methanothermobacter thermautotrophicus str. Delta H] >gi|15679747|ref|NP_276865.1| mannose-1-phosphate guanylyltransferase [Methanothermobacter thermautotrophicus str. Delta H]
159	gi|3122888|sp|O26118.1|SUI1_METTH	1.108	1.27	1.189	0.87	1.05	0.96	Translation initiation factor 1 (eIF-1/SUI1) and related proteins	RecName: Full=Protein translation factor SUI1 homolog >gi|2621038|gb|AAB84511.1| ribosomal protein SUI1 [Methanothermobacter thermautotrophicus str. Delta H] >gi|15678041|ref|NP_275155.1| translation initiation factor Sui1 [Methanothermobacter therm
160	gi|3913568|sp|O07165.1|ENDA_METTH	1.337	1.105	1.221	1.209	1.1	1.1545	tRNA splicing endonuclease	RecName: Full=tRNA-splicing endonuclease; AltName: Full=tRNA-intron endonuclease >gi|2621300|gb|AAB84756.1| tRNA intron endonuclease [Methanothermobacter thermautotrophicus str. Delta H] >gi|15678278|ref|NP_275393.1| tRNA-splicing endonuclease subun
161	gi|9911011|sp|O27801.1|RLME_METTH	1.21	1.268	1.239	1.039	1.027	1.033	23S rRNA methylase	RecName: Full=Ribosomal RNA large subunit methyltransferase E; AltName: Full=23S rRNA Um2552 methyltransferase; AltName: Full=rRNA (uridine-2~-O-)-methyltransferase >gi|2622903|gb|AAB86239.1| cell division protein J [Methanothermobacter thermautotro
162	gi|2623052|gb|AAB86378.1|	1.398	1.119	1.2585	1.094	1.191	1.1425	Predicted RNA methylase	possible protein methyltransferase [Methanothermobacter thermautotrophicus str. Delta H] >gi|15679900|ref|NP_277018.1| protein methyltransferase [Methanothermobacter thermautotrophicus str. Delta H]
163	gi|3915162|sp|O26928.1|TRUA_METTH	1.376	1.205	1.2905	0.967	1.027	0.997	Pseudouridylate synthase	RecName: Full=tRNA pseudouridine synthase A; AltName: Full=tRNA pseudouridine(38-40) synthase; AltName: Full=tRNA pseudouridylate synthase I; AltName: Full=tRNA-uridine isomerase I >gi|2621931|gb|AAB85338.1| pseudouridylate synthase I [Methanothermo
164	gi|3122255|sp|O27648.1|IF6_METTH	1.166	1.446	1.306	0.942	1.011	0.9765	Translation initiation factor 6 (eIF-6)	RecName: Full=Translation initiation factor 6; Short=aIF-6 >gi|2622736|gb|AAB86084.1| conserved protein [Methanothermobacter thermautotrophicus str. Delta H] >gi|15679606|ref|NP_276723.1| translation initiation factor IF-6 [Methanothermobacter therm
165	gi|2621051|gb|AAB84524.1|	1.143	1.508	1.3255	1.013	1.301	1.157	Ribosomal protein L23	ribosomal protein L23a (E.coli ) [Methanothermobacter thermautotrophicus str. Delta H] >gi|15678035|ref|NP_275149.1| 50S ribosomal protein L23 [Methanothermobacter thermautotrophicus str. Delta H]
166	gi|3122904|sp|O26352.1|SYW_METTH	1.438	1.249	1.3435	1.17	0.991	1.0805	Tryptophanyl-tRNA synthetase	RecName: Full=Tryptophan--tRNA ligase; AltName: Full=Tryptophanyl-tRNA synthetase; Short=TrpRS >gi|2621301|gb|AAB84757.1| tryptophanyl-tRNA synthetase [Methanothermobacter thermautotrophicus str. Delta H] >gi|15678279|ref|NP_275394.1| tryptophanyl-t
167	gi|2622526|gb|AAB85891.1|	1.406	1.456	1.431	1.02	0.991	1.0055	tRNA(1-methyladenosine) methyltransferase and related methyltransferases	protein-L-isoaspartate methyltransferase homolog [Methanothermobacter thermautotrophicus str. Delta H] >gi|15679413|ref|NP_276530.1| protein-L-isoaspartate methyltransferase-like protein [Methanothermobacter thermautotrophicus str. Delta H]
COG:K, Transcription
168	gi|2621332|gb|AAB84787.1|	0.52	0.676	0.598	0.971	0.83	0.9005	Predicted transcriptional regulators	conserved protein [Methanothermobacter thermautotrophicus str. Delta H] >gi|15678309|ref|NP_275424.1| hypothetical protein MTH281 [Methanothermobacter thermautotrophicus str. Delta H]
169	gi|2621710|gb|AAB85134.1|	0.718	0.678	0.698	0.997	0.998	0.9975	Transcriptional regulator, effector-binding domain/component	unknown [Methanothermobacter thermautotrophicus str. Delta H] >gi|15678656|ref|NP_275771.1| hypothetical protein MTH628 [Methanothermobacter thermautotrophicus str. Delta H]
170	gi|2622552|gb|AAB85915.1|	0.835	0.573	0.704	1.009	0.872	0.9405	Small nuclear ribonucleoprotein (snRNP) homolog	unknown [Methanothermobacter thermautotrophicus str. Delta H] >gi|15679437|ref|NP_276554.1| hypothetical protein MTH1440 [Methanothermobacter thermautotrophicus str. Delta H]
171	gi|2622454|gb|AAB85824.1|	0.709	0.739	0.724	1.039	1.031	1.035	Rad3-related DNA helicases	probable ATP-dependent helicase [Methanothermobacter thermautotrophicus str. Delta H] >gi|15679346|ref|NP_276463.1| ATP-dependent helicase [Methanothermobacter thermautotrophicus str. Delta H]
172	gi|2621248|gb|AAB84709.1|	0.539	0.954	0.7465	0.279	0.942	0.6105	Superfamily II DNA and RNA helicases	ATP-dependent RNA helicase, eIF-4A family [Methanothermobacter thermautotrophicus str. Delta H] >gi|15678231|ref|NP_275346.1| EIF-4a family ATP-dependent RNA helicase [Methanothermobacter thermautotrophicus str. Delta H] >gi|300662884|emb|CBV25375.1
173	gi|74510757|sp|O27705.1|TFE_METTH	0.852	0.694	0.773	0.786	0.769	0.7775	Transcription initiation factor IIE, alpha subunit	RecName: Full=Transcription factor E; Short=TFE; AltName: Full=TFIIE subunit alpha homolog; AltName: Full=Transcription initiation factor TFIIE >gi|2622798|gb|AAB86141.1| conserved protein [Methanothermobacter thermautotrophicus str. Delta H] >gi|15
174	gi|2622116|gb|AAB85510.1|	0.761	0.875	0.818	0.94	1.015	0.9775	Predicted metal-binding transcription factor	conserved protein [Methanothermobacter thermautotrophicus str. Delta H] >gi|15679032|ref|NP_276149.1| hypothetical protein MTH1014 [Methanothermobacter thermautotrophicus str. Delta H]
175	gi|6094215|sp|O26745.1|RUXX_METTH	0.952	0.693	0.8225	0.9	0.925	0.9125	Small nuclear ribonucleoprotein (snRNP) homolog	RecName: Full=Putative snRNP Sm-like protein >gi|2621731|gb|AAB85154.1| conserved protein [Methanothermobacter thermautotrophicus str. Delta H] >gi|15678676|ref|NP_275791.1| small nuclear ribonucleoprotein [Methanothermobacter thermautotrophicus str
176	gi|2622029|gb|AAB85429.1|	0.903	0.743	0.823	0.719	0.835	0.777	Transcriptional regulators	conserved protein [Methanothermobacter thermautotrophicus str. Delta H] >gi|15678951|ref|NP_276068.1| hypothetical protein MTH931 [Methanothermobacter thermautotrophicus str. Delta H]
177	gi|2622419|gb|AAB85792.1|	0.802	0.939	0.8705	0.961	1.182	1.0715	DNA-directed RNA polymerase, subunit M/Transcription elongation factor TFIIS	transcription elongation factor TFIIS [Methanothermobacter thermautotrophicus str. Delta H] >gi|15679314|ref|NP_276431.1| transcription elongation factor TFIIS [Methanothermobacter thermautotrophicus str. Delta H]
178	gi|2621315|gb|AAB84771.1|	0.787	0.995	0.891	0.769	0.941	0.855	DNA-directed RNA polymerase, subunit E''	DNA-dependent RNA polymerase, subunit E~~ [Methanothermobacter thermautotrophicus str. Delta H] >gi|15678293|ref|NP_275408.1| DNA-dependent RNA polymerase subunit E~~ [Methanothermobacter thermautotrophicus str. Delta H]
179	gi|2622927|gb|AAB86261.1|	0.97	1.053	1.0115	1.209	1.198	1.2035	Predicted transcriptional regulators	transcriptional regulator [Methanothermobacter thermautotrophicus str. Delta H] >gi|15679783|ref|NP_276901.1| transcriptional regulator [Methanothermobacter thermautotrophicus str. Delta H]
180	gi|2622161|gb|AAB85552.1|	1.126	1.012	1.069	1.229	1.083	1.156	Transcriptional regulator	transcriptional regulator related protein [Methanothermobacter thermautotrophicus str. Delta H] >gi|15679074|ref|NP_276191.1| transcriptional regulator-like protein [Methanothermobacter thermautotrophicus str. Delta H]
181	gi|2621146|gb|AAB84613.1|	1.012	1.262	1.137	0.977	1.106	1.0415	Predicted transcriptional regulators	conserved protein [Methanothermobacter thermautotrophicus str. Delta H] >gi|15678135|ref|NP_275250.1| hypothetical protein MTH107 [Methanothermobacter thermautotrophicus str. Delta H]
182	gi|2622164|gb|AAB85555.1|	1.144	1.214	1.179	0.958	1.028	0.993	Transcriptional regulator, effector-binding domain/component	unknown [Methanothermobacter thermautotrophicus str. Delta H] >gi|15679077|ref|NP_276194.1| hypothetical protein MTH1066 [Methanothermobacter thermautotrophicus str. Delta H]
183	gi|2623041|gb|AAB86367.1|	1.131	1.265	1.198	1.05	1.071	1.0605	Predicted RNA-binding protein homologous to eukaryotic snRNP	conserved protein [Methanothermobacter thermautotrophicus str. Delta H] >gi|15679889|ref|NP_277007.1| hypothetical protein MTH1907 [Methanothermobacter thermautotrophicus str. Delta H]
184	gi|2621908|gb|AAB85317.1|	1.287	1.172	1.2295	1.131	1.059	1.095	Histone acetyltransferase	conserved protein [Methanothermobacter thermautotrophicus str. Delta H] >gi|15678839|ref|NP_275956.1| hypothetical protein MTH817 [Methanothermobacter thermautotrophicus str. Delta H]
185	gi|2622918|gb|AAB86253.1|	1.045	1.432	1.2385	0.875	1.109	0.992	Transcriptional regulator	conserved protein [Methanothermobacter thermautotrophicus str. Delta H] >gi|15679775|ref|NP_276893.1| hypothetical protein MTH1787 [Methanothermobacter thermautotrophicus str. Delta H]
COG:L, Replication, recombination and repair
186	gi|2622181|gb|AAB85570.1|	0.398	0.311	0.3545	0.84	0.977	0.9085	Uncharacterized protein predicted to be involved in DNA repair	unknown [Methanothermobacter thermautotrophicus str. Delta H] >gi|15679092|ref|NP_276209.1| hypothetical protein MTH1081 [Methanothermobacter thermautotrophicus str. Delta H]
187	gi|2622187|gb|AAB85576.1|	0.373	0.381	0.377	0.941	0.874	0.9075	Uncharacterized protein predicted to be involved in DNA repair (RAMP superfamily)	unknown [Methanothermobacter thermautotrophicus str. Delta H] >gi|15679098|ref|NP_276215.1| hypothetical protein MTH1087 [Methanothermobacter thermautotrophicus str. Delta H]
188	gi|2507184|sp|P12769.2|PHR_METTH	0.518	0.348	0.433	0.82	0.687	0.7535	Deoxyribodipyrimidine photolyase	RecName: Full=Deoxyribodipyrimidine photo-lyase; AltName: Full=DNA photolyase; AltName: Full=Photoreactivating enzyme >gi|2622000|gb|AAB85402.1| DNA deoxyribodipyrimidine photolyase (photoreactivation) [Methanothermobacter thermautotrophicus str. De
189	gi|2621557|gb|AAB84993.1|	0.479	0.416	0.4475	1.026	0.89	0.958	Superfamily I DNA and RNA helicases and helicase subunits	DNA helicase related protein [Methanothermobacter thermautotrophicus str. Delta H] >gi|15678515|ref|NP_275630.1| DNA helicase-like protein [Methanothermobacter thermautotrophicus str. Delta H]
190	gi|41688748|sp|O27152.1|CSM3_METTH	0.459	0.526	0.4925	0.926	1.02	0.973	Uncharacterized protein predicted to be involved in DNA repair (RAMP superfamily)	RecName: Full=CRISPR type III-associated RAMP protein Csm3; AltName: Full=CRISPR type III-A/Mtube-associated RAMP protein Csm3 >gi|2622180|gb|AAB85569.1| conserved protein [Methanothermobacter thermautotrophicus str. Delta H] >gi|15679091|ref|NP_276
191	gi|2622179|gb|AAB85568.1|	0.624	0.571	0.5975	0.888	0.864	0.876	Uncharacterized protein predicted to be involved in DNA repair (RAMP superfamily)	unknown [Methanothermobacter thermautotrophicus str. Delta H] >gi|15679090|ref|NP_276207.1| hypothetical protein MTH1079 [Methanothermobacter thermautotrophicus str. Delta H]
192	gi|2622443|gb|AAB85814.1|	0.662	0.569	0.6155	1.245	0.958	1.1015	NTP pyrophosphohydrolases including oxidative damage repair enzymes	mutator MutT protein homolog [Methanothermobacter thermautotrophicus str. Delta H] >gi|15679336|ref|NP_276453.1| mutator MutT protein [Methanothermobacter thermautotrophicus str. Delta H]
193	gi|2622191|gb|AAB85580.1|	0.635	0.644	0.6395	0.891	0.888	0.8895	Uncharacterized protein predicted to be involved in DNA repair (RAMP superfamily)	conserved protein [Methanothermobacter thermautotrophicus str. Delta H] >gi|15679102|ref|NP_276219.1| hypothetical protein MTH1091 [Methanothermobacter thermautotrophicus str. Delta H]
194	gi|2621558|gb|AAB84994.1|	0.614	0.704	0.659	0.803	1.023	0.913	Superfamily I DNA and RNA helicases and helicase subunits	unknown [Methanothermobacter thermautotrophicus str. Delta H] >gi|15678516|ref|NP_275631.1| hypothetical protein MTH488 [Methanothermobacter thermautotrophicus str. Delta H]
195	gi|13431446|sp|O27579.1|DP2L_METTH	0.716	0.608	0.662	0.986	0.928	0.957	Archaeal DNA polymerase II, large subunit	RecName: Full=DNA polymerase II large subunit; Short=Pol II >gi|2622655|gb|AAB86010.1| conserved protein [Methanothermobacter thermautotrophicus str. Delta H] >gi|15679532|ref|NP_276649.1| DNA polymerase II large subunit [Methanothermobacter thermau
196	gi|23396485|sp|O27636.1|CDC62_METTH	0.739	0.645	0.692	0.919	0.868	0.8935	Cdc6-related protein, AAA superfamily ATPase	RecName: Full=ORC1-type DNA replication protein 2 >gi|2622723|gb|AAB86072.1| Cdc6 related protein [Methanothermobacter thermautotrophicus str. Delta H] >gi|15679594|ref|NP_276711.1| cell division control protein 6 [Methanothermobacter thermautotroph
197	gi|38258671|sp|O27844.1|NUCS_METTH	0.7	0.713	0.7065	1.201	0.887	1.044	Predicted nuclease of the RecB family	RecName: Full=Endonuclease NucS >gi|2622949|gb|AAB86282.1| conserved protein [Methanothermobacter thermautotrophicus str. Delta H] >gi|15679804|ref|NP_276922.1| hypothetical protein MTH1816 [Methanothermobacter thermautotrophicus str. Delta H]
198	gi|23396484|sp|O27463.1|CDC61_METTH	0.784	0.632	0.708	0.894	0.744	0.819	Cdc6-related protein, AAA superfamily ATPase	RecName: Full=ORC1-type DNA replication protein 1 >gi|2622524|gb|AAB85889.1| Cdc6 related protein [Methanothermobacter thermautotrophicus str. Delta H] >gi|15679411|ref|NP_276528.1| Cdc6-like protein [Methanothermobacter thermautotrophicus str. Delt
199	gi|2622454|gb|AAB85824.1|	0.709	0.739	0.724	1.039	1.031	1.035	Rad3-related DNA helicases	probable ATP-dependent helicase [Methanothermobacter thermautotrophicus str. Delta H] >gi|15679346|ref|NP_276463.1| ATP-dependent helicase [Methanothermobacter thermautotrophicus str. Delta H]
200	gi|2621206|gb|AAB84670.1|	0.651	0.819	0.735	0.949	1.063	1.006	Single-stranded DNA-specific exonuclease	single-stranded DNA exonuclease RecJ related protein [Methanothermobacter thermautotrophicus str. Delta H] >gi|15678192|ref|NP_275307.1| ssDNA-specific exonuclease RecJ [Methanothermobacter thermautotrophicus str. Delta H]
201	gi|2621248|gb|AAB84709.1|	0.539	0.954	0.7465	0.279	0.942	0.6105	Superfamily II DNA and RNA helicases	ATP-dependent RNA helicase, eIF-4A family [Methanothermobacter thermautotrophicus str. Delta H] >gi|15678231|ref|NP_275346.1| EIF-4a family ATP-dependent RNA helicase [Methanothermobacter thermautotrophicus str. Delta H] >gi|300662884|emb|CBV25375.1
202	gi|2621566|gb|AAB85001.1|	0.815	0.703	0.759	1.038	0.844	0.941	Site-specific DNA methylase	modification methyltransferase, cytosine-specific [Methanothermobacter thermautotrophicus str. Delta H] >gi|15678523|ref|NP_275638.1| modification methylase [Methanothermobacter thermautotrophicus str. Delta H]
203	gi|13431445|sp|O27456.1|DP2S_METTH	0.822	0.706	0.764	1.014	0.952	0.983	Archaeal DNA polymerase II, small subunit/DNA polymerase delta, subunit B	RecName: Full=DNA polymerase II small subunit; Short=Pol II >gi|2622517|gb|AAB85882.1| DNA polymerase delta small subunit [Methanothermobacter thermautotrophicus str. Delta H] >gi|15679404|ref|NP_276521.1| DNA polymerase II small subunit [Methanothe
204	gi|34395747|sp|O26686.1|PRIL_METTH	0.781	0.757	0.769	0.972	1.013	0.9925	Eukaryotic-type DNA primase, large subunit	RecName: Full=DNA primase large subunit PriL >gi|2621664|gb|AAB85092.1| unknown [Methanothermobacter thermautotrophicus str. Delta H] >gi|15678614|ref|NP_275729.1| DNA primase large subunit [Methanothermobacter thermautotrophicus str. Delta H]
205	gi|2621854|gb|AAB85267.1|	0.693	0.898	0.7955	0.818	0.943	0.8805	Predicted EndoIII-related endonuclease	endonuclease III [Methanothermobacter thermautotrophicus str. Delta H] >gi|15678789|ref|NP_275906.1| endonuclease III [Methanothermobacter thermautotrophicus str. Delta H]
206	gi|2621626|gb|AAB85056.1|	0.759	0.841	0.8	1	1.061	1.0305	DNA polymerase IV (family X)	DNA-dependent DNA polymerase family X [Methanothermobacter thermautotrophicus str. Delta H] >gi|15678578|ref|NP_275693.1| DNA-dependent DNA polymerase X protein [Methanothermobacter thermautotrophicus str. Delta H]
207	gi|8134782|sp|O26543.1|UVRA_METTH	0.78	0.836	0.808	0.923	1.012	0.9675	Excinuclease ATPase subunit	RecName: Full=UvrABC system protein A; Short=UvrA protein; AltName: Full=Excinuclease ABC subunit A >gi|2621509|gb|AAB84949.1| excinuclease ABC subunit A [Methanothermobacter thermautotrophicus str. Delta H] >gi|15678471|ref|NP_275586.1| excinucleas
208	gi|8134792|sp|O26541.1|UVRC_METTH	0.815	0.801	0.808	0.962	1.039	1.0005	Nuclease subunit of the excinuclease complex	RecName: Full=UvrABC system protein C; Short=Protein UvrC; AltName: Full=Excinuclease ABC subunit C >gi|2621507|gb|AAB84947.1| excinuclease ABC subunit C [Methanothermobacter thermautotrophicus str. Delta H] >gi|15678469|ref|NP_275584.1| excinucleas
209	gi|2622332|gb|AAB85710.1|	0.933	0.783	0.858	1.006	0.881	0.9435	ATP-dependent DNA ligase, homolog of eukaryotic ligase III	conserved protein [Methanothermobacter thermautotrophicus str. Delta H] >gi|15679232|ref|NP_276349.1| hypothetical protein MTH1221 [Methanothermobacter thermautotrophicus str. Delta H]
210	gi|3913522|sp|O27276.1|DPOL1_METTH	0.903	0.823	0.863	1.02	0.928	0.974	DNA polymerase elongation subunit (family B)	RecName: Full=DNA polymerase PolB subunit 1 >gi|2622317|gb|AAB85697.1| DNA-dependent DNA polymerase family B (PolB1) [Methanothermobacter thermautotrophicus str. Delta H] >gi|15679219|ref|NP_276336.1| DNA-dependent DNA polymerase B protein [Methanot
211	gi|6225911|sp|O27728.1|RADB_METTH	0.976	0.791	0.8835	0.968	0.885	0.9265	RecA/RadA recombinase	RecName: Full=DNA repair and recombination protein RadB >gi|2622824|gb|AAB86165.1| DNA repair protein Rad51 homolog [Methanothermobacter thermautotrophicus str. Delta H] >gi|15679687|ref|NP_276804.1| DNA repair and recombination protein RadB [Methan
212	gi|73920472|sp|O26979.1|XERCL_METTH	0.941	1.092	1.0165	1.227	1.047	1.137	Integrase	RecName: Full=Probable tyrosine recombinase XerC-like >gi|2621988|gb|AAB85391.1| integrase-recombinase protein [Methanothermobacter thermautotrophicus str. Delta H] >gi|15678913|ref|NP_276030.1| integrase-recombinase [Methanothermobacter thermautotr
213	gi|2621258|gb|AAB84718.1|	1.232	1.155	1.1935	0.956	0.999	0.9775	Exonuclease III	exodeoxyribonuclease [Methanothermobacter thermautotrophicus str. Delta H] >gi|15678240|ref|NP_275355.1| exodeoxyribonuclease [Methanothermobacter thermautotrophicus str. Delta H]
214	gi|3183225|sp|O26820.1|TMG10_METTH	1.188	1.461	1.3245	0.834	1.072	0.953	Predicted DNA modification methylase	RecName: Full=tRNA (guanine(10)-N2)-dimethyltransferase; AltName: Full=tRNA:G10 dimethyltransferase >gi|2621813|gb|AAB85229.1| methyltransferase related protein [Methanothermobacter thermautotrophicus str. Delta H] >gi|15678751|ref|NP_275867.1| meth
215	gi|2622527|gb|AAB85892.1|	1.415	1.269	1.342	1.022	1.189	1.1055	ERCC4-like helicases	ATP-dependent RNA helicase, eIF-4A family [Methanothermobacter thermautotrophicus str. Delta H] >gi|15679414|ref|NP_276531.1| Hef nuclease [Methanothermobacter thermautotrophicus str. Delta H]
216	gi|74510077|sp|O27324.1|NNR_METTH	1.396	1.567	1.4815	1.007	1.113	1.06	Predicted sugar kinase	RecName: Full=Bifunctional NAD(P)H-hydrate repair enzyme Nnr; AltName: Full=Nicotinamide nucleotide repair protein; Includes: RecName: Full=ADP-dependent (S)-NAD(P)H-hydrate dehydratase; AltName: Full=ADP-dependent NAD(P)HX dehydratase; Includes: Re
217	gi|2621281|gb|AAB84739.1|	1.401	1.733	1.567	1.048	1.35	1.199	Mg-dependent DNase	conserved protein [Methanothermobacter thermautotrophicus str. Delta H] >gi|15678261|ref|NP_275376.1| hypothetical protein MTH233 [Methanothermobacter thermautotrophicus str. Delta H]
COG:M, Cell wall/membrane/envelope biogenesis
218	gi|2621401|gb|AAB84850.1|	0.335	0.296	0.3155	0.975	0.941	0.958	UDP-galactopyranose mutase	UDP-galactopyranose mutase [Methanothermobacter thermautotrophicus str. Delta H] >gi|15678372|ref|NP_275487.1| UDP-galactopyranose mutase [Methanothermobacter thermautotrophicus str. Delta H]
219	gi|2621391|gb|AAB84841.1|	0.555	0.376	0.4655	1.033	1.042	1.0375	Glycosyltransferase	galactosyl-transferase RfpB related protein [Methanothermobacter thermautotrophicus str. Delta H] >gi|15678363|ref|NP_275478.1| galactosyl-transferase RfpB-like protein [Methanothermobacter thermautotrophicus str. Delta H]
220	gi|74548614|sp|O26932.1|RIBL_METTH	0.449	0.548	0.4985	1.085	0.968	1.0265	Cytidylyltransferase	RecName: Full=FAD synthase; AltName: Full=FMN adenylyltransferase; AltName: Full=Flavin adenine dinucleotide synthase >gi|2621935|gb|AAB85342.1| autotrophic growth protein [Methanothermobacter thermautotrophicus str. Delta H] >gi|15678864|ref|NP_275
221	gi|2621425|gb|AAB84871.1|	0.688	0.566	0.627	0.918	0.908	0.913	Putative glycosyl/glycerophosphate transferases involved in teichoic acid biosynthesis TagF/TagB/EpsJ/RodC	teichoic acid biosynthesis protein RodC related protein [Methanothermobacter thermautotrophicus str. Delta H] >gi|15678393|ref|NP_275508.1| teichoic acid biosynthesis protein RodC-like protein [Methanothermobacter thermautotrophicus str. Delta H]
222	gi|2621421|gb|AAB84867.1|	0.683	0.579	0.631	1.171	0.952	1.0615	Putative glycosyl/glycerophosphate transferases involved in teichoic acid biosynthesis TagF/TagB/EpsJ/RodC	teichoic acid biosynthesis protein RodC related protein [Methanothermobacter thermautotrophicus str. Delta H] >gi|15678389|ref|NP_275504.1| teichoic acid biosynthesis protein RodC-like protein [Methanothermobacter thermautotrophicus str. Delta H]
223	gi|2621387|gb|AAB84837.1|	0.661	0.74	0.7005	0.872	0.98	0.926	Glycosyltransferases involved in cell wall biogenesis	mannosyltransferase [Methanothermobacter thermautotrophicus str. Delta H] >gi|15678359|ref|NP_275474.1| mannosyltransferase [Methanothermobacter thermautotrophicus str. Delta H]
224	gi|2621389|gb|AAB84839.1|	0.674	0.732	0.703	0.953	0.994	0.9735	GDP-D-mannose dehydratase	GDP-D-mannose dehydratase [Methanothermobacter thermautotrophicus str. Delta H] >gi|15678361|ref|NP_275476.1| GDP-D-mannose dehydratase [Methanothermobacter thermautotrophicus str. Delta H]
225	gi|2621176|gb|AAB84642.1|	0.792	0.764	0.778	1.007	1.022	1.0145	Glycosyltransferases involved in cell wall biogenesis	dolichyl-phosphate mannose synthase [Methanothermobacter thermautotrophicus str. Delta H] >gi|15678164|ref|NP_275279.1| dolichyl-phosphate mannose synthase [Methanothermobacter thermautotrophicus str. Delta H]
226	gi|2621966|gb|AAB85371.1|	0.782	0.784	0.783	0.881	0.868	0.8745	UDP-N-acetylmuramyl pentapeptide synthase	UDP-N-acetylmuramyl tripeptide synthetase related protein [Methanothermobacter thermautotrophicus str. Delta H] >gi|15678893|ref|NP_276010.1| UDP-N-acetylmuramyl tripeptide synthetase-like protein [Methanothermobacter thermautotrophicus str. Delta H
227	gi|2621388|gb|AAB84838.1|	0.672	0.941	0.8065	1.141	1.54	1.3405	Glycosyltransferase	LPS biosynthesis RfbU related protein [Methanothermobacter thermautotrophicus str. Delta H] >gi|15678360|ref|NP_275475.1| LPS biosynthesis RfbU related protein [Methanothermobacter thermautotrophicus str. Delta H]
228	gi|2621430|gb|AAB84876.1|	0.813	0.8	0.8065	1.077	0.923	1	Glycosyltransferase	LPS biosynthesis RfbU related protein [Methanothermobacter thermautotrophicus str. Delta H] >gi|15678398|ref|NP_275513.1| LPS biosynthesis RfbU related protein [Methanothermobacter thermautotrophicus str. Delta H]
229	gi|2621807|gb|AAB85224.1|	0.872	0.771	0.8215	0.888	0.905	0.8965	FOG: PKD repeat	cell surface glycoprotein (s-layer protein) [Methanothermobacter thermautotrophicus str. Delta H] >gi|15678746|ref|NP_275862.1| cell surface glycoprotein [Methanothermobacter thermautotrophicus str. Delta H]
230	gi|2622667|gb|AAB86020.1|	0.687	0.961	0.824	0.899	1.05	0.9745	Predicted sugar phosphate isomerase involved in capsule formation	conserved protein [Methanothermobacter thermautotrophicus str. Delta H] >gi|15679542|ref|NP_276659.1| hypothetical protein MTH1546 [Methanothermobacter thermautotrophicus str. Delta H]
231	gi|2621422|gb|AAB84868.1|	0.829	0.852	0.8405	0.895	0.987	0.941	Glycosyltransferase	capsular polysaccharide biosynthesis protein [Methanothermobacter thermautotrophicus str. Delta H] >gi|15678390|ref|NP_275505.1| capsular polysaccharide biosynthesis protein [Methanothermobacter thermautotrophicus str. Delta H]
232	gi|2621606|gb|AAB85038.1|	0.892	0.804	0.848	0.956	1.024	0.99	UDP-N-acetylmuramoylalanine-D-glutamate ligase	UDP-N-acetylmuramyl tripeptide synthetase related protein [Methanothermobacter thermautotrophicus str. Delta H] >gi|15678560|ref|NP_275675.1| UDP-N-acetylmuramyl tripeptide synthetase-like protein [Methanothermobacter thermautotrophicus str. Delta H
233	gi|2621178|gb|AAB84644.1|	0.96	0.761	0.8605	0.99	0.904	0.947	Glycosyltransferase	GlcNAc-phosphatidylinositol related biosynthetic protein [Methanothermobacter thermautotrophicus str. Delta H] >gi|15678166|ref|NP_275281.1| GlcNAc-phosphatidylinositol related biosynthetic protein [Methanothermobacter thermautotrophicus str. Delta
234	gi|2621669|gb|AAB85096.1|	0.885	1.176	1.0305	1.349	1.195	1.272	UDP-N-acetylmuramyl pentapeptide phosphotransferase/UDP-N-acetylglucosamine-1-phosphate transferase	N-acetylglucosamine-1-phosphate transferase [Methanothermobacter thermautotrophicus str. Delta H] >gi|15678618|ref|NP_275733.1| N-acetylglucosamine-1-phosphate transferase [Methanothermobacter thermautotrophicus str. Delta H]
235	gi|2621713|gb|AAB85137.1|	1	1.182	1.091	1.011	1.391	1.201	UDP-glucose 4-epimerase	UDP-glucose 4-epimerase [Methanothermobacter thermautotrophicus str. Delta H] >gi|15678659|ref|NP_275774.1| UDP-glucose 4-epimerase [Methanothermobacter thermautotrophicus str. Delta H] >gi|300585349|emb|CBV29571.1| unnamed protein product [Methanot
236	gi|2622963|gb|AAB86295.1|	1.068	1.208	1.138	1.057	1.337	1.197	Sortase (surface protein transpeptidase)	conserved protein [Methanothermobacter thermautotrophicus str. Delta H] >gi|15679817|ref|NP_276935.1| hypothetical protein MTH1829 [Methanothermobacter thermautotrophicus str. Delta H]
237	gi|2621216|gb|AAB84679.1|	1.143	1.224	1.1835	1.072	0.977	1.0245	Glycosyltransferase	LPS biosynthesis RfbU related protein [Methanothermobacter thermautotrophicus str. Delta H] >gi|15678201|ref|NP_275316.1| LPS biosynthesis RfbU related protein [Methanothermobacter thermautotrophicus str. Delta H]
238	gi|2622888|gb|AAB86225.1|	1.167	1.2	1.1835	1.057	1.031	1.044	Nucleoside-diphosphate-sugar pyrophosphorylase involved in lipopolysaccharide biosynthesis/translation initiation factor 2B, gamma/epsilon subunits (eIF-2Bgamma/eIF-2Bepsilon)	mannose-1-phosphate guanyltransferase [Methanothermobacter thermautotrophicus str. Delta H] >gi|15679747|ref|NP_276865.1| mannose-1-phosphate guanylyltransferase [Methanothermobacter thermautotrophicus str. Delta H]
239	gi|2621978|gb|AAB85382.1|	1.376	1.263	1.3195	1.065	0.906	0.9855	Glycosyl transferases, related to UDP-glucuronosyltransferase	teichoic acid biosynthesis related protein [Methanothermobacter thermautotrophicus str. Delta H] >gi|15678904|ref|NP_276021.1| teichoic acid biosynthesis-like protein [Methanothermobacter thermautotrophicus str. Delta H]
240	gi|2622889|gb|AAB86226.1|	1.388	1.354	1.371	1.053	0.86	0.9565	Trehalose-6-phosphatase	trehalose-6-phosphate phophatase related protein [Methanothermobacter thermautotrophicus str. Delta H] >gi|15679748|ref|NP_276866.1| trehalose-6-phosphate phophatase-like protein [Methanothermobacter thermautotrophicus str. Delta H]
241	gi|2621716|gb|AAB85140.1|	1.37	1.473	1.4215	0.965	0.968	0.9665	UDP-glucose pyrophosphorylase	UTP--glucose-1-phosphate uridylyltransferase [Methanothermobacter thermautotrophicus str. Delta H] >gi|15678662|ref|NP_275777.1| UTP-glucose-1-phosphate uridylyltransferase [Methanothermobacter thermautotrophicus str. Delta H]
242	gi|2622133|gb|AAB85526.1|	1.754	1.898	1.826	1.115	1.291	1.203	Sortase (surface protein transpeptidase)	unknown [Methanothermobacter thermautotrophicus str. Delta H] >gi|15679048|ref|NP_276165.1| hypothetical protein MTH1030 [Methanothermobacter thermautotrophicus str. Delta H]
COG:N, Cell motility
243	gi|2622079|gb|AAB85476.1|	0.656	0.724	0.69	0.968	1.065	1.0165	Flp pilus assembly protein TadC	conserved protein [Methanothermobacter thermautotrophicus str. Delta H] >gi|15678998|ref|NP_276115.1| hypothetical protein MTH980 [Methanothermobacter thermautotrophicus str. Delta H]
244	gi|2622834|gb|AAB86175.1|	0.794	0.676	0.735	1.091	0.962	1.0265	Flp pilus assembly protein TadC	unknown [Methanothermobacter thermautotrophicus str. Delta H] >gi|15679697|ref|NP_276815.1| hypothetical protein MTH1703 [Methanothermobacter thermautotrophicus str. Delta H]
COG:O, Posttranslational modification, protein turnover, chaperones
245	gi|2621336|gb|AAB84790.1|	0.547	0.455	0.501	1.204	1.028	1.116	ATPases with chaperone activity, ATP-binding subunit	ATP-dependent Clp protease regulatory subunit [Methanothermobacter thermautotrophicus str. Delta H] >gi|15678312|ref|NP_275427.1| ATP-dependent Clp protease regulatory subunit [Methanothermobacter thermautotrophicus str. Delta H]
246	gi|23396485|sp|O27636.1|CDC62_METTH	0.739	0.645	0.692	0.919	0.868	0.8935	Cdc6-related protein, AAA superfamily ATPase	RecName: Full=ORC1-type DNA replication protein 2 >gi|2622723|gb|AAB86072.1| Cdc6 related protein [Methanothermobacter thermautotrophicus str. Delta H] >gi|15679594|ref|NP_276711.1| cell division control protein 6 [Methanothermobacter thermautotroph
247	gi|2622075|gb|AAB85472.1|	0.754	0.637	0.6955	0.78	0.75	0.765	Pyruvate-formate lyase-activating enzyme	pyruvate formate-lyase activating enzyme related protein [Methanothermobacter thermautotrophicus str. Delta H] >gi|15678994|ref|NP_276111.1| pyruvate formate-lyase activating enzyme-like protein [Methanothermobacter thermautotrophicus str. Delta H]
248	gi|23396484|sp|O27463.1|CDC61_METTH	0.784	0.632	0.708	0.894	0.744	0.819	Cdc6-related protein, AAA superfamily ATPase	RecName: Full=ORC1-type DNA replication protein 1 >gi|2622524|gb|AAB85889.1| Cdc6 related protein [Methanothermobacter thermautotrophicus str. Delta H] >gi|15679411|ref|NP_276528.1| Cdc6-like protein [Methanothermobacter thermautotrophicus str. Delt
249	gi|2622644|gb|AAB86000.1|	0.794	0.654	0.724	1.042	0.982	1.012	Hydrogenase maturation factor	hydrogenase expression/formation protein HypE related protein [Methanothermobacter thermautotrophicus str. Delta H] >gi|15679522|ref|NP_276639.1| hydrogenase expression/formation protein HypE-like protein [Methanothermobacter thermautotrophicus str.
250	gi|2622196|gb|AAB85584.1|	0.728	0.743	0.7355	0.931	0.896	0.9135	Thiol-disulfide isomerase and thioredoxins	conserved protein [Methanothermobacter thermautotrophicus str. Delta H] >gi|15679106|ref|NP_276223.1| hypothetical protein MTH1095 [Methanothermobacter thermautotrophicus str. Delta H]
251	gi|2622892|gb|AAB86229.1|	0.755	0.72	0.7375	1.005	0.908	0.9565	Collagenase and related proteases	collagenase [Methanothermobacter thermautotrophicus str. Delta H] >gi|15679751|ref|NP_276869.1| collagenase [Methanothermobacter thermautotrophicus str. Delta H]
252	gi|2621727|gb|AAB85150.1|	0.831	0.67	0.7505	1.145	0.82	0.9825	Collagenase and related proteases	collagenase [Methanothermobacter thermautotrophicus str. Delta H] >gi|15678672|ref|NP_275787.1| collagenase [Methanothermobacter thermautotrophicus str. Delta H]
253	gi|3334205|sp|O26898.3|THIO_METTH	0.795	0.734	0.7645	0.86	1.043	0.9515	Thiol-disulfide isomerase and thioredoxins	RecName: Full=Probable Thioredoxin; AltName: Full=Glutaredoxin-like protein >gi|2621897|gb|AAB85307.1| thioredoxin [Methanothermobacter thermautotrophicus str. Delta H] >gi|15678829|ref|NP_275946.1| thioredoxin [Methanothermobacter thermautotrophicu
254	gi|2621842|gb|AAB85256.1|	0.768	0.778	0.773	0.966	0.9	0.933	Highly conserved protein containing a thioredoxin domain	conserved protein [Methanothermobacter thermautotrophicus str. Delta H] >gi|15678778|ref|NP_275895.1| hypothetical protein MTH753, partial [Methanothermobacter thermautotrophicus str. Delta H]
255	gi|6225480|sp|O27350.1|GRPE_METTH	0.788	0.921	0.8545	0.95	1.03	0.99	Molecular chaperone GrpE (heat shock protein)	RecName: Full=Protein GrpE; AltName: Full=HSP-70 cofactor >gi|2622397|gb|AAB85771.1| heat shock protein GrpE [Methanothermobacter thermautotrophicus str. Delta H] >gi|15679293|ref|NP_276410.1| heat shock protein GrpE [Methanothermobacter thermautotr
256	gi|12230335|sp|O26635.1|MSRA_METTH	1.067	1.033	1.05	0.93	0.721	0.8255	Peptide methionine sulfoxide reductase	RecName: Full=Peptide methionine sulfoxide reductase MsrA; Short=Protein-methionine-S-oxide reductase; AltName: Full=Peptide-methionine (S)-S-oxide reductase; Short=Peptide Met(O) reductase >gi|2621609|gb|AAB85041.1| peptide methionine sulfoxide red
257	gi|2621990|gb|AAB85393.1|	1.112	1.229	1.1705	1.016	1.115	1.0655	Thiol-disulfide isomerase and thioredoxins	conserved protein [Methanothermobacter thermautotrophicus str. Delta H] >gi|15678915|ref|NP_276032.1| hypothetical protein MTH895 [Methanothermobacter thermautotrophicus str. Delta H] >gi|17942576|pdb|1ILO|A Chain A, Nmr Structure Of A Thioredoxin,
258	gi|74510007|sp|O27295.1|QUEE_METTH	0.926	1.435	1.1805	1.072	1.522	1.297	Organic radical activating enzymes	RecName: Full=7-carboxy-7-deazaguanine synthase; Short=CDG synthase; AltName: Full=Archaeosine biosynthesis protein QueE >gi|2622338|gb|AAB85716.1| coenzyme PQQ synthesis protein III [Methanothermobacter thermautotrophicus str. Delta H] >gi|15679238
259	gi|2621951|gb|AAB85357.1|	1.646	1.371	1.5085	1.346	1.085	1.2155	Molecular chaperone (small heat shock protein)	heat shock protein, class I [Methanothermobacter thermautotrophicus str. Delta H] >gi|15678879|ref|NP_275996.1| heat shock protein, class I [Methanothermobacter thermautotrophicus str. Delta H]
260	gi|374977937|pdb|4ADX|5	4.175	6.072	5.1235	1.134	3.335	2.2345	Ubiquitin	Chain 5, The Cryo-em Structure Of The Archaeal 50s Ribosomal Subunit In Complex With Initiation Factor 6
COG:P, Inorganic ion transport and metabolism
261	gi|2622469|gb|AAB85838.1|	0.338	0.235	0.2865	0.8	0.738	0.769	Fe2+ transport system protein B	ferrous iron transport protein B [Methanothermobacter thermautotrophicus str. Delta H] >gi|15679360|ref|NP_276477.1| ferrous iron transport protein B [Methanothermobacter thermautotrophicus str. Delta H]
262	gi|2622470|gb|AAB85839.1|	0.358	0.648	0.503	0.649	1.753	1.201	Fe2+ transport system protein A	unknown [Methanothermobacter thermautotrophicus str. Delta H] >gi|15679361|ref|NP_276478.1| hypothetical protein MTH1362 [Methanothermobacter thermautotrophicus str. Delta H]
263	gi|2622705|gb|AAB86055.1|	0.819	0.629	0.724	0.938	0.818	0.878	Carbonic anhydrase	carbonic anhydrase [Methanothermobacter thermautotrophicus str. Delta H] >gi|15679577|ref|NP_276694.1| carbonic anhydrase [Methanothermobacter thermautotrophicus str. Delta H]
264	gi|10720367|sp|O27765.1|PHOU2_METTH	0.76	0.714	0.737	0.942	1.022	0.982	Phosphate uptake regulator	RecName: Full=Phosphate-specific transport system accessory protein PhoU homolog 2; Short=Pst system accessory protein PhoU homolog 2 >gi|2622863|gb|AAB86202.1| phosphate transport system regulator [Methanothermobacter thermautotrophicus str. Delta
265	gi|2622480|gb|AAB85848.1|	0.632	0.958	0.795	1.024	1.02	1.022	ABC-type Na+ efflux pump, permease component	conserved protein [Methanothermobacter thermautotrophicus str. Delta H] >gi|15679370|ref|NP_276487.1| hypothetical protein MTH1371 [Methanothermobacter thermautotrophicus str. Delta H]
266	gi|56748625|sp|O27739.1|ECFA_METTH	0.86	0.743	0.8015	1.124	0.923	1.0235	ABC-type cobalt transport system, ATPase component	RecName: Full=Energy-coupling factor transporter ATP-binding protein EcfA; Short=ECF transporter A component EcfA >gi|2622836|gb|AAB86176.1| cobalt transport ATP-binding protein O [Methanothermobacter thermautotrophicus str. Delta H] >gi|15679698|re
267	gi|7388321|sp|O27333.2|TRKA_METTH	0.81	0.801	0.8055	0.982	1.013	0.9975	K+ transport systems, NAD-binding component	RecName: Full=Trk system potassium uptake protein TrkA homolog; Short=K(+)-uptake protein TrkA homolog
268	gi|2622479|gb|AAB85847.1|	0.827	0.804	0.8155	0.967	1.099	1.033	ABC-type multidrug transport system, ATPase component	ABC transporter (ATP-binding protein) [Methanothermobacter thermautotrophicus str. Delta H] >gi|15679369|ref|NP_276486.1| ABC transporter ATP-binding protein [Methanothermobacter thermautotrophicus str. Delta H]
269	gi|2622859|gb|AAB86198.1|	0.878	0.796	0.837	0.924	0.82	0.872	ABC-type phosphate transport system, periplasmic component	phosphate-binding protein PstS homolog [Methanothermobacter thermautotrophicus str. Delta H] >gi|15679720|ref|NP_276838.1| phosphate-binding protein PstS-like protein [Methanothermobacter thermautotrophicus str. Delta H] >gi|298533434|emb|CBN66804.1
270	gi|2622861|gb|AAB86200.1|	0.831	0.912	0.8715	1.147	1.218	1.1825	ABC-type phosphate transport system, permease component	phosphate transporter permease PstC homolog [Methanothermobacter thermautotrophicus str. Delta H] >gi|15679722|ref|NP_276840.1| phosphate ABC transporter permease [Methanothermobacter thermautotrophicus str. Delta H]
271	gi|2622279|gb|AAB85661.1|	0.938	0.817	0.8775	1.133	0.872	1.0025	Predicted Co/Zn/Cd cation transporters	possible cation transporter [Methanothermobacter thermautotrophicus str. Delta H] >gi|15679183|ref|NP_276300.1| cation transporter [Methanothermobacter thermautotrophicus str. Delta H]
272	gi|2621685|gb|AAB85111.1|	1.295	1.044	1.1695	1.038	0.858	0.948	ABC-type Mn/Zn transport systems, ATPase component	ABC transporter [Methanothermobacter thermautotrophicus str. Delta H] >gi|15678633|ref|NP_275748.1| ABC transporter [Methanothermobacter thermautotrophicus str. Delta H]
273	gi|2622855|gb|AAB86194.1|	1.225	1.333	1.279	1.039	1.058	1.0485	Phosphate uptake regulator	phosphate transport system regulator related protein [Methanothermobacter thermautotrophicus str. Delta H] >gi|15679716|ref|NP_276834.1| phosphate transport system regulator-like protein [Methanothermobacter thermautotrophicus str. Delta H]
274	gi|2621548|gb|AAB84984.1|	1.581	1.062	1.3215	1.275	1.205	1.24	ABC-type tungstate transport system, periplasmic component	sulfate transport system permease protein [Methanothermobacter thermautotrophicus str. Delta H] >gi|15678506|ref|NP_275621.1| sulfate transport system permease [Methanothermobacter thermautotrophicus str. Delta H]
275	gi|2621844|gb|AAB85258.1|	1.275	1.465	1.37	1.134	1.264	1.199	Cation transport ATPase	heavy-metal transporting CPx-type ATPase [Methanothermobacter thermautotrophicus str. Delta H] >gi|15678780|ref|NP_275897.1| heavy-metal transporting CPx-type ATPase [Methanothermobacter thermautotrophicus str. Delta H]
276	gi|2621684|gb|AAB85110.1|	1.56	1.26	1.41	0.907	0.836	0.8715	ABC-type metal ion transport system, periplasmic component/surface adhesin	adhesion protein [Methanothermobacter thermautotrophicus str. Delta H] >gi|15678632|ref|NP_275747.1| adhesion protein [Methanothermobacter thermautotrophicus str. Delta H]
277	gi|2621701|gb|AAB85126.1|	1.152	1.864	1.508	0.982	1.192	1.087	Mg/Co/Ni transporter MgtE (contains CBS domain)	Mg2+ transporter [Methanothermobacter thermautotrophicus str. Delta H] >gi|15678648|ref|NP_275763.1| Mg2+ transporter [Methanothermobacter thermautotrophicus str. Delta H]
278	gi|2621200|gb|AAB84664.1|	1.811	1.29	1.5505	1.473	0.837	1.155	Ferritin-like protein	ferritin like protein (RsgA) [Methanothermobacter thermautotrophicus str. Delta H] >gi|15678186|ref|NP_275301.1| ferritin [Methanothermobacter thermautotrophicus str. Delta H]
COG:Q, Secondary metabolites biosynthesis, transport and catabolism
279	gi|2622939|gb|AAB86273.1|	0.83	0.733	0.7815	0.988	0.896	0.942	Phytoene dehydrogenase and related proteins	phytoene dehydrogenase [Methanothermobacter thermautotrophicus str. Delta H] >gi|15679795|ref|NP_276913.1| phytoene dehydrogenase [Methanothermobacter thermautotrophicus str. Delta H]
280	gi|2622653|gb|AAB86008.1|	0.791	0.872	0.8315	0.962	0.977	0.9695	Imidazolonepropionase and related amidohydrolases	aryldialkylphosphatase related protein [Methanothermobacter thermautotrophicus str. Delta H] >gi|15679530|ref|NP_276647.1| aryldialkylphosphatase-like protein [Methanothermobacter thermautotrophicus str. Delta H] >gi|227296012|emb|CAY05484.1| unname
281	gi|2622625|gb|AAB85982.1|	0.795	0.876	0.8355	0.896	1.013	0.9545	2-keto-4-pentenoate hydratase/2-oxohepta-3-ene-1,7-dioic acid hydratase (catechol pathway)	2-hydroxyhepta-2,4-diene-1,7-dioate isomerase [Methanothermobacter thermautotrophicus str. Delta H] >gi|15679504|ref|NP_276621.1| 2-hydroxyhepta-2,4-diene-1,7-dioate isomerase [Methanothermobacter thermautotrophicus str. Delta H]
282	gi|2623014|gb|AAB86342.1|	1.706	1.483	1.5945	1.096	1.143	1.1195	SAM-dependent methyltransferases	conserved protein [Methanothermobacter thermautotrophicus str. Delta H] >gi|15679864|ref|NP_276982.1| hypothetical protein MTH1876 [Methanothermobacter thermautotrophicus str. Delta H]
COG:T, Signal transduction mechanisms
283	gi|2622446|gb|AAB85817.1|	0.414	0.381	0.3975	0.893	1.342	1.1175	FOG: GAF domain	unknown [Methanothermobacter thermautotrophicus str. Delta H] >gi|15679339|ref|NP_276456.1| hypothetical protein MTH1339 [Methanothermobacter thermautotrophicus str. Delta H]
284	gi|2621997|gb|AAB85400.1|	0.512	0.558	0.535	0.89	1.054	0.972	FOG: CheY-like receiver	sensory transduction histidine kinase [Methanothermobacter thermautotrophicus str. Delta H] >gi|15678922|ref|NP_276039.1| sensory transduction histidine kinase [Methanothermobacter thermautotrophicus str. Delta H]
285	gi|2621537|gb|AAB84974.1|	0.461	0.694	0.5775	0.916	1.058	0.987	FOG: PAS/PAC domain	sensory transduction histidine kinase [Methanothermobacter thermautotrophicus str. Delta H] >gi|15678496|ref|NP_275611.1| sensory transduction histidine kinase [Methanothermobacter thermautotrophicus str. Delta H]
286	gi|2621344|gb|AAB84798.1|	0.652	0.642	0.647	0.89	0.934	0.912	Signal transduction histidine kinase	sensory transduction histidine kinase [Methanothermobacter thermautotrophicus str. Delta H] >gi|15678320|ref|NP_275435.1| sensory transduction histidine kinase [Methanothermobacter thermautotrophicus str. Delta H]
287	gi|2621710|gb|AAB85134.1|	0.718	0.678	0.698	0.997	0.998	0.9975	Transcriptional regulator, effector-binding domain/component	unknown [Methanothermobacter thermautotrophicus str. Delta H] >gi|15678656|ref|NP_275771.1| hypothetical protein MTH628 [Methanothermobacter thermautotrophicus str. Delta H]
288	gi|2621419|gb|AAB84866.1|	0.756	0.776	0.766	1.036	1.04	1.038	Signal transduction histidine kinase	sensory transduction histidine kinase [Methanothermobacter thermautotrophicus str. Delta H] >gi|15678388|ref|NP_275503.1| sensory transduction histidine kinase [Methanothermobacter thermautotrophicus str. Delta H]
289	gi|2622164|gb|AAB85555.1|	1.144	1.214	1.179	0.958	1.028	0.993	Transcriptional regulator, effector-binding domain/component	unknown [Methanothermobacter thermautotrophicus str. Delta H] >gi|15679077|ref|NP_276194.1| hypothetical protein MTH1066 [Methanothermobacter thermautotrophicus str. Delta H]
290	gi|2621513|gb|AAB84952.1|	1.353	1.308	1.3305	0.967	1.008	0.9875	FOG: PAS/PAC domain	sensory transduction regulatory protein [Methanothermobacter thermautotrophicus str. Delta H] >gi|15678474|ref|NP_275589.1| sensory transduction regulatory protein [Methanothermobacter thermautotrophicus str. Delta H]
291	gi|2621162|gb|AAB84629.1|	1.728	1.067	1.3975	1.282	1.008	1.145	Signal transduction histidine kinase	sensory transduction histidine kinase [Methanothermobacter thermautotrophicus str. Delta H] >gi|15678151|ref|NP_275266.1| sensory transduction histidine kinase [Methanothermobacter thermautotrophicus str. Delta H]
292	gi|2621993|gb|AAB85396.1|	1.507	1.353	1.43	0.967	1.07	1.0185	Universal stress protein UspA and related nucleotide-binding proteins	conserved protein [Methanothermobacter thermautotrophicus str. Delta H] >gi|15678918|ref|NP_276035.1| hypothetical protein MTH898 [Methanothermobacter thermautotrophicus str. Delta H]
293	gi|2621511|gb|AAB84951.1|	1.488	1.458	1.473	0.959	1.061	1.01	FOG: CheY-like receiver	sensory transduction regulatory protein [Methanothermobacter thermautotrophicus str. Delta H] >gi|15678473|ref|NP_275588.1| sensory transduction regulatory protein [Methanothermobacter thermautotrophicus str. Delta H]
COG:U, Intracellular trafficking, secretion, and vesicular transport
294	gi|3915401|sp|O27101.1|Y1022_METTH	0.661	0.717	0.689	0.955	1.046	1.0005	Biopolymer transport proteins	RecName: Full=Putative biopolymer transport protein ExbB homolog >gi|2622125|gb|AAB85518.1| biopolymer transport protein [Methanothermobacter thermautotrophicus str. Delta H] >gi|15679040|ref|NP_276157.1| biopolymer transport protein [Methanothermob
295	gi|2622079|gb|AAB85476.1|	0.656	0.724	0.69	0.968	1.065	1.0165	Flp pilus assembly protein TadC	conserved protein [Methanothermobacter thermautotrophicus str. Delta H] >gi|15678998|ref|NP_276115.1| hypothetical protein MTH980 [Methanothermobacter thermautotrophicus str. Delta H]
296	gi|2622834|gb|AAB86175.1|	0.794	0.676	0.735	1.091	0.962	1.0265	Flp pilus assembly protein TadC	unknown [Methanothermobacter thermautotrophicus str. Delta H] >gi|15679697|ref|NP_276815.1| hypothetical protein MTH1703 [Methanothermobacter thermautotrophicus str. Delta H]
297	gi|2622124|gb|AAB85517.1|	0.681	0.8	0.7405	1.031	1.117	1.074	-	unknown [Methanothermobacter thermautotrophicus str. Delta H] >gi|15679039|ref|NP_276156.1| hypothetical protein MTH1021 [Methanothermobacter thermautotrophicus str. Delta H]
298	gi|3914942|sp|O27713.1|SECE_METTH	1.125	1.287	1.206	0.874	1.129	1.0015	Preprotein translocase subunit Sss1	RecName: Full=Protein translocase subunit SecE; AltName: Full=Protein transport protein Sec61 gamma subunit homolog >gi|2622807|gb|AAB86149.1| protein translocation complex sec61 gamma subunit related protein [Methanothermobacter thermautotrophicus
299	gi|12230562|sp|O26134.1|SECY_METTH	1.318	1.291	1.3045	1.195	1.051	1.123	Preprotein translocase subunit SecY	RecName: Full=Protein translocase subunit SecY; AltName: Full=Protein transport protein SEC61 subunit alpha homolog >gi|2621063|gb|AAB84535.1| preprotein translocase SecY [Methanothermobacter thermautotrophicus str. Delta H] >gi|15678057|ref|NP_2751
300	gi|2621644|gb|AAB85073.1|	1.382	1.353	1.3675	1.13	1.073	1.1015	Signal peptidase I	unknown [Methanothermobacter thermautotrophicus str. Delta H] >gi|15678595|ref|NP_275710.1| hypothetical protein MTH567 [Methanothermobacter thermautotrophicus str. Delta H]
COG:V, Defense mechanisms
301	gi|2622320|gb|AAB85699.1|	0.408	0.435	0.4215	0.918	0.948	0.933	Restriction endonuclease	mrr restriction system related protein [Methanothermobacter thermautotrophicus str. Delta H] >gi|15679221|ref|NP_276338.1| mrr restriction system-like protein [Methanothermobacter thermautotrophicus str. Delta H]
302	gi|2621572|gb|AAB85007.1|	0.799	0.644	0.7215	0.989	0.908	0.9485	GTPase subunit of restriction endonuclease	5-methylcytosine-specific restriction enzyme McrB related protein [Methanothermobacter thermautotrophicus str. Delta H] >gi|15678529|ref|NP_275644.1| 5-methylcytosine-specific restriction enzyme McrB-like protein [Methanothermobacter thermautotrophi
303	gi|2622479|gb|AAB85847.1|	0.827	0.804	0.8155	0.967	1.099	1.033	ABC-type multidrug transport system, ATPase component	ABC transporter (ATP-binding protein) [Methanothermobacter thermautotrophicus str. Delta H] >gi|15679369|ref|NP_276486.1| ABC transporter ATP-binding protein [Methanothermobacter thermautotrophicus str. Delta H]
304	gi|2622603|gb|AAB85962.1|	1.604	1.662	1.633	0.993	1.148	1.0705	ABC-type multidrug transport system, ATPase component	ABC transporter (ATP-binding [Methanothermobacter thermautotrophicus str. Delta H] >gi|15679484|ref|NP_276601.1| ABC transporter ATP-binding protein [Methanothermobacter thermautotrophicus str. Delta H]
305	gi|2622602|gb|AAB85961.1|	2.243	1.987	2.115	1.151	1.155	1.153	ABC-type multidrug transport system, permease component	conserved protein [Methanothermobacter thermautotrophicus str. Delta H] >gi|15679483|ref|NP_276600.1| hypothetical protein MTH1486 [Methanothermobacter thermautotrophicus str. Delta H]
