# Supplementary material for: Comparative proteomic analysis of Methanothermobacter thermautotrophicus reveals methane formation from H2 and CO 2 under different temperature conditions
Source: Microbiologyopen. 2018 Sep 10;8(5):e00715. doi: 10.1002/mbo3.715 (PMC6528648; doi:10.1002/mbo3.715)
Supplement: Supplementary file 7 [file MBO3-8-e00715-s007.xlsx]

## Sheet: 工作表1
Supplemental Table 5 All the 77 temperature-dependent proteins which located into 32 gene clusters
regulation mode	Gene	Accession	Distance between the contiguous genes	DNA strand	65°C-VS-71°C@Ratio	65°C-VS-4°C@Ratio	COG Function-Description	Desription	COG Code	COG Functional-Categories
consistently up-regulated proteins	MTH4	gi|2621051|gb|AAB84524.1|	23	positive	1.3255	1.157	Ribosomal protein L23	ribosomal protein L23a (E.coli ) [Methanothermobacter thermautotrophicus str. Delta H] >gi|15678035|ref|NP_275149.1| 50S ribosomal protein L23 [Methanothermobacter thermautotrophicus str. Delta H]	J	Translation, ribosomal structure and biogenesis ;
	MTH6	gi|3122804|sp|O26114.1|RS19_METTH		positive	1.0905	1.05	Ribosomal protein S19	RecName: Full=30S ribosomal protein S19 >gi|2621053|gb|AAB84526.1| ribosomal protein S15 (E.coli ) [Methanothermobacter thermautotrophicus str. Delta H] >gi|15678037|ref|NP_275151.1| 30S ribosomal protein S19 [Methanothermobacter thermautotrophicus	J	Translation, ribosomal structure and biogenesis ;
	MTH158	gi|2621200|gb|AAB84664.1|	4	positive	1.5505	1.155	Ferritin-like protein	ferritin like protein (RsgA) [Methanothermobacter thermautotrophicus str. Delta H] >gi|15678186|ref|NP_275301.1| ferritin [Methanothermobacter thermautotrophicus str. Delta H]	P	Inorganic ion transport and metabolism ;
	MTH160	gi|134641|sp|P18868.1|SODF_METTH		positive	1.2895	1.073	Superoxide dismutase	RecName: Full=Superoxide dismutase [Fe] >gi|2621202|gb|AAB84666.1| superoxide dismutase (Fe/Mn) [Methanothermobacter thermautotrophicus str. Delta H] >gi|15678188|ref|NP_275303.1| superoxide dismutase (Fe/Mn) [Methanothermobacter thermautotrophicus	P	Inorganic ion transport and metabolism ;
	MTH191	gi|7531223|sp|O26293.3|Y191_METTH	11	positive	0.9915	0.9415	Glutamate synthase domain 1	RecName: Full=Putative glutamine amidotransferase MTH_191 >gi|2621235|gb|AAB84697.1| glutamine PRPP amidotransferase [Methanothermobacter thermautotrophicus str. Delta H] >gi|15678219|ref|NP_275334.1| glutamine PRPP amidotransferase [Methanothermoba	E	Amino acid transport and metabolism ;
	MTH192	gi|2621236|gb|AAB84698.1|	0	positive	1.047	0.945	methyl coenzyme M reductase system, component A2 homolog	tungsten formylmethanofuran dehydrogenase, subunit C homolog [Methanothermobacter thermautotrophicus str. Delta H] >gi|15678220|ref|NP_275335.1| tungsten formylmethanofuran dehydrogenase subunit C-like protein [Methanothermobacter thermautotrophicus	E	Amino acid transport and metabolism ;
	MTH193	gi|2621237|gb|AAB84699.1|		positive	1.0595	0.9725	Coenzyme F420-reducing hydrogenase, beta subunit	coenzyme F420-reducing hydrogenase, beta subunit homolog [Methanothermobacter thermautotrophicus str. Delta H] >gi|15678221|ref|NP_275336.1| coenzyme F420-reducing hydrogenase subunit beta-like protein [Methanothermobacter thermautotrophicus str. De	C	Energy production and conversion ;
	MTH250	gi|3913568|sp|O07165.1|ENDA_METTH	55	positive	1.221	1.1545	tRNA splicing endonuclease	RecName: Full=tRNA-splicing endonuclease; AltName: Full=tRNA-intron endonuclease >gi|2621300|gb|AAB84756.1| tRNA intron endonuclease [Methanothermobacter thermautotrophicus str. Delta H] >gi|15678278|ref|NP_275393.1| tRNA-splicing endonuclease subun	J	Translation, ribosomal structure and biogenesis ;
	MTH251	gi|3122904|sp|O26352.1|SYW_METTH	23	positive	1.3435	1.0805	Tryptophanyl-tRNA synthetase	RecName: Full=Tryptophan--tRNA ligase; AltName: Full=Tryptophanyl-tRNA synthetase; Short=TrpRS >gi|2621301|gb|AAB84757.1| tryptophanyl-tRNA synthetase [Methanothermobacter thermautotrophicus str. Delta H] >gi|15678279|ref|NP_275394.1| tryptophanyl-t	J	Translation, ribosomal structure and biogenesis ;
	MTH252	gi|2621302|gb|AAB84758.1|		positive	1.067	1.1105	Uncharacterized membrane protein	conserved protein [Methanothermobacter thermautotrophicus str. Delta H] >gi|15678280|ref|NP_275395.1| hypothetical protein MTH252 [Methanothermobacter thermautotrophicus str. Delta H]	S	Function unknown ;
	MTH853	gi|2621945|gb|AAB85351.1|	23	negative	1.1255	1.061	Choline dehydrogenase and related flavoproteins	conserved protein [Methanothermobacter thermautotrophicus str. Delta H] >gi|15678873|ref|NP_275990.1| hypothetical protein MTH853 [Methanothermobacter thermautotrophicus str. Delta H]	E	Amino acid transport and metabolism ;
	MTH854	gi|2621946|gb|AAB85352.1|		negative	1.244	1.0175	Ferredoxin	ferredoxin [Methanothermobacter thermautotrophicus str. Delta H] >gi|15678874|ref|NP_275991.1| ferredoxin [Methanothermobacter thermautotrophicus str. Delta H]	C	Energy production and conversion ;
	MTH858	gi|2621950|gb|AAB85356.1|	-7	positive	1.191	1.0845	Predicted GTPase	GTP-binding protein, GTP1/OBG family [Methanothermobacter thermautotrophicus str. Delta H] >gi|15678878|ref|NP_275995.1| GTP1/OBG family GTP-binding protein [Methanothermobacter thermautotrophicus str. Delta H]	R	General function prediction only ;
	MTH859	gi|2621951|gb|AAB85357.1|		positive	1.5085	1.2155	Molecular chaperone (small heat shock protein)	heat shock protein, class I [Methanothermobacter thermautotrophicus str. Delta H] >gi|15678879|ref|NP_275996.1| heat shock protein, class I [Methanothermobacter thermautotrophicus str. Delta H]	O	Posttranslational modification, protein turnover, chaperones ;
	MTH894	gi|2621989|gb|AAB85392.1|	55	positive	1.7675	1.0765	Predicted permeases	conserved protein [Methanothermobacter thermautotrophicus str. Delta H] >gi|15678914|ref|NP_276031.1| hypothetical protein MTH894 [Methanothermobacter thermautotrophicus str. Delta H]	R	General function prediction only ;
	MTH895	gi|2621990|gb|AAB85393.1|		positive	1.1705	1.0655	Thiol-disulfide isomerase and thioredoxins	conserved protein [Methanothermobacter thermautotrophicus str. Delta H] >gi|15678915|ref|NP_276032.1| hypothetical protein MTH895 [Methanothermobacter thermautotrophicus str. Delta H] >gi|17942576|pdb|1ILO|A Chain A, Nmr Structure Of A Thioredoxin,	OC	Posttranslational modification, protein turnover, chaperones ; Energy production and conversion ;
	MTH1316	gi|24418788|sp|O27371.1|Y1316_METTH	12	negative	1.124	1.035	Uncharacterized conserved protein	RecName: Full=UPF0215 protein MTH_1316 >gi|2622421|gb|AAB85794.1| conserved protein [Methanothermobacter thermautotrophicus str. Delta H] >gi|15679316|ref|NP_276433.1| hypothetical protein MTH1316 [Methanothermobacter thermautotrophicus str. Delta H	S	Function unknown ;
	MTH1317	gi|11387068|sp|O27372.1|RPOL_METTH		negative	1.2915	1.134	DNA-directed RNA polymerase, subunit L	RecName: Full=DNA-directed RNA polymerase subunit L >gi|2622422|gb|AAB85795.1| DNA-dependent RNA polymerase, subunit L [Methanothermobacter thermautotrophicus str. Delta H] >gi|15679317|ref|NP_276434.1| DNA-dependent RNA polymerase subunit L [Methan	K	Transcription ;
	MTH1414	gi|2622526|gb|AAB85891.1|	12	negative	1.431	1.0055	tRNA(1-methyladenosine) methyltransferase and related methyltransferases	protein-L-isoaspartate methyltransferase homolog [Methanothermobacter thermautotrophicus str. Delta H] >gi|15679413|ref|NP_276530.1| protein-L-isoaspartate methyltransferase-like protein [Methanothermobacter thermautotrophicus str. Delta H]	J	Translation, ribosomal structure and biogenesis ;
	MTH1415	gi|2622527|gb|AAB85892.1|		negative	1.342	1.1055	ERCC4-like helicases	ATP-dependent RNA helicase, eIF-4A family [Methanothermobacter thermautotrophicus str. Delta H] >gi|15679414|ref|NP_276531.1| Hef nuclease [Methanothermobacter thermautotrophicus str. Delta H]	L	Replication, recombination and repair ;
	MTH1656	gi|3334392|sp|O27693.1|TRPG_METTH	5	positive	1.6685	0.983	Anthranilate/para-aminobenzoate synthases component II	RecName: Full=Anthranilate synthase component 2; Short=AS; Short=ASII; AltName: Full=Anthranilate synthase, GATase component; AltName: Full=Anthranilate synthase, glutamine amidotransferase component >gi|2622784|gb|AAB86128.1| anthranilate synthase	EH	Amino acid transport and metabolism ; Coenzyme transport and metabolism ;
	MTH1657	gi|3334382|sp|O27694.1|TRPC_METTH		positive	1.2995	1.0025	Indole-3-glycerol phosphate synthase	RecName: Full=Indole-3-glycerol phosphate synthase; Short=IGPS >gi|2622785|gb|AAB86129.1| indole-3-glycerol phosphate synthase [Methanothermobacter thermautotrophicus str. Delta H] >gi|15679652|ref|NP_276769.1| indole-3-glycerol phosphate synthase [	E	Amino acid transport and metabolism ;
	MTH1758	gi|2622887|gb|AAB86224.1|	-3	negative	1.3255	1.075	Phosphomannomutase	phosphomannomutase [Methanothermobacter thermautotrophicus str. Delta H] >gi|15679746|ref|NP_276864.1| phosphomannomutase [Methanothermobacter thermautotrophicus str. Delta H]	G	Carbohydrate transport and metabolism ;
	MTH1759	gi|2622888|gb|AAB86225.1|	71	negative	1.1835	1.044	Nucleoside-diphosphate-sugar pyrophosphorylase involved in lipopolysaccharide biosynthesis/translation initiation factor 2B, gamma/epsilon subunits (eIF-2Bgamma/eIF-2Bepsilon)	mannose-1-phosphate guanyltransferase [Methanothermobacter thermautotrophicus str. Delta H] >gi|15679747|ref|NP_276865.1| mannose-1-phosphate guanylyltransferase [Methanothermobacter thermautotrophicus str. Delta H]	MJ	Cell wall/membrane/envelope biogenesis ; Translation, ribosomal structure and biogenesis ;
	MTH1760	gi|2622889|gb|AAB86226.1|		negative	1.371	0.9565	Trehalose-6-phosphatase	trehalose-6-phosphate phophatase related protein [Methanothermobacter thermautotrophicus str. Delta H] >gi|15679748|ref|NP_276866.1| trehalose-6-phosphate phophatase-like protein [Methanothermobacter thermautotrophicus str. Delta H]	GM	Carbohydrate transport and metabolism ;
consistently down-regulated proteins	MTH753	gi|2621842|gb|AAB85256.1|	0	positive	0.773	0.933	Highly conserved protein containing a thioredoxin domain	conserved protein [Methanothermobacter thermautotrophicus str. Delta H] >gi|15678778|ref|NP_275895.1| hypothetical protein MTH753, partial [Methanothermobacter thermautotrophicus str. Delta H]	O	Posttranslational modification, protein turnover, chaperones ;
	MTH754	gi|2621843|gb|AAB85257.1|		positive	0.875	0.941	Highly conserved protein containing a thioredoxin domain	conserved protein [Methanothermobacter thermautotrophicus str. Delta H] >gi|15678779|ref|NP_275896.1| hypothetical protein MTH754, partial [Methanothermobacter thermautotrophicus str. Delta H]	O	Posttranslational modification, protein turnover, chaperones ;
	MTH807	gi|3334205|sp|O26898.3|THIO_METTH	35	positive	0.7645	0.9515	Thiol-disulfide isomerase and thioredoxins	RecName: Full=Probable Thioredoxin; AltName: Full=Glutaredoxin-like protein >gi|2621897|gb|AAB85307.1| thioredoxin [Methanothermobacter thermautotrophicus str. Delta H] >gi|15678829|ref|NP_275946.1| thioredoxin [Methanothermobacter thermautotrophicu	OC	Posttranslational modification, protein turnover, chaperones ; Energy production and conversion ;
	MTH809	gi|23396692|sp|O26900.1|MOAC_METTH		positive	0.8305	0.9435	Molybdenum cofactor biosynthesis enzyme	RecName: Full=Probable cyclic pyranopterin monophosphate synthase accessory protein; AltName: Full=Molybdenum cofactor biosynthesis protein C >gi|2621899|gb|AAB85309.1| molybdenum cofactor biosynthesis protein MoaC [Methanothermobacter thermautotrop	H	Coenzyme transport and metabolism ;
	MTH827	gi|7387998|sp|O26915.1|PIMT_METTH	38	negative	1.018	0.902	Protein-L-isoaspartate carboxylmethyltransferase	RecName: Full=Protein-L-isoaspartate O-methyltransferase; AltName: Full=L-isoaspartyl protein carboxyl methyltransferase; AltName: Full=Protein L-isoaspartyl methyltransferase; AltName: Full=Protein-beta-aspartate methyltransferase; Short=PIMT >gi|2	O	Posttranslational modification, protein turnover, chaperones ;
	MTH828	gi|2621918|gb|AAB85326.1|		negative	0.959	0.911	Uncharacterized archaeal Zn-finger protein	conserved protein [Methanothermobacter thermautotrophicus str. Delta H] >gi|15678848|ref|NP_275965.1| hypothetical protein MTH828 [Methanothermobacter thermautotrophicus str. Delta H]	R	General function prediction only ;
	MTH972	gi|2622071|gb|AAB85468.1|	15	negative	0.5745	0.941	Uncharacterized conserved protein	conserved protein [Methanothermobacter thermautotrophicus str. Delta H] >gi|15678990|ref|NP_276107.1| hypothetical protein MTH972 [Methanothermobacter thermautotrophicus str. Delta H]	S	Function unknown ;
	MTH973	gi|73622213|sp|O27054.1|ASPD_METTH		negative	0.7265	0.985	Predicted dinucleotide-utilizing enzyme	RecName: Full=Probable L-aspartate dehydrogenase >gi|2622072|gb|AAB85469.1| conserved protein [Methanothermobacter thermautotrophicus str. Delta H] >gi|15678991|ref|NP_276108.1| L-aspartate dehydrogenase [Methanothermobacter thermautotrophicus str.	R	General function prediction only ;
	MTH1019	gi|88911278|sp|O27098.1|COFE_METTH	11	negative	0.826	0.9655	Uncharacterized conserved protein	RecName: Full=Coenzyme F420:L-glutamate ligase; AltName: Full=Coenzyme F420-0:L-glutamate ligase; AltName: Full=Coenzyme F420-1:gamma-L-glutamate ligase >gi|2622121|gb|AAB85515.1| conserved protein [Methanothermobacter thermautotrophicus str. Delta	S	Function unknown ;
	MTH1020	gi|34582370|sp|O27099.1|PURO_METTH		negative	0.8365	0.839	Archaeal IMP cyclohydrolase	RecName: Full=IMP cyclohydrolase; AltName: Full=IMP synthase; AltName: Full=Inosinicase >gi|2622122|gb|AAB85516.1| conserved protein [Methanothermobacter thermautotrophicus str. Delta H] >gi|15679038|ref|NP_276155.1| IMP cyclohydrolase [Methanotherm	F	Nucleotide transport and metabolism ;
	MTH1079	gi|2622179|gb|AAB85568.1|	7	negative	0.5975	0.876	Uncharacterized protein predicted to be involved in DNA repair (RAMP superfamily)	unknown [Methanothermobacter thermautotrophicus str. Delta H] >gi|15679090|ref|NP_276207.1| hypothetical protein MTH1079 [Methanothermobacter thermautotrophicus str. Delta H]	L	Replication, recombination and repair ;
	MTH1080	gi|41688748|sp|O27152.1|CSM3_METTH	28	negative	0.4925	0.973	Uncharacterized protein predicted to be involved in DNA repair (RAMP superfamily)	RecName: Full=CRISPR type III-associated RAMP protein Csm3; AltName: Full=CRISPR type III-A/Mtube-associated RAMP protein Csm3 >gi|2622180|gb|AAB85569.1| conserved protein [Methanothermobacter thermautotrophicus str. Delta H] >gi|15679091|ref|NP_276	L	Replication, recombination and repair ;
	MTH1081	gi|2622181|gb|AAB85570.1|		negative	0.3545	0.9085	Uncharacterized protein predicted to be involved in DNA repair	unknown [Methanothermobacter thermautotrophicus str. Delta H] >gi|15679092|ref|NP_276209.1| hypothetical protein MTH1081 [Methanothermobacter thermautotrophicus str. Delta H]	L	Replication, recombination and repair ;
	MTH1082	gi|2622182|gb|AAB85571.1|		negative	0.5945	0.948	Predicted hydrolase of the HD superfamily (permuted catalytic motifs)	conserved protein [Methanothermobacter thermautotrophicus str. Delta H] >gi|15679093|ref|NP_276210.1| hypothetical protein MTH1082 [Methanothermobacter thermautotrophicus str. Delta H]	R	General function prediction only ;
	MTH1087	gi|2622187|gb|AAB85576.1|	2	negative	0.377	0.9075	Uncharacterized protein predicted to be involved in DNA repair (RAMP superfamily)	unknown [Methanothermobacter thermautotrophicus str. Delta H] >gi|15679098|ref|NP_276215.1| hypothetical protein MTH1087 [Methanothermobacter thermautotrophicus str. Delta H]	L	Replication, recombination and repair ;
	MTH1089	gi|2622189|gb|AAB85578.1|	0	negative	0.2955	0.9715	-	unknown [Methanothermobacter thermautotrophicus str. Delta H] >gi|15679100|ref|NP_276217.1| hypothetical protein MTH1089 [Methanothermobacter thermautotrophicus str. Delta H]	-	-
	MTH1090	gi|2622190|gb|AAB85579.1|	-3	negative	0.499	0.9765	-	unknown [Methanothermobacter thermautotrophicus str. Delta H] >gi|15679101|ref|NP_276218.1| hypothetical protein MTH1090 [Methanothermobacter thermautotrophicus str. Delta H]	-	-
	MTH1091	gi|2622191|gb|AAB85580.1|		negative	0.6395	0.8895	Uncharacterized protein predicted to be involved in DNA repair (RAMP superfamily)	conserved protein [Methanothermobacter thermautotrophicus str. Delta H] >gi|15679102|ref|NP_276219.1| hypothetical protein MTH1091 [Methanothermobacter thermautotrophicus str. Delta H]	L	Replication, recombination and repair ;
	MTH1146	gi|12230797|sp|O27214.1|GTPC1_METTH	39	positive	0.6325	1.0095	Uncharacterized conserved protein	RecName: Full=Putative GTP cyclohydrolase 1 type 2; AltName: Full=GTP cyclohydrolase I >gi|2622251|gb|AAB85635.1| conserved protein [Methanothermobacter thermautotrophicus str. Delta H] >gi|15679157|ref|NP_276274.1| hypothetical protein MTH1146 [Met	S	Function unknown ;
	MTH1148	gi|32699818|sp|O27216.1|Y1148_METTH		positive	0.6275	0.944	Uncharacterized protein conserved in archaea	RecName: Full=UPF0254 protein MTH_1148 >gi|2622253|gb|AAB85637.1| conserved protein [Methanothermobacter thermautotrophicus str. Delta H] >gi|15679159|ref|NP_276276.1| hypothetical protein MTH1148 [Methanothermobacter thermautotrophicus str. Delta H	S	Function unknown ;
	MTH1157	gi|3334265|sp|O27225.3|MTRG_METTH	0	negative	0.6685	0.9275	Tetrahydromethanopterin S-methyltransferase, subunit G	RecName: Full=Tetrahydromethanopterin S-methyltransferase subunit G; AltName: Full=N5-methyltetrahydromethanopterin--coenzyme M methyltransferase subunit G >gi|2622263|gb|AAB85646.1| N5-methyl-tetrahydromethanopterin:coenzyme M methyltransferase, su	H	Coenzyme transport and metabolism ;
	MTH1158	gi|3334266|sp|O27226.1|MTRF_METTH	13	negative	0.703	0.995	Tetrahydromethanopterin S-methyltransferase, subunit F	RecName: Full=Tetrahydromethanopterin S-methyltransferase subunit F; AltName: Full=N5-methyltetrahydromethanopterin--coenzyme M methyltransferase subunit F >gi|2622264|gb|AAB85647.1| N5-methyl-tetrahydromethanopterin:coenzyme M methyltransferase, su	H	Coenzyme transport and metabolism ;
	MTH1161	gi|14549106|sp|O27229.3|MTRC_METTH	0	negative	0.6665	0.877	Tetrahydromethanopterin S-methyltransferase, subunit C	RecName: Full=Tetrahydromethanopterin S-methyltransferase subunit C; AltName: Full=N5-methyltetrahydromethanopterin--coenzyme M methyltransferase subunit C >gi|2622267|gb|AAB85650.1| N5-methyl-tetrahydromethanopterin:coenzyme M methyltransferase, su	H	Coenzyme transport and metabolism ;
	MTH1162	gi|6166572|sp|O27230.1|MTRD_METTH		negative	0.829	0.9695	Tetrahydromethanopterin S-methyltransferase, subunit D	RecName: Full=Tetrahydromethanopterin S-methyltransferase subunit D; AltName: Full=N5-methyltetrahydromethanopterin--coenzyme M methyltransferase subunit D >gi|2622268|gb|AAB85651.1| N5-methyl-tetrahydromethanopterin:coenzyme M methyltransferase, su	H	Coenzyme transport and metabolism ;
	MTH1236	gi|7388468|sp|O27304.1|Y1236_METTH	11	negative	0.833	0.884	-	RecName: Full=Uncharacterized protein MTH_1236 >gi|2622348|gb|AAB85725.1| conserved protein [Methanothermobacter thermautotrophicus str. Delta H] >gi|15679247|ref|NP_276364.1| hypothetical protein MTH1236 [Methanothermobacter thermautotrophicus str.	C	-
	MTH1238	gi|2622350|gb|AAB85727.1|	20	negative	0.87	0.908	Ni,Fe-hydrogenase III large subunit	formate hydrogenlyase, subunit 5 [Methanothermobacter thermautotrophicus str. Delta H] >gi|15679249|ref|NP_276366.1| formate hydrogenlyase subunit 5 [Methanothermobacter thermautotrophicus str. Delta H]	C	Energy production and conversion ;
	MTH1239	gi|2622351|gb|AAB85728.1|	7	negative	0.845	0.861	Ni,Fe-hydrogenase III small subunit	formate hydrogenlyase, subunit 7 [Methanothermobacter thermautotrophicus str. Delta H] >gi|15679250|ref|NP_276367.1| formate hydrogenlyase subunit 7 [Methanothermobacter thermautotrophicus str. Delta H] >gi|300574381|emb|CBV21216.1| unnamed protein	C	Energy production and conversion ;
	MTH1240	gi|2622352|gb|AAB85729.1|		negative	0.772	0.8625	Formate hydrogenlyase subunit 6/NADH:ubiquinone oxidoreductase 23 kD subunit (chain I)	ferredoxin-like protein [Methanothermobacter thermautotrophicus str. Delta H] >gi|15679251|ref|NP_276368.1| ferredoxin [Methanothermobacter thermautotrophicus str. Delta H]	C	Energy production and conversion ;
	MTH1443	gi|6225559|sp|O27492.1|ILVH_METTH	2	negative	0.8025	0.9535	Acetolactate synthase, small (regulatory) subunit	RecName: Full=Probable acetolactate synthase small subunit; AltName: Full=Acetohydroxy-acid synthase small subunit; Short=AHAS; Short=ALS >gi|2622555|gb|AAB85918.1| acetolactate synthase, small subunit [Methanothermobacter thermautotrophicus str. De	E	Amino acid transport and metabolism ;
	MTH1444	gi|2622556|gb|AAB85919.1|		negative	0.777	0.9665	Thiamine pyrophosphate-requiring enzymes [acetolactate synthase, pyruvate dehydrogenase (cytochrome), glyoxylate carboligase, phosphonopyruvate decarboxylase]	acetolactate synthase, large subunit [Methanothermobacter thermautotrophicus str. Delta H] >gi|15679441|ref|NP_276558.1| acetolactate synthase catalytic subunit [Methanothermobacter thermautotrophicus str. Delta H] >gi|300658364|emb|CBV22937.1| unna	EH	Amino acid transport and metabolism ; Coenzyme transport and metabolism ;
	MTH1524	gi|12229825|sp|O27568.1|HIS5_METTH	24	positive	0.664	0.9835	Glutamine amidotransferase	RecName: Full=Imidazole glycerol phosphate synthase subunit HisH; AltName: Full=IGP synthase glutamine amidotransferase subunit; AltName: Full=IGP synthase subunit HisH; AltName: Full=ImGP synthase subunit HisH; Short=IGPS subunit HisH >gi|2622643|g	E	Amino acid transport and metabolism ;
	MTH1525	gi|2622644|gb|AAB86000.1|		positive	0.724	1.012	Hydrogenase maturation factor	hydrogenase expression/formation protein HypE related protein [Methanothermobacter thermautotrophicus str. Delta H] >gi|15679522|ref|NP_276639.1| hydrogenase expression/formation protein HypE-like protein [Methanothermobacter thermautotrophicus str.	O	Posttranslational modification, protein turnover, chaperones ;
	MTH1548	gi|2622669|gb|AAB86022.1|	11	positive	0.5365	0.8295	NADH:ubiquinone oxidoreductase 24 kD subunit	NADP-reducing hydrogenase, subunit A [Methanothermobacter thermautotrophicus str. Delta H] >gi|15679544|ref|NP_276661.1| NADH dehydrogenase subunit E [Methanothermobacter thermautotrophicus str. Delta H]	C	Energy production and conversion ;
	MTH1549	gi|2622670|gb|AAB86023.1|		positive	0.6665	0.9575	NADH:ubiquinone oxidoreductase, NADH-binding (51 kD) subunit	NADP-reducing hydrogenase, subunit C [Methanothermobacter thermautotrophicus str. Delta H] >gi|15679545|ref|NP_276662.1| NADP-reducing hydrogenase subunit C [Methanothermobacter thermautotrophicus str. Delta H]	C	Energy production and conversion ;
	MTH1587	gi|3122214|sp|O27624.1|HIS8_METTH	53	negative	0.7685	0.9355	Histidinol-phosphate/aromatic aminotransferase and cobyric acid decarboxylase	RecName: Full=Histidinol-phosphate aminotransferase; AltName: Full=Imidazole acetol-phosphate transaminase >gi|2622710|gb|AAB86060.1| histidinol-phosphate aminotransferase [Methanothermobacter thermautotrophicus str. Delta H] >gi|15679582|ref|NP_276	E	Amino acid transport and metabolism ;
	MTH1588	gi|2622711|gb|AAB86061.1|		negative	0.792	0.951	Carbonic anhydrases/acetyltransferases, isoleucine patch superfamily	ferripyochelin binding protein [Methanothermobacter thermautotrophicus str. Delta H] >gi|15679583|ref|NP_276700.1| ferripyochelin binding protein [Methanothermobacter thermautotrophicus str. Delta H]	R	General function prediction only ;
	MTH1709	gi|38502837|sp|O27744.1|ACDE_METTH	22	positive	0.866	0.98	CO dehydrogenase/acetyl-CoA synthase epsilon subunit	RecName: Full=Acetyl-CoA decarbonylase/synthase complex subunit epsilon; Short=ACDS complex subunit epsilon >gi|2622841|gb|AAB86181.1| carbon monoxide dehydrogenase, beta subunit [Methanothermobacter thermautotrophicus str. Delta H] >gi|15679703|ref	C	Energy production and conversion ;
	MTH1711	gi|2622843|gb|AAB86183.1|		positive	0.744	0.9335	CO dehydrogenase maturation factor	nitrogenase reductase related protein [Methanothermobacter thermautotrophicus str. Delta H] >gi|15679705|ref|NP_276823.1| nitrogenase reductase-like protein [Methanothermobacter thermautotrophicus str. Delta H]	D	Cell cycle control, cell division, chromosome partitioning ;
variably regulated proteins	MTH333	gi|2621389|gb|AAB84839.1|	-3	positive	0.703	0.9735	GDP-D-mannose dehydratase	GDP-D-mannose dehydratase [Methanothermobacter thermautotrophicus str. Delta H] >gi|15678361|ref|NP_275476.1| GDP-D-mannose dehydratase [Methanothermobacter thermautotrophicus str. Delta H]	M	Cell wall/membrane/envelope biogenesis ;
	MTH335	gi|2621391|gb|AAB84841.1|		positive	0.4655	1.0375	Glycosyltransferase	galactosyl-transferase RfpB related protein [Methanothermobacter thermautotrophicus str. Delta H] >gi|15678363|ref|NP_275478.1| galactosyl-transferase RfpB-like protein [Methanothermobacter thermautotrophicus str. Delta H]	M	Cell wall/membrane/envelope biogenesis ;
	MTH344	gi|2621401|gb|AAB84850.1|	11	negative	0.3155	0.958	UDP-galactopyranose mutase	UDP-galactopyranose mutase [Methanothermobacter thermautotrophicus str. Delta H] >gi|15678372|ref|NP_275487.1| UDP-galactopyranose mutase [Methanothermobacter thermautotrophicus str. Delta H]	M	Cell wall/membrane/envelope biogenesis ;
	MTH345	gi|2621402|gb|AAB84851.1|	-7	negative	1.0295	1.003	Pyruvate-formate lyase-activating enzyme	pyruvate formate-lyase 2 activating enzyme [Methanothermobacter thermautotrophicus str. Delta H] >gi|15678373|ref|NP_275488.1| pyruvate formate-lyase 2 activating enzyme [Methanothermobacter thermautotrophicus str. Delta H]	O	Posttranslational modification, protein turnover, chaperones ;
	MTH346	gi|2621403|gb|AAB84852.1|	-3	negative	0.654	0.963	Pyruvate-formate lyase	formate acetyltransferase 2 [Methanothermobacter thermautotrophicus str. Delta H] >gi|15678374|ref|NP_275489.1| formate acetyltransferase 2 [Methanothermobacter thermautotrophicus str. Delta H]	C	Energy production and conversion ;
	MTH348	gi|2621406|gb|AAB84854.1|		negative	0.76	0.978	Predicted glycosyltransferases	rhamnosyl transferase [Methanothermobacter thermautotrophicus str. Delta H] >gi|15678376|ref|NP_275491.1| rhamnosyl transferase [Methanothermobacter thermautotrophicus str. Delta H]	R	General function prediction only ;
	MTH670	gi|2621753|gb|AAB85175.1|	-43	negative	0.7955	0.852	Uncharacterized conserved protein	unknown [Methanothermobacter thermautotrophicus str. Delta H] >gi|15678697|ref|NP_275812.1| hypothetical protein MTH670 [Methanothermobacter thermautotrophicus str. Delta H]	S	Function unknown ;
	MTH671	gi|2621754|gb|AAB85176.1|		negative	0.845	0.9955	Biopolymer transport proteins	unknown [Methanothermobacter thermautotrophicus str. Delta H] >gi|15678698|ref|NP_275813.1| hypothetical protein MTH671 [Methanothermobacter thermautotrophicus str. Delta H]	U	Intracellular trafficking, secretion, and vesicular transport ;
	MTH925	gi|2622022|gb|AAB85423.1|	33	negative	0.7895	1.1165	Uncharacterized conserved protein	conserved protein [Methanothermobacter thermautotrophicus str. Delta H] >gi|15678945|ref|NP_276062.1| hypothetical protein MTH925 [Methanothermobacter thermautotrophicus str. Delta H]	S	Function unknown ;
	MTH926	gi|2622023|gb|AAB85424.1|		negative	0.589	1.0955	Ferredoxin	tungsten formylmethanofuran dehydrogenase, subunit F homolog [Methanothermobacter thermautotrophicus str. Delta H] >gi|15678946|ref|NP_276063.1| tungsten formylmethanofuran dehydrogenase subunit F-like protein [Methanothermobacter thermautotrophicus	C	Energy production and conversion ;
	MTH1021	gi|2622124|gb|AAB85517.1|	5	negative	0.7405	1.074	-	unknown [Methanothermobacter thermautotrophicus str. Delta H] >gi|15679039|ref|NP_276156.1| hypothetical protein MTH1021 [Methanothermobacter thermautotrophicus str. Delta H]	U	-
	MTH1022	gi|3915401|sp|O27101.1|Y1022_METTH		negative	0.689	1.0005	Biopolymer transport proteins	RecName: Full=Putative biopolymer transport protein ExbB homolog >gi|2622125|gb|AAB85518.1| biopolymer transport protein [Methanothermobacter thermautotrophicus str. Delta H] >gi|15679040|ref|NP_276157.1| biopolymer transport protein [Methanothermob	U	Intracellular trafficking, secretion, and vesicular transport ;
	MTH1768	gi|2622898|gb|AAB86234.1|	27	negative	0.7765	0.951	NMD protein affecting ribosome stability and mRNA decay	conserved protein [Methanothermobacter thermautotrophicus str. Delta H] >gi|15679756|ref|NP_276874.1| hypothetical protein MTH1768 [Methanothermobacter thermautotrophicus str. Delta H]	J	Translation, ribosomal structure and biogenesis ;
	MTH1770	gi|2622900|gb|AAB86236.1|		negative	0.8705	0.936	Predicted ATPase involved in replication control, Cdc46/Mcm family	DNA replication initiator (Cdc21/Cdc54) [Methanothermobacter thermautotrophicus str. Delta H] >gi|15679758|ref|NP_276876.1| DNA replication initiator [Methanothermobacter thermautotrophicus str. Delta H] >gi|311819692|emb|CBX85360.1| unnamed protein	L	Replication, recombination and repair ;
