# Supplementary material for: Comparative proteomic analysis of Methanothermobacter thermautotrophicus reveals methane formation from H2 and CO 2 under different temperature conditions
Source: Microbiologyopen. 2018 Sep 10;8(5):e00715. doi: 10.1002/mbo3.715 (PMC6528648; doi:10.1002/mbo3.715)
Supplement: Supplementary file 8 [file MBO3-8-e00715-s008.xlsx]

## Sheet: 工作表1
Supplemental Table 6 The pathway enrichment analysis of different proteins
	#	First	Second	pathway		Diff Proteins with pathway annotation (297)	All Proteins with pathway annotation (1173)	Pvalue	Pathway ID	Proteins	KOs
65°C-VS-71°C	1	antibiotics resistance	antibiotics resistance	beta-Lactam resistance	2	1 (0.34%)	1 (0.09%)	0.253197	ko00312	gi|2622381|gb|AAB85756.1|	K01467
	2	Cellular Processes	Cell motility	Flagellar assembly		1 (0.34%)	5 (0.43%)	0.768382	ko02040	gi|12229825|sp|O27568.1|HIS5_METTH	K02501
	3	Environmental Information Processing	Membrane transport	ABC transporters	0	14 (4.71%)	49 (4.18%)	0.348844	ko02010	gi|2621548|gb|AAB84984.1|;gi|2623014|gb|AAB86342.1|;gi|22001691|sp|O27525.1|LEU1_METTH;gi|2621685|gb|AAB85111.1|;gi|2621684|gb|AAB85110.1|;gi|2622602|gb|AAB85961.1|;gi|2622537|gb|AAB85901.1|;gi|2622479|gb|AAB85847.1|;gi|12229962|sp|O26864.2|SYFB_METTH;gi|2622861|gb|AAB86200.1|;gi|56748625|sp|O27739.1|ECFA_METTH;gi|2622859|gb|AAB86198.1|;gi|2622480|gb|AAB85848.1|;gi|12229961|sp|O26837.1|SYFA_METTH	K05773+K03183+K01649+K09817+K09815+K09686+K02428+K09687+K01890+K02038+K02006+K02040+K09696+K01889
	4	Environmental Information Processing	Membrane transport	Bacterial secretion system	2	2 (0.67%)	12 (1.02%)	0.848848	ko03070	gi|12230562|sp|O26134.1|SECY_METTH;gi|12229962|sp|O26864.2|SYFB_METTH	K03076+K01890
	5	Environmental Information Processing	Signal transduction	Two-component system	0	8 (2.69%)	33 (2.81%)	0.624743	ko02020	gi|2622381|gb|AAB85756.1|;gi|3334211|sp|O27093.1|HEM1_METTH;gi|6016460|sp|O27793.1|KTHY_METTH;gi|2622859|gb|AAB86198.1|;gi|2622480|gb|AAB85848.1|;gi|2622201|gb|AAB85589.1|;gi|3334203|sp|O26758.1|GLNB1_METTH;gi|12229825|sp|O27568.1|HIS5_METTH	K01467+K02492+K00943+K02040+K09696+K04751+K02501
	6	Genetic Information Processing	Folding, sorting and degradation	Sulfur relay system	1	6 (2.02%)	14 (1.19%)	0.116055	ko04122	gi|2622982|gb|AAB86313.1|;gi|2621051|gb|AAB84524.1|;gi|2622694|gb|AAB86045.1|;gi|23396692|sp|O26900.1|MOAC_METTH;gi|2622875|gb|AAB86213.1|;gi|6685584|sp|O27441.1|LEU3_METTH	K01494+K02892+K11996+K03637+K03154+K00052
	7	Genetic Information Processing	Folding, sorting and degradation	RNA degradation	0	3 (1.01%)	12 (1.02%)	0.620192	ko03018	gi|2622708|gb|AAB86058.1|;gi|2622423|gb|AAB85796.1|;gi|2621248|gb|AAB84709.1|	K12600+K07573+K05592
	8	Genetic Information Processing	Folding, sorting and degradation	Protein export	2	2 (0.67%)	12 (1.02%)	0.848848	ko03060	gi|12230562|sp|O26134.1|SECY_METTH;gi|3914942|sp|O27713.1|SECE_METTH	K03076+K07342
	9	Genetic Information Processing	Replication and repair	Homologous recombination	1	2 (0.67%)	4 (0.34%)	0.266951	ko03440	gi|2621685|gb|AAB85111.1|;gi|2621557|gb|AAB84993.1|	K09817+K04067
	10	Genetic Information Processing	Replication and repair	Nucleotide excision repair	1	4 (1.35%)	13 (1.11%)	0.426527	ko03420	gi|2621685|gb|AAB85111.1|;gi|8134792|sp|O26541.1|UVRC_METTH;gi|2622410|gb|AAB85783.1|;gi|8134782|sp|O26543.1|UVRA_METTH	K09817+K03703+K03657+K03701
	11	Genetic Information Processing	Replication and repair	Base excision repair	1	3 (1.01%)	14 (1.19%)	0.729552	ko03410	gi|2621685|gb|AAB85111.1|;gi|2621258|gb|AAB84718.1|;gi|2621854|gb|AAB85267.1|	K09817+K01142+K10773
	12	Genetic Information Processing	Replication and repair	DNA replication	1	2 (0.67%)	10 (0.85%)	0.764306	ko03030	gi|2621685|gb|AAB85111.1|;gi|34395747|sp|O26686.1|PRIL_METTH	K09817+K02685
	13	Genetic Information Processing	Replication and repair	Mismatch repair	1	1 (0.34%)	15 (1.28%)	0.987844	ko03430	gi|2622410|gb|AAB85783.1|	K03657
	14	Genetic Information Processing	Transcription	RNA polymerase	1	1 (0.34%)	13 (1.11%)	0.978031	ko03020	gi|2621315|gb|AAB84771.1|	K03050
	15	Genetic Information Processing	Translation	Ribosome	2	2 (0.67%)	64 (5.46%)	1	ko03010	gi|2621051|gb|AAB84524.1|;gi|2621403|gb|AAB84852.1|	K02892+K00656
	16	Human Diseases	Infectious diseases: Bacterial	Epithelial cell signaling in Helicobacter pylori infection	1	2 (0.67%)	2 (0.17%)	0.0639474	ko05120	gi|2621727|gb|AAB85150.1|;gi|2622892|gb|AAB86229.1|	K08303
	17	Human Diseases	Infectious diseases: Bacterial	Tuberculosis	1	1 (0.34%)	5 (0.43%)	0.768382	ko05152	gi|2622859|gb|AAB86198.1|	K02040
	18	Metabolism	Amino acid metabolism	Alanine, aspartate and glutamate metabolism	0	3 (1.01%)	28 (2.39%)	0.985674	ko00250	gi|2621941|gb|AAB85348.1|;gi|2621863|gb|AAB85275.1|;gi|2621477|gb|AAB84920.1|	K00610+K00338+K01953
	19	Metabolism	Amino acid metabolism	Arachidonic acid metabolism	1	1 (0.34%)	2 (0.17%)	0.442447	ko00590	gi|3334203|sp|O26758.1|GLNB1_METTH	K04751
	20	Metabolism	Amino acid metabolism	Arginine and proline metabolism	0	3 (1.01%)	26 (2.22%)	0.977286	ko00330	gi|2621992|gb|AAB85395.1|;gi|3183095|sp|O27495.1|OTC_METTH;gi|2621863|gb|AAB85275.1|	K00286+K00611+K00338
	21	Metabolism	Amino acid metabolism	Cysteine and methionine metabolism	1	4 (1.35%)	21 (1.79%)	0.819562	ko00270	gi|74510640|sp|O27633.1|MTIP_METTH;gi|2621566|gb|AAB85001.1|;gi|12230218|sp|O27848.1|METX_METTH;gi|2621365|gb|AAB84817.1|	K00772+K00558+K00641+K01251
	22	Metabolism	Amino acid metabolism	Glycine, serine and threonine metabolism	2	3 (1.01%)	19 (1.62%)	0.896263	ko00260	gi|2622788|gb|AAB86132.1|;gi|3334383|sp|O27696.1|TRPB1_METTH;gi|3334393|sp|O27695.1|TRPF_METTH	K01695+K01696+K01817
	23	Metabolism	Amino acid metabolism	Histidine metabolism	0	8 (2.69%)	21 (1.79%)	0.135553	ko00340	gi|3334393|sp|O27695.1|TRPF_METTH;gi|2623014|gb|AAB86342.1|;gi|18201990|sp|O26674.1|Y574_METTH;gi|2621218|gb|AAB84681.1|;gi|2622984|gb|AAB86315.1|;gi|2622653|gb|AAB86008.1|;gi|6225506|sp|O27344.1|HIS2_METTH;gi|12229825|sp|O27568.1|HIS5_METTH	K01817+K00599+K00492+K01468+K01523+K02501
	24	Metabolism	Amino acid metabolism	Lysine biosynthesis	1	2 (0.67%)	17 (1.45%)	0.953841	ko00300	gi|22001691|sp|O27525.1|LEU1_METTH;gi|6685584|sp|O27441.1|LEU3_METTH	K01649+K05824
	25	Metabolism	Amino acid metabolism	Lysine degradation		1 (0.34%)	5 (0.43%)	0.768382	ko00310	gi|2622859|gb|AAB86198.1|	K02040
	26	Metabolism	Amino acid metabolism	Phenylalanine metabolism		1 (0.34%)	8 (0.68%)	0.904034	ko00360	gi|2621243|gb|AAB84704.1|	K05710
	27	Metabolism	Amino acid metabolism	Phenylalanine, tyrosine and tryptophan biosynthesis	0	7 (2.36%)	27 (2.3%)	0.545688	ko00400	gi|2622788|gb|AAB86132.1|;gi|3334383|sp|O27696.1|TRPB1_METTH;gi|3334393|sp|O27695.1|TRPF_METTH;gi|2622330|gb|AAB85709.1|;gi|3334392|sp|O27693.1|TRPG_METTH;gi|2621658|gb|AAB85086.1|;gi|3334385|sp|O27698.1|TRPD_METTH	K01695+K01696+K01817+K04518+K01658+K11646+K00766
	28	Metabolism	Amino acid metabolism	Tryptophan metabolism		1 (0.34%)	7 (0.6%)	0.871236	ko00380	gi|2622859|gb|AAB86198.1|	K02040
	29	Metabolism	Amino acid metabolism	Tyrosine metabolism		7 (2.36%)	22 (1.88%)	0.311993	ko00350	gi|2623014|gb|AAB86342.1|;gi|2621716|gb|AAB85140.1|;gi|2622085|gb|AAB85481.1|;gi|2621403|gb|AAB84852.1|;gi|2621218|gb|AAB84681.1|;gi|2622984|gb|AAB86315.1|;gi|2622625|gb|AAB85982.1|	K00599+K00963+K00001+K13954+K00656+K05921
	30	Metabolism	Amino acid metabolism	Valine, leucine and isoleucine biosynthesis		6 (2.02%)	18 (1.53%)	0.292585	ko00290	gi|22001691|sp|O27525.1|LEU1_METTH;gi|2622602|gb|AAB85961.1|;gi|2622556|gb|AAB85919.1|;gi|2622544|gb|AAB85907.1|;gi|6225559|sp|O27492.1|ILVH_METTH;gi|6685584|sp|O27441.1|LEU3_METTH	K01649+K09686+K01652+K00826+K01653+K00052
	31	Metabolism	Amino acid metabolism	Valine, leucine and isoleucine degradation		4 (1.35%)	14 (1.19%)	0.490336	ko00280	gi|6686053|sp|O26800.3|VORB_METTH;gi|2622544|gb|AAB85907.1|;gi|6686083|sp|O26799.1|VORC_METTH;gi|2622859|gb|AAB86198.1|	K00186+K00826+K00188+K02040
	32	Metabolism	Biosynthesis of other secondary metabolites	Penicillin and cephalosporin biosynthesis		1 (0.34%)	1 (0.09%)	0.253197	ko00311	gi|2622381|gb|AAB85756.1|	K01467
	33	Metabolism	Biosynthesis of other secondary metabolites	Streptomycin biosynthesis		2 (0.67%)	10 (0.85%)	0.764306	ko00521	gi|2622887|gb|AAB86224.1|;gi|2622707|gb|AAB86057.1|	K15778
	34	Metabolism	Carbohydrate metabolism	Amino sugar and nucleotide sugar metabolism	0	13 (4.38%)	29 (2.47%)	0.016348	ko00520	gi|2622728|gb|AAB86077.1|;gi|2622727|gb|AAB86076.1|;gi|2622888|gb|AAB86225.1|;gi|2621716|gb|AAB85140.1|;gi|2622473|gb|AAB85842.1|;gi|2622887|gb|AAB86224.1|;gi|3183095|sp|O27495.1|OTC_METTH;gi|6686083|sp|O26799.1|VORC_METTH;gi|2621389|gb|AAB84839.1|;gi|2621611|gb|AAB85043.1|;gi|2622707|gb|AAB86057.1|;gi|2621610|gb|AAB85042.1|;gi|8134782|sp|O26543.1|UVRA_METTH	K01895+K00966+K00963+K00523+K15778+K03431+K00611+K01711+K00175+K00174+K03701
	35	Metabolism	Carbohydrate metabolism	Butanoate metabolism	1	6 (2.02%)	25 (2.13%)	0.637632	ko00650	gi|2621716|gb|AAB85140.1|;gi|2622602|gb|AAB85961.1|;gi|2622556|gb|AAB85919.1|;gi|2621403|gb|AAB84852.1|;gi|6225559|sp|O27492.1|ILVH_METTH;gi|2622859|gb|AAB86198.1|	K00963+K09686+K01652+K00656+K01653+K02040
	36	Metabolism	Carbohydrate metabolism	C5-Branched dibasic acid metabolism	1	3 (1.01%)	11 (0.94%)	0.555358	ko00660	gi|2622602|gb|AAB85961.1|;gi|2622556|gb|AAB85919.1|;gi|6225559|sp|O27492.1|ILVH_METTH	K09686+K01652+K01653
	37	Metabolism	Carbohydrate metabolism	Citrate cycle (TCA cycle)	0	5 (1.68%)	30 (2.56%)	0.91148	ko00020	gi|2622866|gb|AAB86205.1|;gi|51316140|sp|O26290.1|MDH_METTH;gi|2622859|gb|AAB86198.1|;gi|2621611|gb|AAB85043.1|;gi|2621610|gb|AAB85042.1|	K01677+K00024+K02040+K00175+K00174
	38	Metabolism	Carbohydrate metabolism	Fructose and mannose metabolism	0	12 (4.04%)	27 (2.3%)	0.0224853	ko00051	gi|2622888|gb|AAB86225.1|;gi|2622085|gb|AAB85481.1|;gi|2622887|gb|AAB86224.1|;gi|2621216|gb|AAB84679.1|;gi|3183095|sp|O27495.1|OTC_METTH;gi|2621966|gb|AAB85371.1|;gi|2621606|gb|AAB85038.1|;gi|2621389|gb|AAB84839.1|;gi|2621178|gb|AAB84644.1|;gi|2622707|gb|AAB86057.1|;gi|2621422|gb|AAB84868.1|;gi|2621610|gb|AAB85042.1|	K00966+K00001+K15778+K00754+K00611+K01925+K01711+K00174
	39	Metabolism	Carbohydrate metabolism	Galactose metabolism	0	5 (1.68%)	12 (1.02%)	0.163215	ko00052	gi|2621716|gb|AAB85140.1|;gi|2622887|gb|AAB86224.1|;gi|2621611|gb|AAB85043.1|;gi|2622707|gb|AAB86057.1|;gi|8134782|sp|O26543.1|UVRA_METTH	K00963+K15778+K00175+K03701
	40	Metabolism	Carbohydrate metabolism	Glycolysis / Gluconeogenesis	0	8 (2.69%)	28 (2.39%)	0.415325	ko00010	gi|2622728|gb|AAB86077.1|;gi|2622727|gb|AAB86076.1|;gi|2621716|gb|AAB85140.1|;gi|2622085|gb|AAB85481.1|;gi|2622887|gb|AAB86224.1|;gi|6686083|sp|O26799.1|VORC_METTH;gi|2622859|gb|AAB86198.1|;gi|2622707|gb|AAB86057.1|	K01895+K00963+K00001+K13954+K15778+K02040
	41	Metabolism	Carbohydrate metabolism	Glyoxylate and dicarboxylate metabolism	1	2 (0.67%)	12 (1.02%)	0.848848	ko00630	gi|51316140|sp|O26290.1|MDH_METTH;gi|2622673|gb|AAB86026.1|	K00024+K00123
	42	Metabolism	Carbohydrate metabolism	Pentose and glucuronate interconversions	0	8 (2.69%)	17 (1.45%)	0.041979	ko00040	gi|2621716|gb|AAB85140.1|;gi|2622085|gb|AAB85481.1|;gi|2621941|gb|AAB85348.1|;gi|2622667|gb|AAB86020.1|;gi|2621966|gb|AAB85371.1|;gi|2621606|gb|AAB85038.1|;gi|2621982|gb|AAB85386.1|;gi|8134782|sp|O26543.1|UVRA_METTH	K00963+K00001+K00610+K08094+K01925+K08093+K03701
	43	Metabolism	Carbohydrate metabolism	Pentose phosphate pathway		4 (1.35%)	15 (1.28%)	0.551017	ko00030	gi|2622887|gb|AAB86224.1|;gi|2622667|gb|AAB86020.1|;gi|2621982|gb|AAB85386.1|;gi|2622707|gb|AAB86057.1|	K15778+K08094+K08093
	44	Metabolism	Carbohydrate metabolism	Propanoate metabolism		7 (2.36%)	25 (2.13%)	0.453856	ko00640	gi|2622728|gb|AAB86077.1|;gi|2621992|gb|AAB85395.1|;gi|2622727|gb|AAB86076.1|;gi|2621403|gb|AAB84852.1|;gi|6686083|sp|O26799.1|VORC_METTH;gi|2622859|gb|AAB86198.1|;gi|2621248|gb|AAB84709.1|	K01895+K00286+K00656+K02040+K05592
	45	Metabolism	Carbohydrate metabolism	Pyruvate metabolism		12 (4.04%)	39 (3.32%)	0.265545	ko00620	gi|2622728|gb|AAB86077.1|;gi|22001691|sp|O27525.1|LEU1_METTH;gi|2621992|gb|AAB85395.1|;gi|2621847|gb|AAB85261.1|;gi|2622727|gb|AAB86076.1|;gi|2621716|gb|AAB85140.1|;gi|2622381|gb|AAB85756.1|;gi|51316140|sp|O26290.1|MDH_METTH;gi|2621403|gb|AAB84852.1|;gi|2622220|gb|AAB85606.1|;gi|6686083|sp|O26799.1|VORC_METTH;gi|2622859|gb|AAB86198.1|	K01895+K01649+K00286+K01759+K00963+K01069+K00024+K00656+K01007+K02040
	46	Metabolism	Carbohydrate metabolism	Starch and sucrose metabolism		7 (2.36%)	11 (0.94%)	0.00787069	ko00500	gi|2622889|gb|AAB86226.1|;gi|2621716|gb|AAB85140.1|;gi|2622887|gb|AAB86224.1|;gi|2621430|gb|AAB84876.1|;gi|2622707|gb|AAB86057.1|;gi|2621422|gb|AAB84868.1|;gi|8134782|sp|O26543.1|UVRA_METTH	K01087+K00963+K15778+K02844+K03701
	47	Metabolism	Energy metabolism	Carbon fixation in photosynthetic organisms		1 (0.34%)	7 (0.6%)	0.871236	ko00710	gi|51316140|sp|O26290.1|MDH_METTH	K00024
	48	Metabolism	Energy metabolism	Carbon fixation pathways in prokaryotes		9 (3.03%)	35 (2.98%)	0.544546	ko00720	gi|2622728|gb|AAB86077.1|;gi|2622727|gb|AAB86076.1|;gi|2622866|gb|AAB86205.1|;gi|51316140|sp|O26290.1|MDH_METTH;gi|2622220|gb|AAB85606.1|;gi|6686083|sp|O26799.1|VORC_METTH;gi|2622673|gb|AAB86026.1|;gi|2621611|gb|AAB85043.1|;gi|2621610|gb|AAB85042.1|	K01895+K01677+K00024+K01007+K05299+K00175+K00174
	49	Metabolism	Energy metabolism	Methane metabolism		34 (11.45%)	144 (12.28%)	0.724878	ko00680	gi|23821563|sp|O26503.1|FTRL_METTH;gi|2622728|gb|AAB86077.1|;gi|2621845|gb|AAB85259.1|;gi|2621992|gb|AAB85395.1|;gi|2621452|gb|AAB84896.1|;gi|38372531|sp|O26340.1|Y238_METTH;gi|2622727|gb|AAB86076.1|;gi|2621462|gb|AAB84906.1|;gi|2621192|gb|AAB84657.1|;gi|2622667|gb|AAB86020.1|;gi|51316140|sp|O26290.1|MDH_METTH;gi|120505|sp|P19497.1|FRHD_METTH;gi|2621863|gb|AAB85275.1|;gi|2622405|gb|AAB85778.1|;gi…	K00672+K01895+K00532+K00286+K14098+K00202+K14108+K00400+K08094+K00024+K00442+K00441+K00443+K01007+K00583+K14123+K00579+K08093+K03390+K12234+K02121+K11260+K00205+K00123+K05299+K03422+K14121+K02119+K14125
	50	Metabolism	Energy metabolism	Nitrogen metabolism		6 (2.02%)	30 (2.56%)	0.811741	ko00910	gi|3123063|sp|O26865.1|Y771_METTH;gi|2622669|gb|AAB86022.1|;gi|2621863|gb|AAB85275.1|;gi|2622705|gb|AAB86055.1|;gi|2622850|gb|AAB86190.1|;gi|2621477|gb|AAB84920.1|	K00459+K00334+K00338+K00335+K01673+K00313+K01953
	51	Metabolism	Energy metabolism	Oxidative phosphorylation	1	5 (1.68%)	22 (1.88%)	0.690889	ko00190	gi|2622609|gb|AAB85968.1|;gi|2622669|gb|AAB86022.1|;gi|2621863|gb|AAB85275.1|;gi|2622058|gb|AAB85457.1|;gi|12585399|sp|O27038.1|VATC_METTH	K01541+K00334+K00338+K00335+K02121+K02119
	52	Metabolism	Energy metabolism	Photosynthesis - antenna proteins		1 (0.34%)	2 (0.17%)	0.442447	ko00196	gi|2622488|gb|AAB85855.1|	K05384+K02288+K05386
	53	Metabolism	Energy metabolism	Sulfur metabolism		1 (0.34%)	4 (0.34%)	0.689494	ko00920	gi|12230218|sp|O27848.1|METX_METTH	K00641
	54	Metabolism	Global and overview maps	Metabolic pathways		125 (42.09%)	478 (40.75%)	0.317043	ko01100	gi|2622788|gb|AAB86132.1|;gi|3334383|sp|O27696.1|TRPB1_METTH;gi|3123063|sp|O26865.1|Y771_METTH;gi|23821563|sp|O26503.1|FTRL_METTH;gi|2622728|gb|AAB86077.1|;gi|3122904|sp|O26352.1|SYW_METTH;gi|3334393|sp|O27695.1|TRPF_METTH;gi|2623014|gb|AAB86342.1|;gi|22001691|sp|O27525.1|LEU1_METTH;gi|2622330|gb|AAB85709.1|;gi|6686053|sp|O26800.3|VORB_METTH;gi|2621992|gb|AAB85395.1|;gi|18201990|sp|O26674.1|Y574_…	K01695+K01696+K14656+K00672+K01895+K01867+K01817+K03183+K00599+K01649+K04518+K00186+K00286+K00492+K02230+K00202+K09817+K01494+K02201+K00941+K00966+K00963+K09686+K01677+K00001+K13954+K00952+K15778+K03431+K07151+K00400+K00610+K02428+K05934+K01658+K00611+K03688+K01652+K01737+K00772+K00024+K00334+K02224+K00826+K02844+K00656+K00442+K00057+K01653+K00721+K01520+K01012+K00338+K00441+K00335+K11717+K00761+…
	55	Metabolism	Global and overview maps	Fatty acid metabolism	2	3 (1.01%)	8 (0.68%)	0.329195	ko00071	gi|2621716|gb|AAB85140.1|;gi|2622085|gb|AAB85481.1|;gi|2622859|gb|AAB86198.1|	K00963+K00001+K13954+K02040
	56	Metabolism	Global and overview maps	Biosynthesis of secondary metabolites		46 (15.49%)	211 (17.99%)	0.918459	ko01110	gi|2622788|gb|AAB86132.1|;gi|3334383|sp|O27696.1|TRPB1_METTH;gi|2622728|gb|AAB86077.1|;gi|3122904|sp|O26352.1|SYW_METTH;gi|3334393|sp|O27695.1|TRPF_METTH;gi|2623014|gb|AAB86342.1|;gi|22001691|sp|O27525.1|LEU1_METTH;gi|2622330|gb|AAB85709.1|;gi|2621992|gb|AAB85395.1|;gi|2622727|gb|AAB86076.1|;gi|2621684|gb|AAB85110.1|;gi|2622888|gb|AAB86225.1|;gi|2621716|gb|AAB85140.1|;gi|2622602|gb|AAB85961.1|;gi…	K01695+K01696+K01895+K01867+K01817+K03183+K15467+K01649+K04518+K00286+K09815+K00966+K00963+K09686+K00523+K01677+K00001+K13954+K15778+K01467+K01658+K00611+K03688+K01652+K00024+K00826+K02844+K01653+K11717+K03404+K02492+K03405+K10960+K02040+K01523+K01953+K00766+K00175+K10027+K00052+K02501+K00174+K03701+K00088
	57	Metabolism	Global and overview maps	Microbial metabolism in diverse environments		44 (14.81%)	208 (17.73%)	0.948234	ko01120	gi|23821563|sp|O26503.1|FTRL_METTH;gi|2622728|gb|AAB86077.1|;gi|2623014|gb|AAB86342.1|;gi|2621992|gb|AAB85395.1|;gi|18201990|sp|O26674.1|Y574_METTH;gi|38372531|sp|O26340.1|Y238_METTH;gi|2621243|gb|AAB84704.1|;gi|2622727|gb|AAB86076.1|;gi|2621716|gb|AAB85140.1|;gi|2622866|gb|AAB86205.1|;gi|2622085|gb|AAB85481.1|;gi|2622887|gb|AAB86224.1|;gi|2621192|gb|AAB84657.1|;gi|2622667|gb|AAB86020.1|;gi|51316…	K00672+K01895+K00599+K00286+K00492+K00202+K05710+K00963+K01677+K00001+K13954+K15778+K00400+K08094+K00024+K00656+K00442+K00338+K00441+K00443+K01607+K01007+K00583+K00579+K08093+K03390+K12234+K02040+K11260+K01953+K00205+K00123+K05299+K03422+K00175+K05921+K00174
	58	Metabolism	Glycan biosynthesis and metabolism	Lipopolysaccharide biosynthesis		5 (1.68%)	9 (0.77%)	0.0507801	ko00540	gi|2623014|gb|AAB86342.1|;gi|2621430|gb|AAB84876.1|;gi|2621218|gb|AAB84681.1|;gi|2622984|gb|AAB86315.1|;gi|2621422|gb|AAB84868.1|	K00599+K02844
	59	Metabolism	Glycan biosynthesis and metabolism	Glycosphingolipid biosynthesis - lacto and neolacto series		2 (0.67%)	2 (0.17%)	0.0639474	ko00601	gi|2621216|gb|AAB84679.1|;gi|2621178|gb|AAB84644.1|	K00743
	60	Metabolism	Glycan biosynthesis and metabolism	Other glycan degradation		1 (0.34%)	3 (0.26%)	0.583858	ko00511	gi|3183095|sp|O27495.1|OTC_METTH	K00611
	61	Metabolism	Glycan biosynthesis and metabolism	Peptidoglycan biosynthesis		2 (0.67%)	11 (0.94%)	0.810739	ko00550	gi|2621966|gb|AAB85371.1|;gi|2621606|gb|AAB85038.1|	K01925
	62	Metabolism	Lipid metabolism	Glycerolipid metabolism		3 (1.01%)	5 (0.43%)	0.106464	ko00561	gi|2622085|gb|AAB85481.1|;gi|14285447|sp|O26468.1|GPDA_METTH;gi|2621388|gb|AAB84838.1|	K00001+K00086+K00057+K03429
	63	Metabolism	Lipid metabolism	Biosynthesis of unsaturated fatty acids		1 (0.34%)	2 (0.17%)	0.442447	ko01040	gi|2622859|gb|AAB86198.1|	K02040
	64	Metabolism	Lipid metabolism	Glycerophospholipid metabolism		1 (0.34%)	4 (0.34%)	0.689494	ko00564	gi|14285447|sp|O26468.1|GPDA_METTH	K00057
	65	Metabolism	Lipid metabolism	Aminobenzoate degradation		1 (0.34%)	11 (0.94%)	0.960344	ko00627	gi|18201990|sp|O26674.1|Y574_METTH	K00492
	66	Metabolism	Metabolism of cofactors and vitamins	Biotin metabolism		1 (0.34%)	4 (0.34%)	0.689494	ko00780	gi|2622248|gb|AAB85632.1|	K01012
	67	Metabolism	Metabolism of cofactors and vitamins	Folate biosynthesis		3 (1.01%)	14 (1.19%)	0.729552	ko00790	gi|6647984|sp|O27296.1|QUED_METTH;gi|2622544|gb|AAB85907.1|;gi|23396692|sp|O26900.1|MOAC_METTH	K01737+K00826+K03637
	68	Metabolism	Metabolism of cofactors and vitamins	Nicotinate and nicotinamide metabolism		3 (1.01%)	12 (1.02%)	0.620192	ko00760	gi|2621191|gb|AAB84656.1|;gi|73622213|sp|O27054.1|ASPD_METTH;gi|2622653|gb|AAB86008.1|	K00952+K06989+K15358+K01468
	69	Metabolism	Metabolism of cofactors and vitamins	One carbon pool by folate		4 (1.35%)	8 (0.68%)	0.117545	ko00670	gi|6686334|sp|O26868.3|TYSY_METTH;gi|2621681|gb|AAB85107.1|;gi|6016460|sp|O27793.1|KTHY_METTH;gi|2622201|gb|AAB85589.1|	K00560+K00943
	70	Metabolism	Metabolism of cofactors and vitamins	Pantothenate and CoA biosynthesis		7 (2.36%)	18 (1.53%)	0.144712	ko00770	gi|2623030|gb|AAB86357.1|;gi|2622602|gb|AAB85961.1|;gi|2622556|gb|AAB85919.1|;gi|2622544|gb|AAB85907.1|;gi|6225559|sp|O27492.1|ILVH_METTH;gi|2623029|gb|AAB86356.1|;gi|3914506|sp|O27281.1|PYRDB_METTH	K02201+K09686+K01652+K00826+K01653+K00226
	71	Metabolism	Metabolism of cofactors and vitamins	Porphyrin and chlorophyll metabolism		15 (5.05%)	45 (3.84%)	0.139438	ko00860	gi|2621200|gb|AAB84664.1|;gi|2622601|gb|AAB85960.1|;gi|2621801|gb|AAB85219.1|;gi|3287750|sp|O27454.1|CBIH_METTH;gi|6685297|sp|O27509.1|COBB_METTH;gi|2621631|gb|AAB85061.1|;gi|2621524|gb|AAB84962.1|;gi|3334211|sp|O27093.1|HEM1_METTH;gi|2621518|gb|AAB84957.1|;gi|2621522|gb|AAB84961.1|;gi|48427903|sp|O27448.2|CBIX_METTH;gi|2622520|gb|AAB85885.1|;gi|2622850|gb|AAB86190.1|;gi|2622614|gb|AAB85972.1|;gi…	K02217+K02230+K05934+K02224+K03404+K02492+K03405+K03795+K02189+K10960+K02232+K05936
	72	Metabolism	Metabolism of cofactors and vitamins	Riboflavin metabolism		2 (0.67%)	11 (0.94%)	0.810739	ko00740	gi|3123063|sp|O26865.1|Y771_METTH;gi|74548614|sp|O26932.1|RIBL_METTH	K14656
	73	Metabolism	Metabolism of cofactors and vitamins	Thiamine metabolism	0	3 (1.01%)	11 (0.94%)	0.555358	ko00730	gi|2621694|gb|AAB85120.1|;gi|13431387|sp|O27442.1|CSD_METTH;gi|6685584|sp|O27441.1|LEU3_METTH	K00941+K11717+K00052
	74	Metabolism	Metabolism of cofactors and vitamins	Ubiquinone and other terpenoid-quinone biosynthesis	0	3 (1.01%)	6 (0.51%)	0.17402	ko00130	gi|3122904|sp|O26352.1|SYW_METTH;gi|2623014|gb|AAB86342.1|;gi|2622773|gb|AAB86118.1|	K01867+K03183+K03688
	75	Metabolism	Metabolism of other amino acids	beta-Alanine metabolism		2 (0.67%)	4 (0.34%)	0.266951	ko00410	gi|2622859|gb|AAB86198.1|;gi|3914506|sp|O27281.1|PYRDB_METTH	K02040+K00226
	76	Metabolism	Metabolism of other amino acids	D-Glutamine and D-glutamate metabolism		3 (1.01%)	9 (0.77%)	0.408313	ko00471	gi|2621863|gb|AAB85275.1|;gi|2621966|gb|AAB85371.1|;gi|2621606|gb|AAB85038.1|	K00338+K01925
	77	Metabolism	Metabolism of other amino acids	Cyanoamino acid metabolism		2 (0.67%)	6 (0.51%)	0.473903	ko00460	gi|2621430|gb|AAB84876.1|;gi|2621422|gb|AAB84868.1|	K02844
	78	Metabolism	Metabolism of other amino acids	Selenocompound metabolism		2 (0.67%)	7 (0.6%)	0.563534	ko00450	gi|13431387|sp|O27442.1|CSD_METTH;gi|3334205|sp|O26898.3|THIO_METTH	K11717+K03671
	79	Metabolism	Metabolism of other amino acids	Taurine and hypotaurine metabolism		1 (0.34%)	4 (0.34%)	0.689494	ko00430	gi|2621992|gb|AAB85395.1|	K00286
	80	Metabolism	Metabolism of other amino acids	Glutathione metabolism		1 (0.34%)	4 (0.34%)	0.689494	ko00480	gi|3334203|sp|O26758.1|GLNB1_METTH	K04751
	81	Metabolism	Metabolism of terpenoids and polyketides	Carotenoid biosynthesis		2 (0.67%)	3 (0.26%)	0.159623	ko00906	gi|2621978|gb|AAB85382.1|;gi|2622939|gb|AAB86273.1|	K10211+K10027
	82	Metabolism	Metabolism of terpenoids and polyketides	Biosynthesis of ansamycins		1 (0.34%)	1 (0.09%)	0.253197	ko01051	gi|2623014|gb|AAB86342.1|	K15467
	83	Metabolism	Metabolism of terpenoids and polyketides	Geraniol degradation		1 (0.34%)	3 (0.26%)	0.583858	ko00281	gi|2622859|gb|AAB86198.1|	K02040
	84	Metabolism	Metabolism of terpenoids and polyketides	Limonene and pinene degradation		2 (0.67%)	12 (1.02%)	0.848848	ko00903	gi|18201990|sp|O26674.1|Y574_METTH;gi|2622859|gb|AAB86198.1|	K00492+K02040
	85	Metabolism	Metabolism of terpenoids and polyketides	Terpenoid backbone biosynthesis		2 (0.67%)	14 (1.19%)	0.904909	ko00900	gi|2621684|gb|AAB85110.1|;gi|2622850|gb|AAB86190.1|	K09815+K10960
	86	Metabolism	Nucleotide metabolism	Pyrimidine metabolism	0	18 (6.06%)	56 (4.77%)	0.148069	ko00240	gi|2621685|gb|AAB85111.1|;gi|2622982|gb|AAB86313.1|;gi|2621941|gb|AAB85348.1|;gi|2622537|gb|AAB85901.1|;gi|14285447|sp|O26468.1|GPDA_METTH;gi|30172733|sp|O27642.1|DUT_METTH;gi|6647897|sp|O27186.1|UPP_METTH;gi|6686334|sp|O26868.3|TYSY_METTH;gi|2621681|gb|AAB85107.1|;gi|3913522|sp|O27276.1|DPOL1_METTH;gi|2621315|gb|AAB84771.1|;gi|13431445|sp|O27456.1|DP2S_METTH;gi|6016460|sp|O27793.1|KTHY_METTH;gi|…	K09817+K01494+K00610+K02428+K00057+K01520+K00761+K00560+K02319+K03050+K02323+K00943+K02685+K00226+K02322+K03671
	87	Metabolism	Nucleotide metabolism	Purine metabolism	0	16 (5.39%)	76 (6.48%)	0.846704	ko00230	gi|2622609|gb|AAB85968.1|;gi|2621685|gb|AAB85111.1|;gi|2622887|gb|AAB86224.1|;gi|2622852|gb|AAB86192.1|;gi|2622537|gb|AAB85901.1|;gi|2621557|gb|AAB84993.1|;gi|13431387|sp|O27442.1|CSD_METTH;gi|2622410|gb|AAB85783.1|;gi|3913522|sp|O27276.1|DPOL1_METTH;gi|2621221|gb|AAB84684.1|;gi|2621315|gb|AAB84771.1|;gi|13431445|sp|O27456.1|DP2S_METTH;gi|34395747|sp|O26686.1|PRIL_METTH;gi|2622707|gb|AAB86057.1|;…	K01509+K09817+K15778+K01120+K02428+K01529+K11717+K02319+K03050+K02323+K02685+K02322+K00088
	88	Metabolism	Xenobiotics biodegradation and metabolism	Aminoacyl-tRNA biosynthesis		6 (2.02%)	31 (2.64%)	0.837221	ko00970	gi|3122904|sp|O26352.1|SYW_METTH;gi|12229962|sp|O26864.2|SYFB_METTH;gi|3183168|sp|O27585.1|SYK_METTH;gi|3334118|sp|O27540.1|GATA_METTH;gi|2621479|gb|AAB84921.1|;gi|12229961|sp|O26837.1|SYFA_METTH	K01867+K01890+K04566+K02433+K02435+K01889
	89	Metabolism	Xenobiotics biodegradation and metabolism	Benzoate degradation		3 (1.01%)	12 (1.02%)	0.620192	ko00362	gi|2621716|gb|AAB85140.1|;gi|2621282|gb|AAB84740.1|;gi|163311058|pdb|3BEY|F	K00963+K01607
	90	Metabolism	Xenobiotics biodegradation and metabolism	Bisphenol degradation		1 (0.34%)	7 (0.6%)	0.871236	ko00363	gi|18201990|sp|O26674.1|Y574_METTH	K00492
	91	Metabolism	Xenobiotics biodegradation and metabolism	Caprolactam degradation		1 (0.34%)	2 (0.17%)	0.442447	ko00930	gi|2622859|gb|AAB86198.1|	K02040
	92	Metabolism	Xenobiotics biodegradation and metabolism	Chloroalkane and chloroalkene degradation		2 (0.67%)	12 (1.02%)	0.848848	ko00625	gi|2621716|gb|AAB85140.1|;gi|2622085|gb|AAB85481.1|	K00963+K00001+K13954
	93	Metabolism	Xenobiotics biodegradation and metabolism	Chlorocyclohexane and chlorobenzene degradation		1 (0.34%)	4 (0.34%)	0.689494	ko00361	gi|18201990|sp|O26674.1|Y574_METTH	K00492
	94	Metabolism	Xenobiotics biodegradation and metabolism	Dioxin degradation		2 (0.67%)	3 (0.26%)	0.159623	ko00621	gi|2621243|gb|AAB84704.1|;gi|2621716|gb|AAB85140.1|	K05710+K00963
	95	Metabolism	Xenobiotics biodegradation and metabolism	Naphthalene degradation		3 (1.01%)	6 (0.51%)	0.17402	ko00626	gi|18201990|sp|O26674.1|Y574_METTH;gi|2621716|gb|AAB85140.1|;gi|2622085|gb|AAB85481.1|	K00492+K00963+K00001+K13954
	96	Metabolism	Xenobiotics biodegradation and metabolism	Polycyclic aromatic hydrocarbon degradation		4 (1.35%)	9 (0.77%)	0.170957	ko00624	gi|2623014|gb|AAB86342.1|;gi|18201990|sp|O26674.1|Y574_METTH;gi|2621218|gb|AAB84681.1|;gi|2622984|gb|AAB86315.1|	K00599+K00492
	97	Metabolism	Xenobiotics biodegradation and metabolism	Toluene degradation		1 (0.34%)	5 (0.43%)	0.768382	ko00623	gi|18201990|sp|O26674.1|Y574_METTH	K00492
65°C-VS-4°C	1	Environmental Information Processing	Membrane transport	ABC transporters		1 (1.85%)	49 (4.18%)	0.905497	ko02010	gi|2622859|gb|AAB86198.1|	K02040
	2	Environmental Information Processing	Signal transduction	Two-component system		2 (3.7%)	33 (2.81%)	0.454941	ko02020	gi|2622461|gb|AAB85831.1|;gi|2622859|gb|AAB86198.1|	K03885+K02040
	3	Genetic Information Processing	Folding, sorting and degradation	RNA degradation		1 (1.85%)	12 (1.02%)	0.433503	ko03018	gi|2621248|gb|AAB84709.1|	K05592
	4	Genetic Information Processing	Folding, sorting and degradation	Sulfur relay system		1 (1.85%)	14 (1.19%)	0.484996	ko04122	gi|2621051|gb|AAB84524.1|	K02892
	5	Genetic Information Processing	Transcription	Basal transcription factors		1 (1.85%)	3 (0.26%)	0.131954	ko03022	gi|74510757|sp|O27705.1|TFE_METTH	K03136
	6	Genetic Information Processing	Transcription	RNA polymerase		1 (1.85%)	13 (1.11%)	0.459852	ko03020	gi|2621315|gb|AAB84771.1|	K03050
	7	Genetic Information Processing	Translation	Aminoacyl-tRNA biosynthesis		2 (3.7%)	31 (2.64%)	0.422717	ko00970	gi|3334118|sp|O27540.1|GATA_METTH;gi|2621479|gb|AAB84921.1|	K02433+K02435
	8	Genetic Information Processing	Translation	Ribosome		2 (3.7%)	64 (5.46%)	0.807979	ko03010	gi|2621051|gb|AAB84524.1|;gi|3122754|sp|O26653.1|RL40_METTH	K02892+K02927
	9	Human Diseases	Infectious diseases: Bacterial	Tuberculosis		1 (1.85%)	5 (0.43%)	0.210265	ko05152	gi|2622859|gb|AAB86198.1|	K02040
	10	Metabolism	Amino acid metabolism	Valine, leucine and isoleucine degradation		2 (3.7%)	14 (1.19%)	0.132969	ko00280	gi|6686083|sp|O26799.1|VORC_METTH;gi|2622859|gb|AAB86198.1|	K00188+K02040
	11	Metabolism	Amino acid metabolism	Lysine degradation		1 (1.85%)	5 (0.43%)	0.210265	ko00310	gi|2622859|gb|AAB86198.1|	K02040
	12	Metabolism	Amino acid metabolism	Tryptophan metabolism		1 (1.85%)	7 (0.6%)	0.281631	ko00380	gi|2622859|gb|AAB86198.1|	K02040
	13	Metabolism	Amino acid metabolism	Glycine, serine and threonine metabolism		1 (1.85%)	19 (1.62%)	0.594472	ko00260	gi|74548666|sp|O27106.1|ARSS_METTH	K00998
	14	Metabolism	Amino acid metabolism	Histidine metabolism		1 (1.85%)	21 (1.79%)	0.631552	ko00340	gi|18201990|sp|O26674.1|Y574_METTH	K00492
	15	Metabolism	Amino acid metabolism	Phenylalanine, tyrosine and tryptophan biosynthesis		1 (1.85%)	27 (2.3%)	0.723945	ko00400	gi|2622330|gb|AAB85709.1|	K04518
	16	Metabolism	Carbohydrate metabolism	Propanoate metabolism		4 (7.41%)	25 (2.13%)	0.0246972	ko00640	gi|2622461|gb|AAB85831.1|;gi|6686083|sp|O26799.1|VORC_METTH;gi|2622859|gb|AAB86198.1|;gi|2621248|gb|AAB84709.1|	K03885+K01895+K02040+K05592
	17	Metabolism	Carbohydrate metabolism	Pyruvate metabolism		4 (7.41%)	39 (3.32%)	0.099978	ko00620	gi|2622461|gb|AAB85831.1|;gi|2622220|gb|AAB85606.1|;gi|6686083|sp|O26799.1|VORC_METTH;gi|2622859|gb|AAB86198.1|	K03885+K01007+K01895+K02040
	18	Metabolism	Carbohydrate metabolism	Glycolysis / Gluconeogenesis		2 (3.7%)	28 (2.39%)	0.372733	ko00010	gi|6686083|sp|O26799.1|VORC_METTH;gi|2622859|gb|AAB86198.1|	K01895+K02040
	19	Metabolism	Carbohydrate metabolism	Amino sugar and nucleotide sugar metabolism		2 (3.7%)	29 (2.47%)	0.389592	ko00520	gi|2621713|gb|AAB85137.1|;gi|6686083|sp|O26799.1|VORC_METTH	K01784+K01895
	20	Metabolism	Carbohydrate metabolism	Galactose metabolism		1 (1.85%)	12 (1.02%)	0.433503	ko00052	gi|2621713|gb|AAB85137.1|	K01784
	21	Metabolism	Carbohydrate metabolism	Pentose phosphate pathway		1 (1.85%)	15 (1.28%)	0.508991	ko00030	gi|6226032|sp|P72012.1|RPIA_METTH	K01807
	22	Metabolism	Carbohydrate metabolism	Butanoate metabolism		1 (1.85%)	25 (2.13%)	0.696007	ko00650	gi|2622859|gb|AAB86198.1|	K02040
	23	Metabolism	Carbohydrate metabolism	Citrate cycle (TCA cycle)		1 (1.85%)	30 (2.56%)	0.761189	ko00020	gi|2622859|gb|AAB86198.1|	K02040
	24	Metabolism	Energy metabolism	Oxidative phosphorylation		3 (5.56%)	22 (1.88%)	0.07646	ko00190	gi|2622609|gb|AAB85968.1|;gi|2622461|gb|AAB85831.1|;gi|74548666|sp|O27106.1|ARSS_METTH	K01541+K03885+K00998
	25	Metabolism	Energy metabolism	Carbon fixation in photosynthetic organisms		1 (1.85%)	7 (0.6%)	0.281631	ko00710	gi|6226032|sp|P72012.1|RPIA_METTH	K01807
	26	Metabolism	Energy metabolism	Carbon fixation pathways in prokaryotes		2 (3.7%)	35 (2.98%)	0.486157	ko00720	gi|2622220|gb|AAB85606.1|;gi|6686083|sp|O26799.1|VORC_METTH	K01007+K01895
	27	Metabolism	Energy metabolism	Methane metabolism		7 (12.96%)	144 (12.28%)	0.502108	ko00680	gi|2622675|gb|AAB86027.1|;gi|2622220|gb|AAB85606.1|;gi|6686083|sp|O26799.1|VORC_METTH;gi|14549106|sp|O27229.3|MTRC_METTH;gi|2622351|gb|AAB85728.1|;gi|6686300|sp|Q50485.2|MCRW_METTH;gi|2622352|gb|AAB85729.1|	K00204+K01007+K01895+K00579+K14122+K03422+K14121
	28	Metabolism	Global and overview maps	Fatty acid metabolism		1 (1.85%)	8 (0.68%)	0.3149	ko00071	gi|2622859|gb|AAB86198.1|	K02040
	29	Metabolism	Global and overview maps	Microbial metabolism in diverse environments		9 (16.67%)	208 (17.73%)	0.640826	ko01120	gi|18201990|sp|O26674.1|Y574_METTH;gi|6226032|sp|P72012.1|RPIA_METTH;gi|2622675|gb|AAB86027.1|;gi|2622461|gb|AAB85831.1|;gi|2622220|gb|AAB85606.1|;gi|6686083|sp|O26799.1|VORC_METTH;gi|14549106|sp|O27229.3|MTRC_METTH;gi|2622859|gb|AAB86198.1|;gi|6686300|sp|Q50485.2|MCRW_METTH	K00492+K01807+K00204+K03885+K01007+K01895+K00579+K02040+K03422
	30	Metabolism	Global and overview maps	Metabolic pathways		21 (38.89%)	478 (40.75%)	0.66264	ko01100	gi|2621669|gb|AAB85096.1|;gi|2622330|gb|AAB85709.1|;gi|2621388|gb|AAB84838.1|;gi|18201990|sp|O26674.1|Y574_METTH;gi|6226032|sp|P72012.1|RPIA_METTH;gi|2622675|gb|AAB86027.1|;gi|2621713|gb|AAB85137.1|;gi|2622461|gb|AAB85831.1|;gi|74548666|sp|O27106.1|ARSS_METTH;gi|2622220|gb|AAB85606.1|;gi|6686083|sp|O26799.1|VORC_METTH;gi|3334118|sp|O27540.1|GATA_METTH;gi|14549106|sp|O27229.3|MTRC_METTH;gi|4842790…	K01001+K04518+K03429+K00492+K01807+K00204+K01784+K03885+K00998+K01007+K00188+K01895+K02433+K00579+K03795+K03050+K11176+K02040+K05592+K02435+K00869+K03422
	31	Metabolism	Global and overview maps	Biosynthesis of secondary metabolites		8 (14.81%)	211 (17.99%)	0.785239	ko01110	gi|2622330|gb|AAB85709.1|;gi|6226032|sp|P72012.1|RPIA_METTH;gi|2621713|gb|AAB85137.1|;gi|2622461|gb|AAB85831.1|;gi|6686083|sp|O26799.1|VORC_METTH;gi|34582370|sp|O27099.1|PURO_METTH;gi|2622859|gb|AAB86198.1|;gi|2497518|sp|Q50559.1|MVK_METTH	K04518+K01807+K01784+K03885+K01895+K11176+K02040+K00869
	32	Metabolism	Lipid metabolism	Biosynthesis of unsaturated fatty acids		1 (1.85%)	2 (0.17%)	0.0899898	ko01040	gi|2622859|gb|AAB86198.1|	K02040
	33	Metabolism	Lipid metabolism	Glycerophospholipid metabolism		1 (1.85%)	4 (0.34%)	0.172018	ko00564	gi|74548666|sp|O27106.1|ARSS_METTH	K00998
	34	Metabolism	Lipid metabolism	Fatty acid biosynthesis		1 (1.85%)	5 (0.43%)	0.210265	ko00061	gi|2622461|gb|AAB85831.1|	K03885
	35	Metabolism	Lipid metabolism	Glycerolipid metabolism		1 (1.85%)	5 (0.43%)	0.210265	ko00561	gi|2621388|gb|AAB84838.1|	K03429
	36	Metabolism	Metabolism of cofactors and vitamins	Porphyrin and chlorophyll metabolism		1 (1.85%)	45 (3.84%)	0.884977	ko00860	gi|48427903|sp|O27448.2|CBIX_METTH	K03795
	37	Metabolism	Metabolism of other amino acids	beta-Alanine metabolism		1 (1.85%)	4 (0.34%)	0.172018	ko00410	gi|2622859|gb|AAB86198.1|	K02040
	38	Metabolism	Metabolism of terpenoids and polyketides	Limonene and pinene degradation		2 (3.7%)	12 (1.02%)	0.102194	ko00903	gi|18201990|sp|O26674.1|Y574_METTH;gi|2622859|gb|AAB86198.1|	K00492+K02040
	39	Metabolism	Metabolism of terpenoids and polyketides	Geraniol degradation		1 (1.85%)	3 (0.26%)	0.131954	ko00281	gi|2622859|gb|AAB86198.1|	K02040
	40	Metabolism	Metabolism of terpenoids and polyketides	Terpenoid backbone biosynthesis		1 (1.85%)	14 (1.19%)	0.484996	ko00900	gi|2497518|sp|Q50559.1|MVK_METTH	K00869
	41	Metabolism	Nucleotide metabolism	Purine metabolism		3 (5.56%)	76 (6.48%)	0.694615	ko00230	gi|2622609|gb|AAB85968.1|;gi|2621315|gb|AAB84771.1|;gi|34582370|sp|O27099.1|PURO_METTH	K01509+K03050+K11176
	42	Metabolism	Nucleotide metabolism	Pyrimidine metabolism		1 (1.85%)	56 (4.77%)	0.93311	ko00240	gi|2621315|gb|AAB84771.1|	K03050
	43	Metabolism	Xenobiotics biodegradation and metabolism	Caprolactam degradation		1 (1.85%)	2 (0.17%)	0.0899898	ko00930	gi|2622859|gb|AAB86198.1|	K02040
	44	Metabolism	Xenobiotics biodegradation and metabolism	Chlorocyclohexane and chlorobenzene degradation		1 (1.85%)	4 (0.34%)	0.172018	ko00361	gi|18201990|sp|O26674.1|Y574_METTH	K00492
	45	Metabolism	Xenobiotics biodegradation and metabolism	Toluene degradation		1 (1.85%)	5 (0.43%)	0.210265	ko00623	gi|18201990|sp|O26674.1|Y574_METTH	K00492
	46	Metabolism	Xenobiotics biodegradation and metabolism	Naphthalene degradation		1 (1.85%)	6 (0.51%)	0.246777	ko00626	gi|18201990|sp|O26674.1|Y574_METTH	K00492
	47	Metabolism	Xenobiotics biodegradation and metabolism	Bisphenol degradation		1 (1.85%)	7 (0.6%)	0.281631	ko00363	gi|18201990|sp|O26674.1|Y574_METTH	K00492
	48	Metabolism	Xenobiotics biodegradation and metabolism	Polycyclic aromatic hydrocarbon degradation		1 (1.85%)	9 (0.77%)	0.346656	ko00624	gi|18201990|sp|O26674.1|Y574_METTH	K00492
	49	Metabolism	Xenobiotics biodegradation and metabolism	Aminobenzoate degradation		1 (1.85%)	11 (0.94%)	0.405894	ko00627	gi|18201990|sp|O26674.1|Y574_METTH	K00492

## Sheet: 工作表2
48	Environmental Information Processing	Membrane transport	ABC transporters	1 (1.85%)	49 (4.18%)	0.905497	ko02010	gi|2622859|gb|AAB86198.1|	K02040
30	Environmental Information Processing	Signal transduction	Two-component system	2 (3.7%)	33 (2.81%)	0.454941	ko02020	gi|2622461|gb|AAB85831.1|;gi|2622859|gb|AAB86198.1|	K03885+K02040
29	Genetic Information Processing	Folding, sorting and degradation	RNA degradation	1 (1.85%)	12 (1.02%)	0.433503	ko03018	gi|2621248|gb|AAB84709.1|	K05592
33	Genetic Information Processing	Folding, sorting and degradation	Sulfur relay system	1 (1.85%)	14 (1.19%)	0.484996	ko04122	gi|2621051|gb|AAB84524.1|	K02892
7	Genetic Information Processing	Transcription	Basal transcription factors	1 (1.85%)	3 (0.26%)	0.131954	ko03022	gi|74510757|sp|O27705.1|TFE_METTH	K03136
31	Genetic Information Processing	Transcription	RNA polymerase	1 (1.85%)	13 (1.11%)	0.459852	ko03020	gi|2621315|gb|AAB84771.1|	K03050
27	Genetic Information Processing	Translation	Aminoacyl-tRNA biosynthesis	2 (3.7%)	31 (2.64%)	0.422717	ko00970	gi|3334118|sp|O27540.1|GATA_METTH;gi|2621479|gb|AAB84921.1|	K02433+K02435
46	Genetic Information Processing	Translation	Ribosome	2 (3.7%)	64 (5.46%)	0.807979	ko03010	gi|2621051|gb|AAB84524.1|;gi|3122754|sp|O26653.1|RL40_METTH	K02892+K02927
14	Human Diseases	Infectious diseases: Bacterial	Tuberculosis	1 (1.85%)	5 (0.43%)	0.210265	ko05152	gi|2622859|gb|AAB86198.1|	K02040
9	Metabolism	Amino acid metabolism	Valine, leucine and isoleucine degradation	2 (3.7%)	14 (1.19%)	0.132969	ko00280	gi|6686083|sp|O26799.1|VORC_METTH;gi|2622859|gb|AAB86198.1|	K00188+K02040
16	Metabolism	Amino acid metabolism	Lysine degradation	1 (1.85%)	5 (0.43%)	0.210265	ko00310	gi|2622859|gb|AAB86198.1|	K02040
19	Metabolism	Amino acid metabolism	Tryptophan metabolism	1 (1.85%)	7 (0.6%)	0.281631	ko00380	gi|2622859|gb|AAB86198.1|	K02040
37	Metabolism	Amino acid metabolism	Glycine, serine and threonine metabolism	1 (1.85%)	19 (1.62%)	0.594472	ko00260	gi|74548666|sp|O27106.1|ARSS_METTH	K00998
38	Metabolism	Amino acid metabolism	Histidine metabolism	1 (1.85%)	21 (1.79%)	0.631552	ko00340	gi|18201990|sp|O26674.1|Y574_METTH	K00492
43	Metabolism	Amino acid metabolism	Phenylalanine, tyrosine and tryptophan biosynthesis	1 (1.85%)	27 (2.3%)	0.723945	ko00400	gi|2622330|gb|AAB85709.1|	K04518
1	Metabolism	Carbohydrate metabolism	Propanoate metabolism	4 (7.41%)	25 (2.13%)	0.0246972	ko00640	gi|2622461|gb|AAB85831.1|;gi|6686083|sp|O26799.1|VORC_METTH;gi|2622859|gb|AAB86198.1|;gi|2621248|gb|AAB84709.1|	K03885+K01895+K02040+K05592
5	Metabolism	Carbohydrate metabolism	Pyruvate metabolism	4 (7.41%)	39 (3.32%)	0.099978	ko00620	gi|2622461|gb|AAB85831.1|;gi|2622220|gb|AAB85606.1|;gi|6686083|sp|O26799.1|VORC_METTH;gi|2622859|gb|AAB86198.1|	K03885+K01007+K01895+K02040
24	Metabolism	Carbohydrate metabolism	Glycolysis / Gluconeogenesis	2 (3.7%)	28 (2.39%)	0.372733	ko00010	gi|6686083|sp|O26799.1|VORC_METTH;gi|2622859|gb|AAB86198.1|	K01895+K02040
25	Metabolism	Carbohydrate metabolism	Amino sugar and nucleotide sugar metabolism	2 (3.7%)	29 (2.47%)	0.389592	ko00520	gi|2621713|gb|AAB85137.1|;gi|6686083|sp|O26799.1|VORC_METTH	K01784+K01895
28	Metabolism	Carbohydrate metabolism	Galactose metabolism	1 (1.85%)	12 (1.02%)	0.433503	ko00052	gi|2621713|gb|AAB85137.1|	K01784
36	Metabolism	Carbohydrate metabolism	Pentose phosphate pathway	1 (1.85%)	15 (1.28%)	0.508991	ko00030	gi|6226032|sp|P72012.1|RPIA_METTH	K01807
42	Metabolism	Carbohydrate metabolism	Butanoate metabolism	1 (1.85%)	25 (2.13%)	0.696007	ko00650	gi|2622859|gb|AAB86198.1|	K02040
44	Metabolism	Carbohydrate metabolism	Citrate cycle (TCA cycle)	1 (1.85%)	30 (2.56%)	0.761189	ko00020	gi|2622859|gb|AAB86198.1|	K02040
2	Metabolism	Energy metabolism	Oxidative phosphorylation	3 (5.56%)	22 (1.88%)	0.07646	ko00190	gi|2622609|gb|AAB85968.1|;gi|2622461|gb|AAB85831.1|;gi|74548666|sp|O27106.1|ARSS_METTH	K01541+K03885+K00998
21	Metabolism	Energy metabolism	Carbon fixation in photosynthetic organisms	1 (1.85%)	7 (0.6%)	0.281631	ko00710	gi|6226032|sp|P72012.1|RPIA_METTH	K01807
34	Metabolism	Energy metabolism	Carbon fixation pathways in prokaryotes	2 (3.7%)	35 (2.98%)	0.486157	ko00720	gi|2622220|gb|AAB85606.1|;gi|6686083|sp|O26799.1|VORC_METTH	K01007+K01895
35	Metabolism	Energy metabolism	Methane metabolism	7 (12.96%)	144 (12.28%)	0.502108	ko00680	gi|2622675|gb|AAB86027.1|;gi|2622220|gb|AAB85606.1|;gi|6686083|sp|O26799.1|VORC_METTH;gi|14549106|sp|O27229.3|MTRC_METTH;gi|2622351|gb|AAB85728.1|;gi|6686300|sp|Q50485.2|MCRW_METTH;gi|2622352|gb|AAB85729.1|	K00204+K01007+K01895+K00579+K14122+K03422+K14121
22	Metabolism	Global and overview maps	Fatty acid metabolism	1 (1.85%)	8 (0.68%)	0.3149	ko00071	gi|2622859|gb|AAB86198.1|	K02040
39	Metabolism	Global and overview maps	Microbial metabolism in diverse environments	9 (16.67%)	208 (17.73%)	0.640826	ko01120	gi|18201990|sp|O26674.1|Y574_METTH;gi|6226032|sp|P72012.1|RPIA_METTH;gi|2622675|gb|AAB86027.1|;gi|2622461|gb|AAB85831.1|;gi|2622220|gb|AAB85606.1|;gi|6686083|sp|O26799.1|VORC_METTH;gi|14549106|sp|O27229.3|MTRC_METTH;gi|2622859|gb|AAB86198.1|;gi|6686300|sp|Q50485.2|MCRW_METTH	K00492+K01807+K00204+K03885+K01007+K01895+K00579+K02040+K03422
40	Metabolism	Global and overview maps	Metabolic pathways	21 (38.89%)	478 (40.75%)	0.66264	ko01100	gi|2621669|gb|AAB85096.1|;gi|2622330|gb|AAB85709.1|;gi|2621388|gb|AAB84838.1|;gi|18201990|sp|O26674.1|Y574_METTH;gi|6226032|sp|P72012.1|RPIA_METTH;gi|2622675|gb|AAB86027.1|;gi|2621713|gb|AAB85137.1|;gi|2622461|gb|AAB85831.1|;gi|74548666|sp|O27106.1|ARSS_METTH;gi|2622220|gb|AAB85606.1|;gi|6686083|sp|O26799.1|VORC_METTH;gi|3334118|sp|O27540.1|GATA_METTH;gi|14549106|sp|O27229.3|MTRC_METTH;gi|4842790…	K01001+K04518+K03429+K00492+K01807+K00204+K01784+K03885+K00998+K01007+K00188+K01895+K02433+K00579+K03795+K03050+K11176+K02040+K05592+K02435+K00869+K03422
45	Metabolism	Global and overview maps	Biosynthesis of secondary metabolites	8 (14.81%)	211 (17.99%)	0.785239	ko01110	gi|2622330|gb|AAB85709.1|;gi|6226032|sp|P72012.1|RPIA_METTH;gi|2621713|gb|AAB85137.1|;gi|2622461|gb|AAB85831.1|;gi|6686083|sp|O26799.1|VORC_METTH;gi|34582370|sp|O27099.1|PURO_METTH;gi|2622859|gb|AAB86198.1|;gi|2497518|sp|Q50559.1|MVK_METTH	K04518+K01807+K01784+K03885+K01895+K11176+K02040+K00869
3	Metabolism	Lipid metabolism	Biosynthesis of unsaturated fatty acids	1 (1.85%)	2 (0.17%)	0.0899898	ko01040	gi|2622859|gb|AAB86198.1|	K02040
11	Metabolism	Lipid metabolism	Glycerophospholipid metabolism	1 (1.85%)	4 (0.34%)	0.172018	ko00564	gi|74548666|sp|O27106.1|ARSS_METTH	K00998
13	Metabolism	Lipid metabolism	Fatty acid biosynthesis	1 (1.85%)	5 (0.43%)	0.210265	ko00061	gi|2622461|gb|AAB85831.1|	K03885
15	Metabolism	Lipid metabolism	Glycerolipid metabolism	1 (1.85%)	5 (0.43%)	0.210265	ko00561	gi|2621388|gb|AAB84838.1|	K03429
47	Metabolism	Metabolism of cofactors and vitamins	Porphyrin and chlorophyll metabolism	1 (1.85%)	45 (3.84%)	0.884977	ko00860	gi|48427903|sp|O27448.2|CBIX_METTH	K03795
12	Metabolism	Metabolism of other amino acids	beta-Alanine metabolism	1 (1.85%)	4 (0.34%)	0.172018	ko00410	gi|2622859|gb|AAB86198.1|	K02040
6	Metabolism	Metabolism of terpenoids and polyketides	Limonene and pinene degradation	2 (3.7%)	12 (1.02%)	0.102194	ko00903	gi|18201990|sp|O26674.1|Y574_METTH;gi|2622859|gb|AAB86198.1|	K00492+K02040
8	Metabolism	Metabolism of terpenoids and polyketides	Geraniol degradation	1 (1.85%)	3 (0.26%)	0.131954	ko00281	gi|2622859|gb|AAB86198.1|	K02040
32	Metabolism	Metabolism of terpenoids and polyketides	Terpenoid backbone biosynthesis	1 (1.85%)	14 (1.19%)	0.484996	ko00900	gi|2497518|sp|Q50559.1|MVK_METTH	K00869
41	Metabolism	Nucleotide metabolism	Purine metabolism	3 (5.56%)	76 (6.48%)	0.694615	ko00230	gi|2622609|gb|AAB85968.1|;gi|2621315|gb|AAB84771.1|;gi|34582370|sp|O27099.1|PURO_METTH	K01509+K03050+K11176
49	Metabolism	Nucleotide metabolism	Pyrimidine metabolism	1 (1.85%)	56 (4.77%)	0.93311	ko00240	gi|2621315|gb|AAB84771.1|	K03050
4	Metabolism	Xenobiotics biodegradation and metabolism	Caprolactam degradation	1 (1.85%)	2 (0.17%)	0.0899898	ko00930	gi|2622859|gb|AAB86198.1|	K02040
10	Metabolism	Xenobiotics biodegradation and metabolism	Chlorocyclohexane and chlorobenzene degradation	1 (1.85%)	4 (0.34%)	0.172018	ko00361	gi|18201990|sp|O26674.1|Y574_METTH	K00492
17	Metabolism	Xenobiotics biodegradation and metabolism	Toluene degradation	1 (1.85%)	5 (0.43%)	0.210265	ko00623	gi|18201990|sp|O26674.1|Y574_METTH	K00492
18	Metabolism	Xenobiotics biodegradation and metabolism	Naphthalene degradation	1 (1.85%)	6 (0.51%)	0.246777	ko00626	gi|18201990|sp|O26674.1|Y574_METTH	K00492
20	Metabolism	Xenobiotics biodegradation and metabolism	Bisphenol degradation	1 (1.85%)	7 (0.6%)	0.281631	ko00363	gi|18201990|sp|O26674.1|Y574_METTH	K00492
23	Metabolism	Xenobiotics biodegradation and metabolism	Polycyclic aromatic hydrocarbon degradation	1 (1.85%)	9 (0.77%)	0.346656	ko00624	gi|18201990|sp|O26674.1|Y574_METTH	K00492
26	Metabolism	Xenobiotics biodegradation and metabolism	Aminobenzoate degradation	1 (1.85%)	11 (0.94%)	0.405894	ko00627	gi|18201990|sp|O26674.1|Y574_METTH	K00492

## Sheet: 工作表3
#	First	Second	pathway	Diff Proteins with pathway annotation (297)	All Proteins with pathway annotation (1173)	Pvalue	Pathway ID	Proteins	KOs
22	antibiotics resistance	antibiotics resistance	beta-Lactam resistance	1 (0.34%)	1 (0.09%)	0.253197	ko00312	gi|2622381|gb|AAB85756.1|	K01467
69	Cellular Processes	Cell motility	Flagellar assembly	1 (0.34%)	5 (0.43%)	0.768382	ko02040	gi|12229825|sp|O27568.1|HIS5_METTH	K02501
31	Environmental Information Processing	Membrane transport	ABC transporters	14 (4.71%)	49 (4.18%)	0.348844	ko02010	gi|2621548|gb|AAB84984.1|;gi|2623014|gb|AAB86342.1|;gi|22001691|sp|O27525.1|LEU1_METTH;gi|2621685|gb|AAB85111.1|;gi|2621684|gb|AAB85110.1|;gi|2622602|gb|AAB85961.1|;gi|2622537|gb|AAB85901.1|;gi|2622479|gb|AAB85847.1|;gi|12229962|sp|O26864.2|SYFB_METTH;gi|2622861|gb|AAB86200.1|;gi|56748625|sp|O27739.1|ECFA_METTH;gi|2622859|gb|AAB86198.1|;gi|2622480|gb|AAB85848.1|;gi|12229961|sp|O26837.1|SYFA_METTH	K05773+K03183+K01649+K09817+K09815+K09686+K02428+K09687+K01890+K02038+K02006+K02040+K09696+K01889
81	Environmental Information Processing	Membrane transport	Bacterial secretion system	2 (0.67%)	12 (1.02%)	0.848848	ko03070	gi|12230562|sp|O26134.1|SECY_METTH;gi|12229962|sp|O26864.2|SYFB_METTH	K03076+K01890
53	Environmental Information Processing	Signal transduction	Two-component system	8 (2.69%)	33 (2.81%)	0.624743	ko02020	gi|2622381|gb|AAB85756.1|;gi|3334211|sp|O27093.1|HEM1_METTH;gi|6016460|sp|O27793.1|KTHY_METTH;gi|2622859|gb|AAB86198.1|;gi|2622480|gb|AAB85848.1|;gi|2622201|gb|AAB85589.1|;gi|3334203|sp|O26758.1|GLNB1_METTH;gi|12229825|sp|O27568.1|HIS5_METTH	K01467+K02492+K00943+K02040+K09696+K04751+K02501
9	Genetic Information Processing	Folding, sorting and degradation	Sulfur relay system	6 (2.02%)	14 (1.19%)	0.116055	ko04122	gi|2622982|gb|AAB86313.1|;gi|2621051|gb|AAB84524.1|;gi|2622694|gb|AAB86045.1|;gi|23396692|sp|O26900.1|MOAC_METTH;gi|2622875|gb|AAB86213.1|;gi|6685584|sp|O27441.1|LEU3_METTH	K01494+K02892+K11996+K03637+K03154+K00052
52	Genetic Information Processing	Folding, sorting and degradation	RNA degradation	3 (1.01%)	12 (1.02%)	0.620192	ko03018	gi|2622708|gb|AAB86058.1|;gi|2622423|gb|AAB85796.1|;gi|2621248|gb|AAB84709.1|	K12600+K07573+K05592
80	Genetic Information Processing	Folding, sorting and degradation	Protein export	2 (0.67%)	12 (1.02%)	0.848848	ko03060	gi|12230562|sp|O26134.1|SECY_METTH;gi|3914942|sp|O27713.1|SECE_METTH	K03076+K07342
25	Genetic Information Processing	Replication and repair	Homologous recombination	2 (0.67%)	4 (0.34%)	0.266951	ko03440	gi|2621685|gb|AAB85111.1|;gi|2621557|gb|AAB84993.1|	K09817+K04067
34	Genetic Information Processing	Replication and repair	Nucleotide excision repair	4 (1.35%)	13 (1.11%)	0.426527	ko03420	gi|2621685|gb|AAB85111.1|;gi|8134792|sp|O26541.1|UVRC_METTH;gi|2622410|gb|AAB85783.1|;gi|8134782|sp|O26543.1|UVRA_METTH	K09817+K03703+K03657+K03701
64	Genetic Information Processing	Replication and repair	Base excision repair	3 (1.01%)	14 (1.19%)	0.729552	ko03410	gi|2621685|gb|AAB85111.1|;gi|2621258|gb|AAB84718.1|;gi|2621854|gb|AAB85267.1|	K09817+K01142+K10773
65	Genetic Information Processing	Replication and repair	DNA replication	2 (0.67%)	10 (0.85%)	0.764306	ko03030	gi|2621685|gb|AAB85111.1|;gi|34395747|sp|O26686.1|PRIL_METTH	K09817+K02685
96	Genetic Information Processing	Replication and repair	Mismatch repair	1 (0.34%)	15 (1.28%)	0.987844	ko03430	gi|2622410|gb|AAB85783.1|	K03657
94	Genetic Information Processing	Transcription	RNA polymerase	1 (0.34%)	13 (1.11%)	0.978031	ko03020	gi|2621315|gb|AAB84771.1|	K03050
97	Genetic Information Processing	Translation	Ribosome	2 (0.67%)	64 (5.46%)	1	ko03010	gi|2621051|gb|AAB84524.1|;gi|2621403|gb|AAB84852.1|	K02892+K00656
7	Human Diseases	Infectious diseases: Bacterial	Epithelial cell signaling in Helicobacter pylori infection	2 (0.67%)	2 (0.17%)	0.0639474	ko05120	gi|2621727|gb|AAB85150.1|;gi|2622892|gb|AAB86229.1|	K08303
67	Human Diseases	Infectious diseases: Bacterial	Tuberculosis	1 (0.34%)	5 (0.43%)	0.768382	ko05152	gi|2622859|gb|AAB86198.1|	K02040
95	Metabolism	Amino acid metabolism	Alanine, aspartate and glutamate metabolism	3 (1.01%)	28 (2.39%)	0.985674	ko00250	gi|2621941|gb|AAB85348.1|;gi|2621863|gb|AAB85275.1|;gi|2621477|gb|AAB84920.1|	K00610+K00338+K01953
35	Metabolism	Amino acid metabolism	Arachidonic acid metabolism	1 (0.34%)	2 (0.17%)	0.442447	ko00590	gi|3334203|sp|O26758.1|GLNB1_METTH	K04751
93	Metabolism	Amino acid metabolism	Arginine and proline metabolism	3 (1.01%)	26 (2.22%)	0.977286	ko00330	gi|2621992|gb|AAB85395.1|;gi|3183095|sp|O27495.1|OTC_METTH;gi|2621863|gb|AAB85275.1|	K00286+K00611+K00338
74	Metabolism	Amino acid metabolism	Cysteine and methionine metabolism	4 (1.35%)	21 (1.79%)	0.819562	ko00270	gi|74510640|sp|O27633.1|MTIP_METTH;gi|2621566|gb|AAB85001.1|;gi|12230218|sp|O27848.1|METX_METTH;gi|2621365|gb|AAB84817.1|	K00772+K00558+K00641+K01251
85	Metabolism	Amino acid metabolism	Glycine, serine and threonine metabolism	3 (1.01%)	19 (1.62%)	0.896263	ko00260	gi|2622788|gb|AAB86132.1|;gi|3334383|sp|O27696.1|TRPB1_METTH;gi|3334393|sp|O27695.1|TRPF_METTH	K01695+K01696+K01817
11	Metabolism	Amino acid metabolism	Histidine metabolism	8 (2.69%)	21 (1.79%)	0.135553	ko00340	gi|3334393|sp|O27695.1|TRPF_METTH;gi|2623014|gb|AAB86342.1|;gi|18201990|sp|O26674.1|Y574_METTH;gi|2621218|gb|AAB84681.1|;gi|2622984|gb|AAB86315.1|;gi|2622653|gb|AAB86008.1|;gi|6225506|sp|O27344.1|HIS2_METTH;gi|12229825|sp|O27568.1|HIS5_METTH	K01817+K00599+K00492+K01468+K01523+K02501
91	Metabolism	Amino acid metabolism	Lysine biosynthesis	2 (0.67%)	17 (1.45%)	0.953841	ko00300	gi|22001691|sp|O27525.1|LEU1_METTH;gi|6685584|sp|O27441.1|LEU3_METTH	K01649+K05824
68	Metabolism	Amino acid metabolism	Lysine degradation	1 (0.34%)	5 (0.43%)	0.768382	ko00310	gi|2622859|gb|AAB86198.1|	K02040
86	Metabolism	Amino acid metabolism	Phenylalanine metabolism	1 (0.34%)	8 (0.68%)	0.904034	ko00360	gi|2621243|gb|AAB84704.1|	K05710
43	Metabolism	Amino acid metabolism	Phenylalanine, tyrosine and tryptophan biosynthesis	7 (2.36%)	27 (2.3%)	0.545688	ko00400	gi|2622788|gb|AAB86132.1|;gi|3334383|sp|O27696.1|TRPB1_METTH;gi|3334393|sp|O27695.1|TRPF_METTH;gi|2622330|gb|AAB85709.1|;gi|3334392|sp|O27693.1|TRPG_METTH;gi|2621658|gb|AAB85086.1|;gi|3334385|sp|O27698.1|TRPD_METTH	K01695+K01696+K01817+K04518+K01658+K11646+K00766
83	Metabolism	Amino acid metabolism	Tryptophan metabolism	1 (0.34%)	7 (0.6%)	0.871236	ko00380	gi|2622859|gb|AAB86198.1|	K02040
28	Metabolism	Amino acid metabolism	Tyrosine metabolism	7 (2.36%)	22 (1.88%)	0.311993	ko00350	gi|2623014|gb|AAB86342.1|;gi|2621716|gb|AAB85140.1|;gi|2622085|gb|AAB85481.1|;gi|2621403|gb|AAB84852.1|;gi|2621218|gb|AAB84681.1|;gi|2622984|gb|AAB86315.1|;gi|2622625|gb|AAB85982.1|	K00599+K00963+K00001+K13954+K00656+K05921
27	Metabolism	Amino acid metabolism	Valine, leucine and isoleucine biosynthesis	6 (2.02%)	18 (1.53%)	0.292585	ko00290	gi|22001691|sp|O27525.1|LEU1_METTH;gi|2622602|gb|AAB85961.1|;gi|2622556|gb|AAB85919.1|;gi|2622544|gb|AAB85907.1|;gi|6225559|sp|O27492.1|ILVH_METTH;gi|6685584|sp|O27441.1|LEU3_METTH	K01649+K09686+K01652+K00826+K01653+K00052
41	Metabolism	Amino acid metabolism	Valine, leucine and isoleucine degradation	4 (1.35%)	14 (1.19%)	0.490336	ko00280	gi|6686053|sp|O26800.3|VORB_METTH;gi|2622544|gb|AAB85907.1|;gi|6686083|sp|O26799.1|VORC_METTH;gi|2622859|gb|AAB86198.1|	K00186+K00826+K00188+K02040
23	Metabolism	Biosynthesis of other secondary metabolites	Penicillin and cephalosporin biosynthesis	1 (0.34%)	1 (0.09%)	0.253197	ko00311	gi|2622381|gb|AAB85756.1|	K01467
66	Metabolism	Biosynthesis of other secondary metabolites	Streptomycin biosynthesis	2 (0.67%)	10 (0.85%)	0.764306	ko00521	gi|2622887|gb|AAB86224.1|;gi|2622707|gb|AAB86057.1|	K15778
2	Metabolism	Carbohydrate metabolism	Amino sugar and nucleotide sugar metabolism	13 (4.38%)	29 (2.47%)	0.016348	ko00520	gi|2622728|gb|AAB86077.1|;gi|2622727|gb|AAB86076.1|;gi|2622888|gb|AAB86225.1|;gi|2621716|gb|AAB85140.1|;gi|2622473|gb|AAB85842.1|;gi|2622887|gb|AAB86224.1|;gi|3183095|sp|O27495.1|OTC_METTH;gi|6686083|sp|O26799.1|VORC_METTH;gi|2621389|gb|AAB84839.1|;gi|2621611|gb|AAB85043.1|;gi|2622707|gb|AAB86057.1|;gi|2621610|gb|AAB85042.1|;gi|8134782|sp|O26543.1|UVRA_METTH	K01895+K00966+K00963+K00523+K15778+K03431+K00611+K01711+K00175+K00174+K03701
54	Metabolism	Carbohydrate metabolism	Butanoate metabolism	6 (2.02%)	25 (2.13%)	0.637632	ko00650	gi|2621716|gb|AAB85140.1|;gi|2622602|gb|AAB85961.1|;gi|2622556|gb|AAB85919.1|;gi|2621403|gb|AAB84852.1|;gi|6225559|sp|O27492.1|ILVH_METTH;gi|2622859|gb|AAB86198.1|	K00963+K09686+K01652+K00656+K01653+K02040
46	Metabolism	Carbohydrate metabolism	C5-Branched dibasic acid metabolism	3 (1.01%)	11 (0.94%)	0.555358	ko00660	gi|2622602|gb|AAB85961.1|;gi|2622556|gb|AAB85919.1|;gi|6225559|sp|O27492.1|ILVH_METTH	K09686+K01652+K01653
88	Metabolism	Carbohydrate metabolism	Citrate cycle (TCA cycle)	5 (1.68%)	30 (2.56%)	0.91148	ko00020	gi|2622866|gb|AAB86205.1|;gi|51316140|sp|O26290.1|MDH_METTH;gi|2622859|gb|AAB86198.1|;gi|2621611|gb|AAB85043.1|;gi|2621610|gb|AAB85042.1|	K01677+K00024+K02040+K00175+K00174
3	Metabolism	Carbohydrate metabolism	Fructose and mannose metabolism	12 (4.04%)	27 (2.3%)	0.0224853	ko00051	gi|2622888|gb|AAB86225.1|;gi|2622085|gb|AAB85481.1|;gi|2622887|gb|AAB86224.1|;gi|2621216|gb|AAB84679.1|;gi|3183095|sp|O27495.1|OTC_METTH;gi|2621966|gb|AAB85371.1|;gi|2621606|gb|AAB85038.1|;gi|2621389|gb|AAB84839.1|;gi|2621178|gb|AAB84644.1|;gi|2622707|gb|AAB86057.1|;gi|2621422|gb|AAB84868.1|;gi|2621610|gb|AAB85042.1|	K00966+K00001+K15778+K00754+K00611+K01925+K01711+K00174
17	Metabolism	Carbohydrate metabolism	Galactose metabolism	5 (1.68%)	12 (1.02%)	0.163215	ko00052	gi|2621716|gb|AAB85140.1|;gi|2622887|gb|AAB86224.1|;gi|2621611|gb|AAB85043.1|;gi|2622707|gb|AAB86057.1|;gi|8134782|sp|O26543.1|UVRA_METTH	K00963+K15778+K00175+K03701
33	Metabolism	Carbohydrate metabolism	Glycolysis / Gluconeogenesis	8 (2.69%)	28 (2.39%)	0.415325	ko00010	gi|2622728|gb|AAB86077.1|;gi|2622727|gb|AAB86076.1|;gi|2621716|gb|AAB85140.1|;gi|2622085|gb|AAB85481.1|;gi|2622887|gb|AAB86224.1|;gi|6686083|sp|O26799.1|VORC_METTH;gi|2622859|gb|AAB86198.1|;gi|2622707|gb|AAB86057.1|	K01895+K00963+K00001+K13954+K15778+K02040
77	Metabolism	Carbohydrate metabolism	Glyoxylate and dicarboxylate metabolism	2 (0.67%)	12 (1.02%)	0.848848	ko00630	gi|51316140|sp|O26290.1|MDH_METTH;gi|2622673|gb|AAB86026.1|	K00024+K00123
4	Metabolism	Carbohydrate metabolism	Pentose and glucuronate interconversions	8 (2.69%)	17 (1.45%)	0.041979	ko00040	gi|2621716|gb|AAB85140.1|;gi|2622085|gb|AAB85481.1|;gi|2621941|gb|AAB85348.1|;gi|2622667|gb|AAB86020.1|;gi|2621966|gb|AAB85371.1|;gi|2621606|gb|AAB85038.1|;gi|2621982|gb|AAB85386.1|;gi|8134782|sp|O26543.1|UVRA_METTH	K00963+K00001+K00610+K08094+K01925+K08093+K03701
44	Metabolism	Carbohydrate metabolism	Pentose phosphate pathway	4 (1.35%)	15 (1.28%)	0.551017	ko00030	gi|2622887|gb|AAB86224.1|;gi|2622667|gb|AAB86020.1|;gi|2621982|gb|AAB85386.1|;gi|2622707|gb|AAB86057.1|	K15778+K08094+K08093
39	Metabolism	Carbohydrate metabolism	Propanoate metabolism	7 (2.36%)	25 (2.13%)	0.453856	ko00640	gi|2622728|gb|AAB86077.1|;gi|2621992|gb|AAB85395.1|;gi|2622727|gb|AAB86076.1|;gi|2621403|gb|AAB84852.1|;gi|6686083|sp|O26799.1|VORC_METTH;gi|2622859|gb|AAB86198.1|;gi|2621248|gb|AAB84709.1|	K01895+K00286+K00656+K02040+K05592
24	Metabolism	Carbohydrate metabolism	Pyruvate metabolism	12 (4.04%)	39 (3.32%)	0.265545	ko00620	gi|2622728|gb|AAB86077.1|;gi|22001691|sp|O27525.1|LEU1_METTH;gi|2621992|gb|AAB85395.1|;gi|2621847|gb|AAB85261.1|;gi|2622727|gb|AAB86076.1|;gi|2621716|gb|AAB85140.1|;gi|2622381|gb|AAB85756.1|;gi|51316140|sp|O26290.1|MDH_METTH;gi|2621403|gb|AAB84852.1|;gi|2622220|gb|AAB85606.1|;gi|6686083|sp|O26799.1|VORC_METTH;gi|2622859|gb|AAB86198.1|	K01895+K01649+K00286+K01759+K00963+K01069+K00024+K00656+K01007+K02040
1	Metabolism	Carbohydrate metabolism	Starch and sucrose metabolism	7 (2.36%)	11 (0.94%)	0.00787069	ko00500	gi|2622889|gb|AAB86226.1|;gi|2621716|gb|AAB85140.1|;gi|2622887|gb|AAB86224.1|;gi|2621430|gb|AAB84876.1|;gi|2622707|gb|AAB86057.1|;gi|2621422|gb|AAB84868.1|;gi|8134782|sp|O26543.1|UVRA_METTH	K01087+K00963+K15778+K02844+K03701
84	Metabolism	Energy metabolism	Carbon fixation in photosynthetic organisms	1 (0.34%)	7 (0.6%)	0.871236	ko00710	gi|51316140|sp|O26290.1|MDH_METTH	K00024
42	Metabolism	Energy metabolism	Carbon fixation pathways in prokaryotes	9 (3.03%)	35 (2.98%)	0.544546	ko00720	gi|2622728|gb|AAB86077.1|;gi|2622727|gb|AAB86076.1|;gi|2622866|gb|AAB86205.1|;gi|51316140|sp|O26290.1|MDH_METTH;gi|2622220|gb|AAB85606.1|;gi|6686083|sp|O26799.1|VORC_METTH;gi|2622673|gb|AAB86026.1|;gi|2621611|gb|AAB85043.1|;gi|2621610|gb|AAB85042.1|	K01895+K01677+K00024+K01007+K05299+K00175+K00174
62	Metabolism	Energy metabolism	Methane metabolism	34 (11.45%)	144 (12.28%)	0.724878	ko00680	gi|23821563|sp|O26503.1|FTRL_METTH;gi|2622728|gb|AAB86077.1|;gi|2621845|gb|AAB85259.1|;gi|2621992|gb|AAB85395.1|;gi|2621452|gb|AAB84896.1|;gi|38372531|sp|O26340.1|Y238_METTH;gi|2622727|gb|AAB86076.1|;gi|2621462|gb|AAB84906.1|;gi|2621192|gb|AAB84657.1|;gi|2622667|gb|AAB86020.1|;gi|51316140|sp|O26290.1|MDH_METTH;gi|120505|sp|P19497.1|FRHD_METTH;gi|2621863|gb|AAB85275.1|;gi|2622405|gb|AAB85778.1|;gi…	K00672+K01895+K00532+K00286+K14098+K00202+K14108+K00400+K08094+K00024+K00442+K00441+K00443+K01007+K00583+K14123+K00579+K08093+K03390+K12234+K02121+K11260+K00205+K00123+K05299+K03422+K14121+K02119+K14125
73	Metabolism	Energy metabolism	Nitrogen metabolism	6 (2.02%)	30 (2.56%)	0.811741	ko00910	gi|3123063|sp|O26865.1|Y771_METTH;gi|2622669|gb|AAB86022.1|;gi|2621863|gb|AAB85275.1|;gi|2622705|gb|AAB86055.1|;gi|2622850|gb|AAB86190.1|;gi|2621477|gb|AAB84920.1|	K00459+K00334+K00338+K00335+K01673+K00313+K01953
61	Metabolism	Energy metabolism	Oxidative phosphorylation	5 (1.68%)	22 (1.88%)	0.690889	ko00190	gi|2622609|gb|AAB85968.1|;gi|2622669|gb|AAB86022.1|;gi|2621863|gb|AAB85275.1|;gi|2622058|gb|AAB85457.1|;gi|12585399|sp|O27038.1|VATC_METTH	K01541+K00334+K00338+K00335+K02121+K02119
36	Metabolism	Energy metabolism	Photosynthesis - antenna proteins	1 (0.34%)	2 (0.17%)	0.442447	ko00196	gi|2622488|gb|AAB85855.1|	K05384+K02288+K05386
60	Metabolism	Energy metabolism	Sulfur metabolism	1 (0.34%)	4 (0.34%)	0.689494	ko00920	gi|12230218|sp|O27848.1|METX_METTH	K00641
29	Metabolism	Global and overview maps	Metabolic pathways	125 (42.09%)	478 (40.75%)	0.317043	ko01100	gi|2622788|gb|AAB86132.1|;gi|3334383|sp|O27696.1|TRPB1_METTH;gi|3123063|sp|O26865.1|Y771_METTH;gi|23821563|sp|O26503.1|FTRL_METTH;gi|2622728|gb|AAB86077.1|;gi|3122904|sp|O26352.1|SYW_METTH;gi|3334393|sp|O27695.1|TRPF_METTH;gi|2623014|gb|AAB86342.1|;gi|22001691|sp|O27525.1|LEU1_METTH;gi|2622330|gb|AAB85709.1|;gi|6686053|sp|O26800.3|VORB_METTH;gi|2621992|gb|AAB85395.1|;gi|18201990|sp|O26674.1|Y574_…	K01695+K01696+K14656+K00672+K01895+K01867+K01817+K03183+K00599+K01649+K04518+K00186+K00286+K00492+K02230+K00202+K09817+K01494+K02201+K00941+K00966+K00963+K09686+K01677+K00001+K13954+K00952+K15778+K03431+K07151+K00400+K00610+K02428+K05934+K01658+K00611+K03688+K01652+K01737+K00772+K00024+K00334+K02224+K00826+K02844+K00656+K00442+K00057+K01653+K00721+K01520+K01012+K00338+K00441+K00335+K11717+K00761+…
30	Metabolism	Global and overview maps	Fatty acid metabolism	3 (1.01%)	8 (0.68%)	0.329195	ko00071	gi|2621716|gb|AAB85140.1|;gi|2622085|gb|AAB85481.1|;gi|2622859|gb|AAB86198.1|	K00963+K00001+K13954+K02040
89	Metabolism	Global and overview maps	Biosynthesis of secondary metabolites	46 (15.49%)	211 (17.99%)	0.918459	ko01110	gi|2622788|gb|AAB86132.1|;gi|3334383|sp|O27696.1|TRPB1_METTH;gi|2622728|gb|AAB86077.1|;gi|3122904|sp|O26352.1|SYW_METTH;gi|3334393|sp|O27695.1|TRPF_METTH;gi|2623014|gb|AAB86342.1|;gi|22001691|sp|O27525.1|LEU1_METTH;gi|2622330|gb|AAB85709.1|;gi|2621992|gb|AAB85395.1|;gi|2622727|gb|AAB86076.1|;gi|2621684|gb|AAB85110.1|;gi|2622888|gb|AAB86225.1|;gi|2621716|gb|AAB85140.1|;gi|2622602|gb|AAB85961.1|;gi…	K01695+K01696+K01895+K01867+K01817+K03183+K15467+K01649+K04518+K00286+K09815+K00966+K00963+K09686+K00523+K01677+K00001+K13954+K15778+K01467+K01658+K00611+K03688+K01652+K00024+K00826+K02844+K01653+K11717+K03404+K02492+K03405+K10960+K02040+K01523+K01953+K00766+K00175+K10027+K00052+K02501+K00174+K03701+K00088
90	Metabolism	Global and overview maps	Microbial metabolism in diverse environments	44 (14.81%)	208 (17.73%)	0.948234	ko01120	gi|23821563|sp|O26503.1|FTRL_METTH;gi|2622728|gb|AAB86077.1|;gi|2623014|gb|AAB86342.1|;gi|2621992|gb|AAB85395.1|;gi|18201990|sp|O26674.1|Y574_METTH;gi|38372531|sp|O26340.1|Y238_METTH;gi|2621243|gb|AAB84704.1|;gi|2622727|gb|AAB86076.1|;gi|2621716|gb|AAB85140.1|;gi|2622866|gb|AAB86205.1|;gi|2622085|gb|AAB85481.1|;gi|2622887|gb|AAB86224.1|;gi|2621192|gb|AAB84657.1|;gi|2622667|gb|AAB86020.1|;gi|51316…	K00672+K01895+K00599+K00286+K00492+K00202+K05710+K00963+K01677+K00001+K13954+K15778+K00400+K08094+K00024+K00656+K00442+K00338+K00441+K00443+K01607+K01007+K00583+K00579+K08093+K03390+K12234+K02040+K11260+K01953+K00205+K00123+K05299+K03422+K00175+K05921+K00174
5	Metabolism	Glycan biosynthesis and metabolism	Lipopolysaccharide biosynthesis	5 (1.68%)	9 (0.77%)	0.0507801	ko00540	gi|2623014|gb|AAB86342.1|;gi|2621430|gb|AAB84876.1|;gi|2621218|gb|AAB84681.1|;gi|2622984|gb|AAB86315.1|;gi|2621422|gb|AAB84868.1|	K00599+K02844
6	Metabolism	Glycan biosynthesis and metabolism	Glycosphingolipid biosynthesis - lacto and neolacto series	2 (0.67%)	2 (0.17%)	0.0639474	ko00601	gi|2621216|gb|AAB84679.1|;gi|2621178|gb|AAB84644.1|	K00743
48	Metabolism	Glycan biosynthesis and metabolism	Other glycan degradation	1 (0.34%)	3 (0.26%)	0.583858	ko00511	gi|3183095|sp|O27495.1|OTC_METTH	K00611
71	Metabolism	Glycan biosynthesis and metabolism	Peptidoglycan biosynthesis	2 (0.67%)	11 (0.94%)	0.810739	ko00550	gi|2621966|gb|AAB85371.1|;gi|2621606|gb|AAB85038.1|	K01925
8	Metabolism	Lipid metabolism	Glycerolipid metabolism	3 (1.01%)	5 (0.43%)	0.106464	ko00561	gi|2622085|gb|AAB85481.1|;gi|14285447|sp|O26468.1|GPDA_METTH;gi|2621388|gb|AAB84838.1|	K00001+K00086+K00057+K03429
37	Metabolism	Lipid metabolism	Biosynthesis of unsaturated fatty acids	1 (0.34%)	2 (0.17%)	0.442447	ko01040	gi|2622859|gb|AAB86198.1|	K02040
58	Metabolism	Lipid metabolism	Glycerophospholipid metabolism	1 (0.34%)	4 (0.34%)	0.689494	ko00564	gi|14285447|sp|O26468.1|GPDA_METTH	K00057
92	Metabolism	Lipid metabolism	Aminobenzoate degradation	1 (0.34%)	11 (0.94%)	0.960344	ko00627	gi|18201990|sp|O26674.1|Y574_METTH	K00492
59	Metabolism	Metabolism of cofactors and vitamins	Biotin metabolism	1 (0.34%)	4 (0.34%)	0.689494	ko00780	gi|2622248|gb|AAB85632.1|	K01012
63	Metabolism	Metabolism of cofactors and vitamins	Folate biosynthesis	3 (1.01%)	14 (1.19%)	0.729552	ko00790	gi|6647984|sp|O27296.1|QUED_METTH;gi|2622544|gb|AAB85907.1|;gi|23396692|sp|O26900.1|MOAC_METTH	K01737+K00826+K03637
51	Metabolism	Metabolism of cofactors and vitamins	Nicotinate and nicotinamide metabolism	3 (1.01%)	12 (1.02%)	0.620192	ko00760	gi|2621191|gb|AAB84656.1|;gi|73622213|sp|O27054.1|ASPD_METTH;gi|2622653|gb|AAB86008.1|	K00952+K06989+K15358+K01468
10	Metabolism	Metabolism of cofactors and vitamins	One carbon pool by folate	4 (1.35%)	8 (0.68%)	0.117545	ko00670	gi|6686334|sp|O26868.3|TYSY_METTH;gi|2621681|gb|AAB85107.1|;gi|6016460|sp|O27793.1|KTHY_METTH;gi|2622201|gb|AAB85589.1|	K00560+K00943
13	Metabolism	Metabolism of cofactors and vitamins	Pantothenate and CoA biosynthesis	7 (2.36%)	18 (1.53%)	0.144712	ko00770	gi|2623030|gb|AAB86357.1|;gi|2622602|gb|AAB85961.1|;gi|2622556|gb|AAB85919.1|;gi|2622544|gb|AAB85907.1|;gi|6225559|sp|O27492.1|ILVH_METTH;gi|2623029|gb|AAB86356.1|;gi|3914506|sp|O27281.1|PYRDB_METTH	K02201+K09686+K01652+K00826+K01653+K00226
12	Metabolism	Metabolism of cofactors and vitamins	Porphyrin and chlorophyll metabolism	15 (5.05%)	45 (3.84%)	0.139438	ko00860	gi|2621200|gb|AAB84664.1|;gi|2622601|gb|AAB85960.1|;gi|2621801|gb|AAB85219.1|;gi|3287750|sp|O27454.1|CBIH_METTH;gi|6685297|sp|O27509.1|COBB_METTH;gi|2621631|gb|AAB85061.1|;gi|2621524|gb|AAB84962.1|;gi|3334211|sp|O27093.1|HEM1_METTH;gi|2621518|gb|AAB84957.1|;gi|2621522|gb|AAB84961.1|;gi|48427903|sp|O27448.2|CBIX_METTH;gi|2622520|gb|AAB85885.1|;gi|2622850|gb|AAB86190.1|;gi|2622614|gb|AAB85972.1|;gi…	K02217+K02230+K05934+K02224+K03404+K02492+K03405+K03795+K02189+K10960+K02232+K05936
72	Metabolism	Metabolism of cofactors and vitamins	Riboflavin metabolism	2 (0.67%)	11 (0.94%)	0.810739	ko00740	gi|3123063|sp|O26865.1|Y771_METTH;gi|74548614|sp|O26932.1|RIBL_METTH	K14656
45	Metabolism	Metabolism of cofactors and vitamins	Thiamine metabolism	3 (1.01%)	11 (0.94%)	0.555358	ko00730	gi|2621694|gb|AAB85120.1|;gi|13431387|sp|O27442.1|CSD_METTH;gi|6685584|sp|O27441.1|LEU3_METTH	K00941+K11717+K00052
19	Metabolism	Metabolism of cofactors and vitamins	Ubiquinone and other terpenoid-quinone biosynthesis	3 (1.01%)	6 (0.51%)	0.17402	ko00130	gi|3122904|sp|O26352.1|SYW_METTH;gi|2623014|gb|AAB86342.1|;gi|2622773|gb|AAB86118.1|	K01867+K03183+K03688
26	Metabolism	Metabolism of other amino acids	beta-Alanine metabolism	2 (0.67%)	4 (0.34%)	0.266951	ko00410	gi|2622859|gb|AAB86198.1|;gi|3914506|sp|O27281.1|PYRDB_METTH	K02040+K00226
32	Metabolism	Metabolism of other amino acids	D-Glutamine and D-glutamate metabolism	3 (1.01%)	9 (0.77%)	0.408313	ko00471	gi|2621863|gb|AAB85275.1|;gi|2621966|gb|AAB85371.1|;gi|2621606|gb|AAB85038.1|	K00338+K01925
40	Metabolism	Metabolism of other amino acids	Cyanoamino acid metabolism	2 (0.67%)	6 (0.51%)	0.473903	ko00460	gi|2621430|gb|AAB84876.1|;gi|2621422|gb|AAB84868.1|	K02844
47	Metabolism	Metabolism of other amino acids	Selenocompound metabolism	2 (0.67%)	7 (0.6%)	0.563534	ko00450	gi|13431387|sp|O27442.1|CSD_METTH;gi|3334205|sp|O26898.3|THIO_METTH	K11717+K03671
55	Metabolism	Metabolism of other amino acids	Taurine and hypotaurine metabolism	1 (0.34%)	4 (0.34%)	0.689494	ko00430	gi|2621992|gb|AAB85395.1|	K00286
56	Metabolism	Metabolism of other amino acids	Glutathione metabolism	1 (0.34%)	4 (0.34%)	0.689494	ko00480	gi|3334203|sp|O26758.1|GLNB1_METTH	K04751
15	Metabolism	Metabolism of terpenoids and polyketides	Carotenoid biosynthesis	2 (0.67%)	3 (0.26%)	0.159623	ko00906	gi|2621978|gb|AAB85382.1|;gi|2622939|gb|AAB86273.1|	K10211+K10027
21	Metabolism	Metabolism of terpenoids and polyketides	Biosynthesis of ansamycins	1 (0.34%)	1 (0.09%)	0.253197	ko01051	gi|2623014|gb|AAB86342.1|	K15467
49	Metabolism	Metabolism of terpenoids and polyketides	Geraniol degradation	1 (0.34%)	3 (0.26%)	0.583858	ko00281	gi|2622859|gb|AAB86198.1|	K02040
78	Metabolism	Metabolism of terpenoids and polyketides	Limonene and pinene degradation	2 (0.67%)	12 (1.02%)	0.848848	ko00903	gi|18201990|sp|O26674.1|Y574_METTH;gi|2622859|gb|AAB86198.1|	K00492+K02040
87	Metabolism	Metabolism of terpenoids and polyketides	Terpenoid backbone biosynthesis	2 (0.67%)	14 (1.19%)	0.904909	ko00900	gi|2621684|gb|AAB85110.1|;gi|2622850|gb|AAB86190.1|	K09815+K10960
14	Metabolism	Nucleotide metabolism	Pyrimidine metabolism	18 (6.06%)	56 (4.77%)	0.148069	ko00240	gi|2621685|gb|AAB85111.1|;gi|2622982|gb|AAB86313.1|;gi|2621941|gb|AAB85348.1|;gi|2622537|gb|AAB85901.1|;gi|14285447|sp|O26468.1|GPDA_METTH;gi|30172733|sp|O27642.1|DUT_METTH;gi|6647897|sp|O27186.1|UPP_METTH;gi|6686334|sp|O26868.3|TYSY_METTH;gi|2621681|gb|AAB85107.1|;gi|3913522|sp|O27276.1|DPOL1_METTH;gi|2621315|gb|AAB84771.1|;gi|13431445|sp|O27456.1|DP2S_METTH;gi|6016460|sp|O27793.1|KTHY_METTH;gi|…	K09817+K01494+K00610+K02428+K00057+K01520+K00761+K00560+K02319+K03050+K02323+K00943+K02685+K00226+K02322+K03671
76	Metabolism	Nucleotide metabolism	Purine metabolism	16 (5.39%)	76 (6.48%)	0.846704	ko00230	gi|2622609|gb|AAB85968.1|;gi|2621685|gb|AAB85111.1|;gi|2622887|gb|AAB86224.1|;gi|2622852|gb|AAB86192.1|;gi|2622537|gb|AAB85901.1|;gi|2621557|gb|AAB84993.1|;gi|13431387|sp|O27442.1|CSD_METTH;gi|2622410|gb|AAB85783.1|;gi|3913522|sp|O27276.1|DPOL1_METTH;gi|2621221|gb|AAB84684.1|;gi|2621315|gb|AAB84771.1|;gi|13431445|sp|O27456.1|DP2S_METTH;gi|34395747|sp|O26686.1|PRIL_METTH;gi|2622707|gb|AAB86057.1|;…	K01509+K09817+K15778+K01120+K02428+K01529+K11717+K02319+K03050+K02323+K02685+K02322+K00088
75	Metabolism	Xenobiotics biodegradation and metabolism	Aminoacyl-tRNA biosynthesis	6 (2.02%)	31 (2.64%)	0.837221	ko00970	gi|3122904|sp|O26352.1|SYW_METTH;gi|12229962|sp|O26864.2|SYFB_METTH;gi|3183168|sp|O27585.1|SYK_METTH;gi|3334118|sp|O27540.1|GATA_METTH;gi|2621479|gb|AAB84921.1|;gi|12229961|sp|O26837.1|SYFA_METTH	K01867+K01890+K04566+K02433+K02435+K01889
50	Metabolism	Xenobiotics biodegradation and metabolism	Benzoate degradation	3 (1.01%)	12 (1.02%)	0.620192	ko00362	gi|2621716|gb|AAB85140.1|;gi|2621282|gb|AAB84740.1|;gi|163311058|pdb|3BEY|F	K00963+K01607
82	Metabolism	Xenobiotics biodegradation and metabolism	Bisphenol degradation	1 (0.34%)	7 (0.6%)	0.871236	ko00363	gi|18201990|sp|O26674.1|Y574_METTH	K00492
38	Metabolism	Xenobiotics biodegradation and metabolism	Caprolactam degradation	1 (0.34%)	2 (0.17%)	0.442447	ko00930	gi|2622859|gb|AAB86198.1|	K02040
79	Metabolism	Xenobiotics biodegradation and metabolism	Chloroalkane and chloroalkene degradation	2 (0.67%)	12 (1.02%)	0.848848	ko00625	gi|2621716|gb|AAB85140.1|;gi|2622085|gb|AAB85481.1|	K00963+K00001+K13954
57	Metabolism	Xenobiotics biodegradation and metabolism	Chlorocyclohexane and chlorobenzene degradation	1 (0.34%)	4 (0.34%)	0.689494	ko00361	gi|18201990|sp|O26674.1|Y574_METTH	K00492
16	Metabolism	Xenobiotics biodegradation and metabolism	Dioxin degradation	2 (0.67%)	3 (0.26%)	0.159623	ko00621	gi|2621243|gb|AAB84704.1|;gi|2621716|gb|AAB85140.1|	K05710+K00963
20	Metabolism	Xenobiotics biodegradation and metabolism	Naphthalene degradation	3 (1.01%)	6 (0.51%)	0.17402	ko00626	gi|18201990|sp|O26674.1|Y574_METTH;gi|2621716|gb|AAB85140.1|;gi|2622085|gb|AAB85481.1|	K00492+K00963+K00001+K13954
18	Metabolism	Xenobiotics biodegradation and metabolism	Polycyclic aromatic hydrocarbon degradation	4 (1.35%)	9 (0.77%)	0.170957	ko00624	gi|2623014|gb|AAB86342.1|;gi|18201990|sp|O26674.1|Y574_METTH;gi|2621218|gb|AAB84681.1|;gi|2622984|gb|AAB86315.1|	K00599+K00492
70	Metabolism	Xenobiotics biodegradation and metabolism	Toluene degradation	1 (0.34%)	5 (0.43%)	0.768382	ko00623	gi|18201990|sp|O26674.1|Y574_METTH	K00492
